# Supplementary material for: Wearable Enzymatic Alcohol Biosensor
Source: Sensors (Basel). 2019 May 24;19(10):2380. doi: 10.3390/s19102380 (PMC6566815; doi:10.3390/s19102380)
Supplement: Supplementary file 1 [file sensors-19-02380-s001.zip]

Archive with 36 entries (33 files):
- Supplementary_Information/Definitions/
- Supplementary_Information/Definitions/chicago2.bst
- Supplementary_Information/Definitions/journalnames.tex
- Supplementary_Information/Definitions/logo-ccby.eps
- Supplementary_Information/Definitions/logo-mdpi.eps
- Supplementary_Information/Definitions/logo-orcid.eps
- Supplementary_Information/Definitions/logo-updates.pdf
- Supplementary_Information/Definitions/mdpi.bst
- Supplementary_Information/Definitions/mdpi.cls
- Supplementary_Information/SupData/
- Supplementary_Information/SupData/~$Figure3B.xlsx
- Supplementary_Information/SupData/Figure3A.xlsx
- Supplementary_Information/SupData/Figure3A_12.5mMRawData.xlsx
- Supplementary_Information/SupData/Figure3A_25mMRawData.xlsx
- Supplementary_Information/SupData/Figure3A_50mMRawData.xlsx
- Supplementary_Information/SupData/Figure3A_6.25mMRawData.xlsx
- Supplementary_Information/SupData/Figure3B.xlsx
- Supplementary_Information/SupData/Figure4.xlsx
- Supplementary_Information/SupData/FigureS1_plot_t2t4.xlsx
- Supplementary_Information/SupData/FigureS2_plot_temp.xlsx
- Supplementary_Information/SupData/FigureS3_plot_110noAOD.xlsx
- Supplementary_Information/SupData/FigureS4_plot_110AOD.xlsx
- Supplementary_Information/SupData/FigureS5_plot_potential.xlsx
- Supplementary_Information/SupData/FigureS6_plot_AODexcess.xlsx
- Supplementary_Information/SupData/FigureS7_plot_CartridgeDeath.xlsx
- Supplementary_Information/SupFigs/
- Supplementary_Information/SupFigs/FigureS1_v2_t2t4.jpg
- Supplementary_Information/SupFigs/FigureS2_v2_temp.jpg
- Supplementary_Information/SupFigs/FigureS3_v2_110noAOD.jpg
- Supplementary_Information/SupFigs/FigureS4_v2_110AOD.jpg
- Supplementary_Information/SupFigs/FigureS5_v2_potential.jpg
- Supplementary_Information/SupFigs/FigureS6_v1_AODexcess.jpg
- Supplementary_Information/SupFigs/FigureS7_v1_cartridgedeath.jpg
- Supplementary_Information/Supplementary.log
- Supplementary_Information/Supplementary.tex
- Supplementary_Information/Wearable_enzymatic_alcohol_bio_sensor_Supplemental.pdf
