# Supplementary material for: Wearable Enzymatic Alcohol Biosensor
Source: Sensors (Basel). 2019 May 24;19(10):2380. doi: 10.3390/s19102380 (PMC6566815; doi:10.3390/s19102380)
Supplement: Supplementary file 1 [file sensors-19-02380-s001.zip › Supplementary_Information/SupData/Figure3A.xlsx]

## Sheet: Sheet1
t_norm	current	t_norm	current	t_norm	current	t_norm	current
	6.25mM		12.5mM		25mM		50mM
-15	0.283	-3.2	0.141	-3.3	0.136	-4	0.117
-14.9997	0.223	-3.19971	0.253	-3.29971	0.313	-3.99682	0.108
-14.9994	0.223	-3.19942	0.004	-3.29942	0.074	-3.99653	0.104
-14.9991	0.278	-3.19913	0.164	-3.29913	0.313	-3.99623	0.044
-14.9988	0.164	-3.19883	0.044	-3.29883	0.074	-3.99594	0.059
-14.9985	0.283	-3.19854	0.164	-3.29854	0.164	-3.99565	0.522
-14.9982	0.313	-3.19825	-0.046	-3.29825	0.134	-3.99536	0.223
-14.998	0.283	-3.19796	0.223	-3.29796	0.104	-3.99507	-0.016
-14.9977	0.283	-3.19767	-2882.04	-3.29767	0.552	-3.99478	0.253
-14.9974	0.074	-3.19738	-3195.7	-3.29738	0.283	-3.99449	0.164
-14.9971	0.164	-3.19708	-2799.05	-3.29709	0.164	-3.9942	0.164
-14.9968	0.223	-3.19679	-2513.47	-3.2968	-0.763	-3.99391	0.074
-14.9965	0.114	-3.1965	-2296.14	-3.2965	-0.078	-3.99361	-6397.59
-14.9962	0.313	-3.19621	-2122.93	-3.29621	0.253	-3.99332	-5238.17
-14.9959	0.164	-3.19592	-1981.61	-3.29592	0.194	-3.99303	-4503.3
-14.9956	0.134	-3.19563	-1864.07	-3.29563	0.194	-3.99274	-3957.45
-14.9953	0.194	-3.19533	-1764.07	-3.29534	0.164	-3.99245	-3526.16
-14.995	0.251	-3.19504	-1679.28	-3.29505	0.014	-3.99216	-3180.27
-14.9948	0.313	-3.19475	-1606.41	-3.29476	0.164	-3.99187	-2897.32
-14.9945	0.343	-3.19446	-1542.76	-3.29446	-0.285	-3.99158	-2664.32
-14.9942	0.373	-3.19417	-1486.98	-3.29417	0.074	-3.99128	-2471.77
-14.9939	0.191	-3.19389	-1439.71	-3.29388	0.194	-3.99099	-2309.05
-14.9936	0.104	-3.1936	-1395.98	-3.29359	0.373	-3.9907	-2170.76
-14.9933	0.253	-3.19331	-1356.72	-3.2933	0.169	-3.99041	-2051.81
-14.993	0.373	-3.19301	-1321.63	-3.293	0.278	-3.99012	-1947.65
-14.9927	0.256	-3.19272	-1288.92	-3.29271	0.433	-3.98983	-1856.65
-14.9924	0.104	-3.19243	-1260.82	-3.29242	242.221	-3.98954	-1775.67
-14.9921	0.313	-3.19214	-1234.87	-3.29213	38.638	-3.98924	-1703.89
-14.9919	0.283	-3.19185	-1211.44	-3.29184	19.505	-3.98895	-1639.08
-14.9916	0.194	-3.19156	-1189.61	-3.29155	13.185	-3.98866	-1581.65
-14.9913	0.313	-3.19127	-1170.33	-3.29126	9.76	-3.98837	-1527.57
-14.991	0.125	-3.19098	-1151.35	-3.29096	7.578	-3.98808	-1479.44
-14.9907	0.223	-3.19068	-1135.3	-3.29067	6.322	-3.98779	-1434.48
-14.9904	0.283	-3.19039	-1119.57	-3.29038	5.365	-3.98749	-1393.73
-14.9901	0.253	-3.1901	-1104.71	-3.29009	4.588	-3.9872	-1355.56
-14.9898	0.283	-3.18981	-1091.35	-3.2898	4.14	-3.98691	-1320.1
-14.9895	0.164	-3.18952	-1078.29	-3.2895	3.721	-3.98662	-1285.72
-14.9892	0.373	-3.18923	-1066.57	-3.28921	3.332	-3.98633	-1254.66
-14.9889	0.164	-3.18894	-1055.12	-3.28892	3.034	-3.98604	-1225.4
-14.9886	0.223	-3.18865	-1045.01	-3.28863	2.764	-3.98575	-1197.48
-14.9884	0.313	-3.18835	-1035.57	-3.28834	2.443	-3.98545	-1171.05
-14.9881	0.134	-3.18806	-1026.78	-3.28805	2.466	-3.98516	-1146.06
-14.9878	0.253	-3.18777	-1017.99	-3.28776	2.137	-3.98487	-1122.44
-14.9875	0.223	-3.18748	-1010.13	-3.28747	2.137	-3.98458	-1100.11
-14.9872	0.104	-3.18719	-1002.71	-3.28717	1.927	-3.98429	-1078.73
-14.9869	0.253	-3.1869	-996.135	-3.28688	1.748	-3.98399	-1058.59
-14.9866	0.223	-3.1866	-988.482	-3.28659	1.778	-3.9837	-1038.68
-14.9863	0.313	-3.18631	-981.906	-3.2863	1.688	-3.98341	-1020.26
-14.986	0.223	-3.18602	-975.717	-3.28601	1.539	-3.98312	-1002.26
-14.9857	0.223	-3.18573	-969.709	-3.28572	1.3	-3.98283	-985.523
-14.9854	0.313	-3.18544	-964.076	-3.28543	1.449	-3.98254	-969.111
-14.9852	0.283	-3.18515	-958.02	-3.28513	1.449	-3.98225	-953.224
-14.9849	0.313	-3.18486	-953.224	-3.28484	1.359	-3.98196	-938.439
-14.9846	0.251	-3.18457	-948.693	-3.28455	1.21	-3.98166	-923.671
-14.9843	0.253	-3.18427	-942.983	-3.28426	1.569	-3.98137	-910.129
-14.984	0.134	-3.18398	-938.499	-3.28397	0.911	-3.98108	-896.691
-14.9837	0.223	-3.18369	-934.254	-3.28368	1.09	-3.98079	-883.702
-14.9834	0.256	-3.1834	-929.979	-3.28339	0.941	-3.9805	-871.355
-14.9831	0.223	-3.18311	-926.212	-3.2831	1.18	-3.98021	-859.098
-14.9828	-7223.98	-3.18282	-922.116	-3.28281	0.911	-3.97991	-847.41
-14.9825	-7226.52	-3.18253	-918.081	-3.28252	0.881	-3.97962	-835.362
-14.9822	-6890.29	-3.18223	-915.33	-3.28222	0.791	-3.97933	-824.899
-14.9819	-5926.51	-3.18194	-910.577	-3.28193	1.001	-3.97904	-814.017
-14.9817	-5255.36	-3.18165	-907.498	-3.28164	1.001	-3.97875	-804.062
-14.9814	-4756.36	-3.18136	-904.269	-3.28135	0.672	-3.97846	-794.257
-14.9811	-4378.73	-3.18107	-901.638	-3.28106	0.941	-3.97817	-784.601
-14.9808	-4078.76	-3.18078	-898.529	-3.28077	0.851	-3.97787	-774.992
-14.9805	-3834.34	-3.18048	-895.45	-3.28048	0.373	-3.97758	-765.947
-14.9802	-3632.03	-3.18019	-892.553	-3.28018	0.791	-3.97729	-756.889
-14.9799	-3458.44	-3.1799	-889.322	-3.27989	0.672	-3.977	-748.817
-14.9796	-3307.51	-3.17961	-886.303	-3.2796	1.001	-3.97671	-740.237
-14.9793	-3174.2	-3.17932	-883.971	-3.27931	0.194	-3.97642	-732.166
-14.979	-3053.82	-3.17903	-881.4	-3.27902	-7227.26	-3.97613	-724.453
-14.9787	-2946.94	-3.17873	-878.291	-3.27873	-7231.58	-3.97584	-717.278
-14.9784	-2849.49	-3.17844	-875.809	-3.27844	-7228.65	-3.97554	-710.163
-14.9782	-2759.56	-3.17815	-872.91	-3.27815	-6632.9	-3.97525	-702.271
-14.9779	-2678.07	-3.17786	-870.996	-3.27785	-5158.35	-3.97496	-695.33
-14.9776	-2601.48	-3.17757	-868.156	-3.27756	-4305.03	-3.97467	-688.998
-14.9773	-2529.61	-3.17728	-865.765	-3.27727	-3743.61	-3.97438	-681.793
-14.977	-2463.22	-3.17699	-863.373	-3.27698	-3341.43	-3.97409	-675.381
-14.9767	-2401.43	-3.17669	-860.653	-3.27669	-3036.09	-3.9738	-668.998
-14.9764	-2343.07	-3.1764	-859.009	-3.2764	-2793.7	-3.9735	-663.199
-14.9761	-2288.09	-3.17611	-856.408	-3.27611	-2597.56	-3.97321	-657.185
-14.9758	-2235.84	-3.17582	-854.315	-3.27582	-2432.34	-3.97292	-651.659
-14.9755	-2187.95	-3.17553	-852.103	-3.27553	-2293.51	-3.97263	-645.381
-14.9752	-2142.18	-3.17524	-850.728	-3.27523	-2174.14	-3.97234	-639.821
-14.9749	-2098.83	-3.17494	-848.456	-3.27494	-2070.38	-3.97205	-634.111
-14.9747	-2056.92	-3.17465	-846.453	-3.27465	-1979.76	-3.97175	-629.687
-14.9744	-2017.7	-3.17436	-844.061	-3.27436	-1897.58	-3.97146	-624.007
-14.9741	-1981.22	-3.17407	-842.268	-3.27407	-1825.03	-3.97117	-618.835
-14.9738	-1945.89	-3.17378	-840.683	-3.27378	-1759.7	-3.97088	-613.872
-14.9735	-1913.42	-3.17349	-838.531	-3.27349	-1700.79	-3.97059	-609.03
-14.9732	-1882.36	-3.1732	-836.857	-3.2732	-1646.43	-3.9703	-604.789
-14.9729	-1851.39	-3.1729	-834.734	-3.2729	-1596.74	-3.97001	-600.181
-14.9726	-1822.21	-3.17261	-832.343	-3.27261	-1551.28	-3.96971	-595.248
-14.9723	-1795.22	-3.17232	-830.669	-3.27232	-1508.98	-3.96942	-590.704
-14.972	-1769.3	-3.17203	-828.845	-3.27203	-1469.75	-3.96913	-586.34
-14.9717	-1744.13	-3.17174	-827.5	-3.27174	-1433.32	-3.96884	-582.035
-14.9715	-1721.89	-3.17145	-825.885	-3.27145	-1399.86	-3.96855	-578.208
-14.9712	-1699.26	-3.17116	-824.092	-3.27116	-1368.5	-3.96826	-574.501
-14.9709	-1679.14	-3.17086	-822.717	-3.27087	-1339.03	-3.96797	-570.166
-14.9706	-1658.27	-3.17057	-821.341	-3.27057	-1311.49	-3.96767	-567.177
-14.9703	-1638.27	-3.17028	-819.934	-3.27028	-1285.85	-3.96738	-563.351
-14.97	-1620.58	-3.16999	-817.933	-3.26999	-1261.99	-3.96709	-559.733
-14.9697	-1602.25	-3.1697	-816.558	-3.2697	-1239.03	-3.9668	-556.026
-14.9694	-1586.08	-3.16941	-814.316	-3.26941	-1217.05	-3.96651	-552.588
-14.9691	-1569.22	-3.16912	-812.433	-3.26912	-1196.88	-3.96622	-548.523
-14.9688	-1554.27	-3.16882	-811.327	-3.26883	-1177.15	-3.96593	-545.503
-14.9685	-1539.65	-3.16853	-809.11	-3.26854	-1158.49	-3.96563	-541.677
-14.9682	-1525.12	-3.16824	-807.082	-3.26824	-1141.04	-3.96534	-538.777
-14.968	-1512.36	-3.16795	-805.408	-3.26795	-1125.13	-3.96505	-534.98
-14.9677	-1499.98	-3.16766	-804.062	-3.26766	-1108.72	-3.96476	-532.32
-14.9674	-1487.78	-3.16736	-802.239	-3.26737	-1093.5	-3.96447	-529.151
-14.9671	-1476.21	-3.16707	-800.445	-3.26708	-1079.06	-3.96418	-526.169
-14.9668	-1464.49	-3.16678	-798.778	-3.26679	-1065.64	-3.96388	-523.621
-14.9665	-1453.52	-3.16649	-797.545	-3.26649	-1052.49	-3.96359	-520.242
-14.9662	-1443.12	-3.1662	-795.931	-3.2662	-1040.08	-3.9633	-517.932
-14.9659	-1432.96	-3.1659	-794.556	-3.26591	-1028.3	-3.96301	-515.16
-14.9656	-1422.79	-3.16561	-792.969	-3.26562	-1016.61	-3.96272	-512.47
-14.9653	-1412.99	-3.16533	-790.789	-3.26533	-1005.97	-3.96243	-509.563
-14.9651	-1404.59	-3.16504	-789.414	-3.26504	-995.179	-3.96214	-506.88
-14.9648	-1395.32	-3.16475	-788.846	-3.26475	-986.151	-3.96184	-504.667
-14.9645	-1387.07	-3.16446	-786.544	-3.26445	-977.613	-3.96155	-501.498
-14.9642	-1379.12	-3.16417	-784.84	-3.26416	-968.304	-3.96126	-498.778
-14.9639	-1372.28	-3.16388	-782.957	-3.26387	-959.515	-3.96097	-496.805
-14.9636	-1365.04	-3.16359	-781.522	-3.26358	-950.606	-3.96068	-494.533
-14.9633	-1357.5	-3.16329	-779.28	-3.26329	-942.265	-3.96039	-492.291
-14.963	-1350.55	-3.163	-778.024	-3.263	-934.371	-3.9601	-489.78
-14.9627	-1343.69	-3.16271	-776.362	-3.26271	-926.511	-3.95981	-487.807
-14.9624	-1337.5	-3.16242	-774.347	-3.26242	-919.067	-3.95951	-485.505
-14.9621	-1331.05	-3.16213	-773.032	-3.26212	-911.683	-3.95922	-483.621
-14.9619	-1324.92	-3.16184	-771.417	-3.26183	-905.017	-3.95893	-481.559
-14.9616	-1319.88	-3.16155	-770.162	-3.26154	-897.961	-3.95864	-479.287
-14.9613	-1313.65	-3.16125	-768.757	-3.26125	-891.145	-3.95835	-476.835
-14.961	-1307.37	-3.16096	-767.112	-3.26096	-885.196	-3.95806	-474.533
-14.9607	-1303.03	-3.16067	-765.737	-3.26067	-879.277	-3.95777	-472.83
-14.9604	-1297.62	-3.16038	-763.734	-3.26038	-873.31	-3.95748	-470.856
-14.9601	-1292.54	-3.16009	-762.449	-3.26008	-867.708	-3.95718	-469.78
-14.9598	-1287.76	-3.1598	-760.924	-3.25979	-862.902	-3.95689	-467.957
-14.9595	-1282.38	-3.1595	-759.549	-3.2595	-857.364	-3.9566	-466.253
-14.9592	-1277.74	-3.15921	-758.139	-3.25921	-852.492	-3.95631	-463.981
-14.9589	-1273.56	-3.15892	-756.35	-3.25892	-847.26	-3.95602	-461.739
-14.9586	-1269.97	-3.15863	-755.244	-3.25863	-842.387	-3.95573	-460.035
-14.9584	-1266.14	-3.15834	-753.54	-3.25834	-837.664	-3.95543	-458.51
-14.9581	-1261.51	-3.15805	-751.866	-3.25804	-833.21	-3.95514	-457.583
-14.9578	-1257.44	-3.15776	-750.083	-3.25775	-828.755	-3.95485	-455.331
-14.9575	-1253.44	-3.15746	-748.249	-3.25746	-824.301	-3.95456	-453.488
-14.9572	-1250.69	-3.15717	-747.203	-3.25717	-820.415	-3.95427	-451.305
-14.9569	-1246.47	-3.15688	-745.558	-3.25688	-816.648	-3.95399	-450.797
-14.9566	-1241.69	-3.15659	-743.807	-3.25659	-812.881	-3.9537	-449.123
-14.9563	-1238.82	-3.1563	-742.711	-3.2563	-809.025	-3.95341	-447.509
-14.956	-1235.77	-3.15601	-741.493	-3.256	-805.408	-3.95311	-446.313
-14.9557	-1232.15	-3.15571	-739.729	-3.25571	-801.671	-3.95282	-444.639
-14.9554	-1228.66	-3.15542	-738.234	-3.25542	-798.024	-3.95253	-442.516
-14.9551	-1225.79	-3.15513	-736.62	-3.25513	-794.526	-3.95224	-440.992
-14.9549	-1222.44	-3.15484	-735.394	-3.25485	-792.045	-3.95195	-439.497
-14.9546	-1219.36	-3.15455	-733.929	-3.25455	-788.876	-3.95166	-438.092
-14.9543	-1215.53	-3.15426	-732.853	-3.25426	-785.318	-3.95137	-437.046
-14.954	-1212.27	-3.15397	-731.209	-3.25397	-782.391	-3.95107	-435.82
-14.9537	-1209.4	-3.15367	-729.206	-3.25368	-779.788	-3.95078	-434.624
-14.9534	-1206	-3.15338	-728.518	-3.25339	-776.589	-3.95049	-433.398
-14.9531	-1202.41	-3.15309	-727.054	-3.2531	-773.271	-3.9502	-432.053
-14.9528	-1199.45	-3.1528	-725.918	-3.25281	-770.909	-3.94991	-430.499
-14.9525	-1196.19	-3.15251	-724.244	-3.25251	-768.159	-3.94962	-428.526
-14.9522	-1193.17	-3.15222	-722.749	-3.25222	-764.96	-3.94933	-427.539
-14.9519	-1190.39	-3.15193	-721.463	-3.25193	-763.077	-3.94904	-426.732
-14.9516	-1187.36	-3.15163	-720.028	-3.25164	-760.416	-3.94874	-425.506
-14.9514	-1183.96	-3.15134	-718.414	-3.25135	-758.652	-3.94845	-424.37
-14.9511	-1181.93	-3.15105	-716.979	-3.25106	-756.321	-3.94816	-422.995
-14.9508	-1178.37	-3.15076	-715.275	-3.25077	-753.66	-3.94787	-421.919
-14.9505	-1175.32	-3.15047	-714.289	-3.25047	-752.165	-3.94758	-421.082
-14.9502	-1172.21	-3.15018	-711.987	-3.25018	-749.564	-3.94729	-418.929
-14.9499	-1169.67	-3.14988	-711.307	-3.24989	-747.531	-3.947	-418.302
-14.9496	-1166.27	-3.14959	-709.715	-3.2496	-745.259	-3.9467	-417.166
-14.9493	-1164.14	-3.1493	-708.31	-3.24931	-743.316	-3.94641	-415.85
-14.949	-1160.91	-3.14902	-706.456	-3.24901	-742.21	-3.94612	-414.625
-14.9487	-1158.34	-3.14873	-704.782	-3.24872	-740.028	-3.94583	-413.997
-14.9484	-1155.79	-3.14844	-703.497	-3.24843	-738.085	-3.94554	-413.279
-14.9482	-1152.66	-3.14815	-701.912	-3.24814	-736.142	-3.94525	-411.934
-14.9479	-1149.46	-3.14786	-700.776	-3.24785	-733.816	-3.94496	-411.127
-14.9476	-1146.62	-3.14757	-699.58	-3.24756	-731.687	-3.94466	-410.23
-14.9473	-1143.31	-3.14727	-698.474	-3.24727	-729.744	-3.94437	-409.124
-14.947	-1141.07	-3.14698	-696.83	-3.24698	-728.399	-3.94408	-408.048
-14.9467	-1139.03	-3.14669	-695.784	-3.24668	-726.814	-3.94379	-406.105
-14.9464	-1135.89	-3.1464	-694.199	-3.24639	-725.266	-3.94351	-405.357
-14.9461	-1133.38	-3.14611	-692.764	-3.2461	-723.496	-3.94322	-404.61
-14.9458	-1130.36	-3.14582	-691.359	-3.24581	-722.3	-3.94293	-403.922
-14.9455	-1128	-3.14553	-689.984	-3.24552	-720.626	-3.94264	-403.504
-14.9452	-1125.04	-3.14524	-688.609	-3.24523	-718.833	-3.94235	-402.039
-14.9449	-1121.69	-3.14494	-687.025	-3.24494	-717.637	-3.94206	-401.919
-14.9447	-1119.33	-3.14465	-685.709	-3.24464	-716.381	-3.94176	-400.185
-14.9444	-1116.1	-3.14436	-684.561	-3.24435	-715.305	-3.94147	-399.378
-14.9441	-1113.56	-3.14407	-683.437	-3.24406	-713.183	-3.94118	-398.183
-14.9438	-1110.45	-3.14378	-682.271	-3.24377	-711.777	-3.94089	-397.166
-14.9435	-1107.34	-3.14349	-680.597	-3.24348	-710.128	-3.9406	-396.867
-14.9432	-1104.03	-3.1432	-679.162	-3.24319	-708.788	-3.94031	-395.674
-14.9429	-1101.93	-3.1429	-677.548	-3.2429	-707.503	-3.94001	-394.745
-14.9426	-1098.14	-3.14261	-676.293	-3.24261	-705.918	-3.93972	-394.057
-14.9423	-1094.85	-3.14232	-674.828	-3.24231	-705.141	-3.93943	-393.429
-14.942	-1092.01	-3.14203	-673.781	-3.24202	-704.065	-3.93914	-392.682
-14.9417	-1088.96	-3.14174	-672.476	-3.24173	-702.809	-3.93885	-392.473
-14.9414	-1086.14	-3.14145	-671.509	-3.24144	-701.314	-3.93856	-391.516
-14.9412	-1082.77	-3.14116	-670.104	-3.24115	-700.418	-3.93826	-389.991
-14.9409	-1079.99	-3.14087	-668.52	-3.24086	-699.012	-3.93797	-389.782
-14.9406	-1077.36	-3.14057	-666.906	-3.24057	-698.086	-3.93768	-388.616
-14.9403	-1074.22	-3.14028	-665.68	-3.24029	-696.202	-3.93739	-388.078
-14.94	-1071.38	-3.13999	-664.454	-3.24	-695.575	-3.9371	-387.42
-14.9397	-1068.39	-3.1397	-663.241	-3.2397	-694.349	-3.9368	-386.357
-14.9394	-1065.91	-3.13941	-661.644	-3.23941	-692.914	-3.93651	-385.806
-14.9391	-1064.21	-3.13912	-660.897	-3.23912	-692.017	-3.93622	-385.178
-14.9388	-1059.12	-3.13882	-659.94	-3.23883	-692.017	-3.93593	-384.64
-14.9385	-1056.16	-3.13853	-657.877	-3.23854	-690.433	-3.93564	-384.132
-14.9382	-1052.93	-3.13824	-656.263	-3.23825	-689.356	-3.93535	-383.325
-14.938	-1049.23	-3.13795	-654.918	-3.23796	-688.549	-3.93506	-382.099
-14.9377	-1045.52	-3.13766	-653.901	-3.23766	-687.862	-3.93477	-381.83
-14.9374	-1042.68	-3.13737	-653.266	-3.23737	-686.935	-3.93447	-380.903
-14.9371	-1040.02	-3.13707	-651.57	-3.23708	-685.542	-3.93418	-380.276
-14.9368	-1036.49	-3.13678	-650.464	-3.23679	-684.215	-3.93389	-380.246
-14.9365	-1033.12	-3.13649	-649.118	-3.2365	-682.81	-3.9336	-379.229
-14.9362	-1030.53	-3.1362	-647.922	-3.23621	-681.327	-3.93331	-378.661
-14.9359	-1027.49	-3.13591	-646.966	-3.23592	-680.986	-3.93302	-378.123
-14.9356	-1023.91	-3.13562	-645.292	-3.23563	-679.85	-3.93273	-377.376
-14.9353	-1020.71	-3.13533	-643.887	-3.23534	-679.013	-3.93243	-376.718
-14.935	-1016.91	-3.13503	-643.02	-3.23505	-678.116	-3.93214	-376.27
-14.9347	-1013.59	-3.13474	-641.495	-3.23476	-676.861	-3.93185	-375.821
-14.9345	-1010.39	-3.13445	-640.269	-3.23446	-675.695	-3.93156	-375.373
-14.9342	-1008.18	-3.13416	-639.731	-3.23417	-674.559	-3.93127	-373.818
-14.9339	-1004.75	-3.13387	-638.087	-3.23388	-673.662	-3.93098	-373.131
-14.9336	-1000.14	-3.13358	-637.37	-3.23359	-672.586	-3.93069	-372.533
-14.9333	-996.973	-3.13328	-635.755	-3.2333	-671.629	-3.93039	-371.935
-14.933	-993.672	-3.13299	-635.606	-3.233	-671.24	-3.9301	-371.337
-14.9327	-990.964	-3.13272	-633.872	-3.23271	-670.015	-3.92981	-370.769
-14.9324	-987.227	-3.13242	-632.736	-3.23242	-669.058	-3.92952	-370.709
-14.9321	-983.699	-3.13213	-631.48	-3.23213	-668.191	-3.92923	-370.141
-14.9318	-980.411	-3.13184	-629.926	-3.23184	-667.708	-3.92894	-369.872
-14.9315	-977.421	-3.13155	-629.687	-3.23155	-665.979	-3.92865	-369.005
-14.9313	-973.595	-3.13126	-628.491	-3.23126	-665.384	-3.92835	-368.462
-14.931	-970.695	-3.13097	-627.534	-3.23096	-664.514	-3.92806	-367.481
-14.9307	-966.899	-3.13068	-626.368	-3.23067	-663.767	-3.92777	-367.062
-14.9304	-963.7	-3.13039	-625.053	-3.23038	-662.332	-3.92748	-366.434
-14.9301	-959.634	-3.13009	-623.738	-3.23009	-661.652	-3.92719	-366.016
-14.9298	-955.897	-3.1298	-622.303	-3.2298	-661.016	-3.9269	-365.418
-14.9295	-952.579	-3.12951	-621.286	-3.22951	-659.342	-3.92661	-364.701
-14.9292	-948.878	-3.12922	-620.569	-3.22922	-658.744	-3.92631	-364.521
-14.9289	-945.524	-3.12893	-619.014	-3.22893	-657.322	-3.92602	-364.27
-14.9286	-941.847	-3.12864	-618.058	-3.22863	-657.309	-3.92573	-363.236
-14.9283	-937.811	-3.12834	-616.503	-3.22834	-655.934	-3.92545	-362.518
-14.928	-934.582	-3.12805	-615.576	-3.22805	-654.38	-3.92516	-362.01
-14.9278	-930.636	-3.12776	-615.367	-3.22776	-653.991	-3.92487	-361.37
-14.9275	-927.348	-3.12747	-614.351	-3.22747	-653.363	-3.92458	-361.173
-14.9272	-923.761	-3.12718	-612.139	-3.22718	-652.347	-3.92429	-360.964
-14.9269	-920.442	-3.12689	-611.481	-3.22689	-651.48	-3.924	-360.306
-14.9266	-916.885	-3.1266	-610.225	-3.2266	-650.344	-3.9237	-358.662
-14.9263	-913.178	-3.1263	-610.106	-3.2263	-649.238	-3.92341	-358.393
-14.926	-909.411	-3.12601	-609.059	-3.22601	-649.118	-3.92312	-358.333
-14.9257	-905.854	-3.12572	-607.116	-3.22572	-647.648	-3.92283	-358.124
-14.9254	-902.236	-3.12543	-605.98	-3.22543	-646.338	-3.92254	-357.885
-14.9251	-898.39	-3.12514	-605.472	-3.22514	-645.484	-3.92225	-357.227
-14.9248	-894.362	-3.12485	-604.336	-3.22484	-644.903	-3.92196	-356.569
-14.9245	-891.684	-3.12455	-603.499	-3.22455	-643.618	-3.92166	-356.898
-14.9243	-887.498	-3.12426	-602.034	-3.22426	-643.498	-3.92137	-355.702
-14.924	-883.851	-3.12397	-600.838	-3.22397	-641.794	-3.92108	-355.403
-14.9237	-879.397	-3.12368	-599.971	-3.22368	-641.376	-3.92079	-354.447
-14.9234	-875.78	-3.12339	-599.075	-3.22339	-640.359	-3.9205	-353.998
-14.9231	-872.252	-3.1231	-598.037	-3.2231	-639.236	-3.92021	-353.52
-14.9228	-869.023	-3.12281	-596.833	-3.22281	-638.565	-3.91992	-353.161
-14.9225	-864.108	-3.12251	-595.786	-3.22251	-637.31	-3.91962	-353.072
-14.9222	-860.384	-3.12222	-594.77	-3.22222	-636.802	-3.91933	-352.596
-14.9219	-856.916	-3.12193	-594.075	-3.22193	-635.92	-3.91904	-352.055
-14.9216	-852.462	-3.12164	-593.096	-3.22164	-634.918	-3.91875	-351.457
-14.9214	-849.711	-3.12135	-591.992	-3.22135	-633.842	-3.91846	-350.501
-14.9211	-845.347	-3.12106	-590.555	-3.22106	-632.878	-3.91817	-349.992
-14.9208	-841.939	-3.12076	-589.867	-3.22077	-631.72	-3.91787	-350.112
-14.9205	-838.513	-3.12047	-588.375	-3.22048	-630.733	-3.91758	-350.142
-14.9202	-835.063	-3.12018	-587.446	-3.22018	-629.388	-3.91729	-349.036
-14.9199	-831.595	-3.11989	-586.698	-3.21989	-628.461	-3.917	-348.743
-14.9196	-826.991	-3.1196	-585.592	-3.2196	-627.863	-3.91671	-348.737
-14.9193	-824.122	-3.11931	-584.127	-3.21931	-626.996	-3.91642	-348.079
-14.919	-820.833	-3.11902	-583.111	-3.21902	-625.651	-3.91614	-348.019
-14.9187	-816.588	-3.11872	-582.722	-3.21873	-624.425	-3.91585	-347.182
-14.9184	-812.642	-3.11843	-580.899	-3.21843	-623.917	-3.91556	-346.495
-14.9182	-809.473	-3.11814	-580.331	-3.21814	-623.396	-3.91526	-346.128
-14.9179	-805.856	-3.11785	-579.374	-3.21785	-622.303	-3.91497	-345.418
-14.9176	-801.902	-3.11757	-578.029	-3.21756	-621.077	-3.91468	-344.761
-14.9173	-798.263	-3.11728	-576.863	-3.21727	-620.3	-3.91439	-344.522
-14.917	-795.004	-3.11698	-575.545	-3.21698	-619.224	-3.9141	-344.731
-14.9167	-791.237	-3.11669	-575.308	-3.21668	-618.536	-3.91381	-344.013
-14.9164	-787.022	-3.1164	-574.172	-3.21639	-617.759	-3.91351	-343.386
-14.9161	-783.584	-3.11611	-572.648	-3.2161	-616.765	-3.91322	-343.087
-14.9158	-779.13	-3.11582	-571.512	-3.21581	-615.905	-3.91293	-341.801
-14.9155	-775.662	-3.11553	-570.436	-3.21552	-614.949	-3.91264	-341.682
-14.9152	-771.268	-3.11524	-569.868	-3.21523	-614.53	-3.91235	-341.114
-14.9149	-768.159	-3.11494	-568.881	-3.21494	-613.285	-3.91206	-340.867
-14.9147	-764.123	-3.11465	-568.223	-3.21465	-612.348	-3.91176	-340.566
-14.9144	-760.685	-3.11436	-566.699	-3.21435	-611.302	-3.91147	-340.695
-14.9141	-756.53	-3.11407	-566.191	-3.21406	-610.554	-3.91118	-339.469
-14.9138	-753.959	-3.11378	-564.576	-3.21377	-609.896	-3.91089	-339.499
-14.9135	-749.564	-3.11349	-564.128	-3.21348	-608.462	-3.9106	-339.171
-14.9132	-746.694	-3.1132	-562.842	-3.21319	-607.206	-3.91031	-338.991
-14.9129	-742.684	-3.1129	-561.848	-3.2129	-606.16	-3.91002	-338.214
-14.9126	-738.892	-3.11261	-561.318	-3.21261	-605.741	-3.90972	-337.736
-14.9123	-735.036	-3.11232	-559.892	-3.21232	-604.789	-3.90943	-337.078
-14.912	-731.585	-3.11203	-559.016	-3.21202	-604.246	-3.90914	-337.197
-14.9117	-728.22	-3.11174	-558.119	-3.21173	-603.23	-3.90886	-336.57
-14.9114	-724.273	-3.11145	-556.893	-3.21144	-602.393	-3.90857	-335.912
-14.9112	-720.118	-3.11116	-556.295	-3.21115	-601.078	-3.90828	-335.26
-14.9109	-717.756	-3.11087	-555.222	-3.21086	-600.151	-3.90799	-334.896
-14.9106	-713.87	-3.11057	-555.279	-3.21057	-599.463	-3.9077	-334.656
-14.9103	-709.804	-3.11028	-553.784	-3.21028	-597.998	-3.9074	-334.118
-14.91	-706.606	-3.10999	-552.738	-3.20999	-597.042	-3.90711	-333.7
-14.9097	-703.228	-3.1097	-551.452	-3.20969	-596.115	-3.90682	-333.251
-14.9094	-700.029	-3.10941	-550.556	-3.2094	-594.77	-3.90653	-333.461
-14.9091	-696.525	-3.10912	-549.665	-3.20911	-593.813	-3.90624	-332.355
-14.9088	-692.764	-3.10883	-548.553	-3.20882	-592.737	-3.90595	-332.444
-14.9085	-688.729	-3.10853	-547.516	-3.20853	-591.93	-3.90566	-331.398
-14.9082	-685.351	-3.10824	-546.221	-3.20824	-591.182	-3.90536	-331.488
-14.908	-682.092	-3.10795	-545.444	-3.20794	-590.017	-3.90507	-331.009
-14.9077	-678.774	-3.10766	-544.798	-3.20765	-588.851	-3.90478	-330.77
-14.9074	-675.157	-3.10737	-544.039	-3.20736	-588.342	-3.90449	-329.604
-14.9071	-671.749	-3.10708	-543.321	-3.20707	-587.177	-3.9042	-329.245
-14.9068	-667.773	-3.10679	-541.767	-3.20678	-586.292	-3.90391	-328.857
-14.9065	-665.172	-3.1065	-541.109	-3.20649	-585.084	-3.90362	-328.815
-14.9062	-661.166	-3.10621	-539.734	-3.20619	-584.347	-3.90332	-328.498
-14.9059	-657.818	-3.10591	-538.658	-3.2059	-583.5	-3.90303	-328.109
-14.9056	-653.901	-3.10562	-537.671	-3.20561	-582.334	-3.90274	-327.781
-14.9053	-650.307	-3.10533	-537.462	-3.20532	-581.277	-3.90245	-327.123
-14.905	-646.488	-3.10504	-536.505	-3.20503	-580.301	-3.90216	-326.615
-14.9048	-643.468	-3.10475	-535.279	-3.20474	-579.015	-3.90187	-326.047
-14.9045	-639.701	-3.10446	-534.682	-3.20445	-577.73	-3.90158	-325.748
-14.9042	-637.126	-3.10417	-532.649	-3.20416	-576.474	-3.90128	-325.359
-14.9039	-632.587	-3.10388	-532.41	-3.20386	-575.757	-3.90099	-325.274
-14.9036	-629.747	-3.10359	-531.214	-3.20357	-575.009	-3.9007	-324.313
-14.9033	-626.219	-3.10329	-530.115	-3.20328	-573.903	-3.90041	-324.134
-14.903	-622.363	-3.103	-529.51	-3.20299	-573.246	-3.90012	-323.715
-14.9027	-618.596	-3.10271	-528.526	-3.2027	-571.577	-3.89983	-323.267
-14.9024	-615.188	-3.10242	-527.895	-3.20241	-570.705	-3.89953	-322.15
-14.9021	-612.168	-3.10213	-526.7	-3.20212	-569.957	-3.89924	-322.28
-14.9018	-609.687	-3.10184	-525.863	-3.20182	-568.642	-3.89895	-321.832
-14.9015	-606.13	-3.10155	-525.175	-3.20153	-567.932	-3.89866	-321.383
-14.9013	-602.303	-3.10125	-524.248	-3.20124	-566.995	-3.89837	-320.935
-14.901	-598.626	-3.10096	-523.053	-3.20095	-565.413	-3.89807	-320.307
-14.9007	-596.145	-3.10067	-522.442	-3.20066	-564.995	-3.89778	-320.576
-14.9004	-592.229	-3.10038	-520.781	-3.20037	-563.649	-3.89749	-319.978
-14.9001	-589	-3.10009	-520.691	-3.20008	-562.334	-3.8972	-319.56
-14.8998	-585.508	-3.0998	-519.884	-3.19979	-561.647	-3.89691	-318.812
-14.8995	-582.154	-3.09951	-518.06	-3.19949	-561.168	-3.89662	-318.155
-14.8992	-579.374	-3.09921	-517.133	-3.1992	-560.361	-3.89633	-318.065
-14.8989	-575.189	-3.09892	-516.356	-3.19891	-558.567	-3.89604	-317.347
-14.8986	-572.767	-3.09863	-515.591	-3.19862	-557.969	-3.89574	-316.989
-14.8983	-570.406	-3.09834	-514.562	-3.19833	-556.295	-3.89545	-316.959
-14.898	-566.788	-3.09805	-513.725	-3.19804	-555.309	-3.89516	-316.48
-14.8978	-563.799	-3.09776	-512.53	-3.19775	-554.322	-3.89487	-316.301
-14.8975	-561.288	-3.09746	-512.001	-3.19746	-553.665	-3.89458	-315.82
-14.8972	-556.385	-3.09717	-510.915	-3.19716	-552.798	-3.89429	-315.004
-14.8969	-553.575	-3.09688	-509.839	-3.19687	-551.901	-3.894	-314.388
-14.8966	-550.645	-3.09659	-508.554	-3.19658	-550.974	-3.8937	-314.066
-14.8963	-547.357	-3.0963	-507.268	-3.19629	-550.645	-3.89341	-313.222
-14.896	-544.816	-3.09601	-506.64	-3.196	-549.3	-3.89312	-312.744
-14.8957	-541.348	-3.09572	-505.445	-3.19571	-548.971	-3.89283	-312.744
-14.8954	-540.481	-3.09542	-504.548	-3.19542	-547.955	-3.89254	-312.415
-14.8951	-537.551	-3.09513	-504.356	-3.19512	-546.55	-3.89225	-312.235
-14.8948	-533.623	-3.09484	-503.412	-3.19483	-545.503	-3.89196	-312.206
-14.8946	-530.646	-3.09455	-502.007	-3.19454	-544.158	-3.89166	-311.697
-14.8943	-527.955	-3.09426	-501.648	-3.19425	-543.052	-3.89137	-310.477
-14.894	-525.474	-3.09397	-500.362	-3.19396	-542.255	-3.89108	-310.531
-14.8937	-522.395	-3.09368	-499.645	-3.19367	-540.93	-3.89079	-309.306
-14.8934	-519.525	-3.09339	-498.09	-3.19338	-539.704	-3.8905	-309.156
-14.8931	-516.954	-3.09309	-496.984	-3.19309	-539.016	-3.89021	-308.618
-14.8928	-514.144	-3.0928	-496.147	-3.1928	-538.03	-3.88992	-308.257
-14.8925	-511.453	-3.09251	-495.34	-3.1925	-536.505	-3.88962	-307.871
-14.8922	-508.853	-3.09222	-494.832	-3.19221	-535.548	-3.88933	-307.517
-14.8919	-505.773	-3.09193	-493.517	-3.19192	-534.861	-3.88904	-306.795
-14.8916	-503.561	-3.09164	-492.949	-3.19163	-533.815	-3.88875	-307.034
-14.8913	-500.841	-3.09135	-491.992	-3.19134	-532.978	-3.88846	-306.503
-14.8911	-497.762	-3.09105	-490.928	-3.19105	-530.975	-3.88817	-305.838
-14.8908	-495.071	-3.09076	-490.109	-3.19076	-529.988	-3.88788	-305.33
-14.8905	-492.44	-3.09047	-489.003	-3.19046	-528.942	-3.88758	-305.091
-14.8902	-489.84	-3.09018	-488.345	-3.19017	-527.776	-3.88729	-304.732
-14.8899	-486.94	-3.08989	-487.807	-3.18988	-526.909	-3.887	-303.566
-14.8896	-484.04	-3.0896	-486.551	-3.18959	-525.922	-3.88671	-303.207
-14.8893	-481.499	-3.0893	-485.505	-3.1893	-525.026	-3.88642	-302.729
-14.889	-478.868	-3.08901	-484.339	-3.18901	-524.248	-3.88613	-302.639
-14.8887	-476.447	-3.08872	-483.024	-3.18872	-522.873	-3.88584	-302.281
-14.8884	-474.235	-3.08843	-482.216	-3.18842	-521.737	-3.88554	-301.802
-14.8881	-471.215	-3.08814	-481.738	-3.18813	-520.87	-3.88525	-301.354
-14.8878	-468.136	-3.08785	-480.811	-3.18784	-519.525	-3.88496	-301.055
-14.8876	-466.046	-3.08756	-479.855	-3.18755	-518.419	-3.88467	-300.816
-14.8873	-464.31	-3.08727	-479.347	-3.18726	-517.432	-3.88438	-300.128
-14.887	-461.768	-3.08697	-478.599	-3.18697	-516.595	-3.88409	-299.441
-14.8867	-459.257	-3.08668	-477.164	-3.18668	-515.549	-3.8838	-298.611
-14.8864	-456.148	-3.08639	-476.776	-3.18639	-514.533	-3.88351	-298.334
-14.8861	-454.803	-3.0861	-475.998	-3.18609	-513.038	-3.88321	-298.125
-14.8858	-452.083	-3.08581	-474.444	-3.1858	-512.141	-3.88292	-297.647
-14.8855	-449.123	-3.08552	-473.846	-3.18551	-511.035	-3.88263	-296.959
-14.8852	-446.971	-3.08524	-472.531	-3.18522	-509.63	-3.88234	-296.78
-14.8849	-444.37	-3.08495	-471.574	-3.18493	-508.733	-3.88205	-296.062
-14.8846	-441.44	-3.08465	-470.617	-3.18464	-507.567	-3.88176	-295.255
-14.8843	-439.766	-3.08436	-469.392	-3.18435	-506.323	-3.88147	-295.166
-14.8841	-437.643	-3.08407	-468.973	-3.18406	-504.877	-3.88119	-294.478
-14.8838	-435.192	-3.08378	-468.136	-3.18376	-503.561	-3.8809	-293.733
-14.8835	-433.428	-3.08349	-466.88	-3.18347	-502.664	-3.8806	-293.491
-14.8832	-430.768	-3.0832	-466.043	-3.18318	-501.439	-3.88031	-293.043
-14.8829	-428.825	-3.0829	-464.878	-3.18289	-500.841	-3.88002	-293.193
-14.8826	-426.313	-3.08261	-464.818	-3.1826	-499.585	-3.87973	-292.226
-14.8823	-424.46	-3.08232	-463.831	-3.18231	-498.419	-3.87944	-292.176
-14.882	-421.62	-3.08203	-463.263	-3.18202	-498.061	-3.87915	-291.698
-14.8817	-419.946	-3.08174	-462.209	-3.18173	-496.745	-3.87886	-290.771
-14.8814	-417.853	-3.08145	-460.902	-3.18144	-495.818	-3.87856	-290.113
-14.8811	-414.475	-3.08116	-460.005	-3.18114	-494.234	-3.87827	-289.994
-14.8809	-412.532	-3.08087	-458.659	-3.18085	-493.093	-3.87798	-289.336
-14.8806	-411.187	-3.08057	-458.062	-3.18056	-492.022	-3.87769	-289.246
-14.8803	-408.825	-3.08028	-456.836	-3.18027	-491.155	-3.8774	-288.738
-14.88	-407.485	-3.07999	-456.298	-3.17998	-490.198	-3.87711	-287.991
-14.8797	-404.61	-3.0797	-454.833	-3.17969	-488.644	-3.87682	-287.602
-14.8794	-402.756	-3.07941	-453.637	-3.17939	-487.941	-3.87653	-286.466
-14.8791	-400.245	-3.07912	-453.009	-3.1791	-486.461	-3.87624	-286.347
-14.8788	-398.003	-3.07883	-452.053	-3.17881	-485.385	-3.87594	-285.719
-14.8785	-396.14	-3.07853	-451.44	-3.17852	-484.369	-3.87565	-285.001
-14.8782	-394.027	-3.07824	-450.977	-3.17823	-483.801	-3.87536	-284.583
-14.8779	-393.22	-3.07795	-449.721	-3.17794	-482.904	-3.87507	-284.58
-14.8776	-390.5	-3.07766	-448.465	-3.17765	-481.227	-3.87478	-284.284
-14.8774	-388.766	-3.07737	-447.449	-3.17735	-480.483	-3.87449	-283.806
-14.8771	-386.85	-3.07708	-446.731	-3.17706	-479.474	-3.87419	-283.271
-14.8768	-385.447	-3.07678	-446.522	-3.17677	-478.3	-3.8739	-282.251
-14.8765	-383.116	-3.07649	-444.729	-3.17648	-477.164	-3.87361	-281.539
-14.8762	-381.083	-3.0762	-444.041	-3.17619	-476.297	-3.87332	-281.055
-14.8759	-379.319	-3.07591	-443.323	-3.1759	-474.952	-3.87303	-280.906
-14.8756	-377.705	-3.07562	-443.413	-3.1756	-474.431	-3.87274	-280.673
-14.8753	-376.031	-3.07533	-441.509	-3.17531	-473.248	-3.87245	-279.919
-14.875	-373.878	-3.07504	-441.051	-3.17502	-472.142	-3.87215	-279.71
-14.8747	-371.845	-3.07475	-439.915	-3.17473	-470.797	-3.87186	-279.71
-14.8744	-369.842	-3.07445	-439.108	-3.17444	-469.93	-3.87157	-278.544
-14.8742	-367.66	-3.07416	-438.152	-3.17415	-469.302	-3.87128	-278.425
-14.8739	-366.076	-3.07387	-436.806	-3.17386	-467.209	-3.87099	-277.916
-14.8736	-364.162	-3.07358	-436.537	-3.17356	-466.312	-3.8707	-277.348
-14.8733	-362.369	-3.07329	-434.893	-3.17327	-465.535	-3.87041	-276.212
-14.873	-360.635	-3.073	-433.787	-3.17298	-464.549	-3.87011	-276.123
-14.8727	-359.05	-3.0727	-432.95	-3.17269	-463.383	-3.86982	-275.973
-14.8724	-358.363	-3.07241	-432.741	-3.1724	-462.187	-3.86953	-275.313
-14.8721	-356.33	-3.07212	-431.326	-3.17211	-460.931	-3.86924	-274.15
-14.8718	-354.058	-3.07183	-430.558	-3.17182	-459.962	-3.86895	-274.269
-14.8715	-352.653	-3.07154	-429.422	-3.17152	-459.108	-3.86866	-273.731
-14.8712	-350.859	-3.07125	-429.153	-3.17123	-457.703	-3.86837	-273.283
-14.8709	-349.033	-3.07096	-428.286	-3.17094	-456.926	-3.86808	-272.655
-14.8707	-346.794	-3.07066	-427.479	-3.17065	-456.088	-3.86778	-272.084
-14.8704	-345.837	-3.07037	-426.014	-3.17036	-454.646	-3.86749	-270.921
-14.8701	-343.505	-3.07008	-424.908	-3.17007	-453.996	-3.8672	-270.981
-14.8698	-341.771	-3.06979	-424.131	-3.16979	-452.681	-3.86691	-270.024
-14.8695	-340.127	-3.0695	-423.742	-3.1695	-451.634	-3.86662	-270.114
-14.8692	-339.081	-3.06921	-422.905	-3.16921	-450.585	-3.86633	-269.426
-14.8689	-337.467	-3.06891	-421.889	-3.16892	-449.302	-3.86604	-269.396
-14.8686	-335.733	-3.06862	-420.544	-3.16863	-449.033	-3.86574	-268.739
-14.8683	-334.328	-3.06833	-420.334	-3.16833	-447.658	-3.86545	-267.692
-14.868	-332.803	-3.06804	-419.019	-3.16804	-446.612	-3.86516	-267.663
-14.8677	-331.757	-3.06775	-418.391	-3.16775	-445.655	-3.86487	-266.497
-14.8675	-330.531	-3.06746	-417.285	-3.16746	-444.131	-3.86458	-265.754
-14.8672	-328.797	-3.06717	-416.687	-3.16717	-443.234	-3.86429	-265.211
-14.8669	-327.063	-3.06687	-415.82	-3.16688	-441.978	-3.864	-264.912
-14.8666	-326.151	-3.06658	-415.043	-3.16659	-441.201	-3.8637	-264.673
-14.8663	-324.253	-3.06629	-414.199	-3.1663	-439.975	-3.86341	-264.494
-14.866	-322.639	-3.066	-413.13	-3.16601	-438.75	-3.86312	-263.926
-14.8657	-321.862	-3.06571	-413.22	-3.16571	-437.763	-3.86283	-263.089
-14.8654	-319.5	-3.06542	-411.276	-3.16542	-436.806	-3.86254	-263.238
-14.8651	-318.752	-3.06512	-410.679	-3.16513	-435.85	-3.86225	-262.055
-14.8648	-317.019	-3.06483	-409.572	-3.16484	-434.774	-3.86195	-262.012
-14.8645	-315.614	-3.06454	-409.483	-3.16454	-434.011	-3.86166	-261.172
-14.8642	-314.478	-3.06425	-408.347	-3.16425	-433.04	-3.86137	-261.086
-14.864	-313.67	-3.06396	-407.211	-3.16396	-432.053	-3.86108	-260.727
-14.8637	-312.086	-3.06367	-406.284	-3.16367	-430.798	-3.86079	-259.172
-14.8634	-310.083	-3.06338	-405.387	-3.16338	-429.931	-3.8605	-259.053
-14.8631	-309.186	-3.06308	-404.221	-3.16309	-429.153	-3.86021	-258.276
-14.8628	-307.96	-3.06279	-403.713	-3.16279	-428.167	-3.85991	-257.468
-14.8625	-306.825	-3.0625	-403.384	-3.1625	-427.24	-3.85962	-257.08
-14.8622	-304.642	-3.06221	-402.251	-3.16221	-426.553	-3.85933	-256.362
-14.8619	-303.571	-3.06192	-401.74	-3.16192	-424.968	-3.85904	-256.123
-14.8616	-302.609	-3.06163	-400.066	-3.16163	-424.191	-3.85875	-255.675
-14.8613	-300.696	-3.06133	-399.378	-3.16134	-422.965	-3.85846	-254.985
-14.861	-299.59	-3.06104	-398.153	-3.16105	-421.022	-3.85816	-254.927
-14.8607	-298.065	-3.06075	-397.764	-3.16075	-420.932	-3.85787	-254.329
-14.8605	-297.617	-3.06046	-397.076	-3.16046	-419.46	-3.85758	-254.329
-14.8602	-296.272	-3.06017	-396.06	-3.16017	-418.66	-3.85729	-253.971
-14.8599	-295.046	-3.05988	-395.492	-3.15988	-417.345	-3.857	-253.702
-14.8596	-293.462	-3.05959	-394.296	-3.15959	-416.478	-3.8567	-252.207
-14.8593	-291.698	-3.05929	-393.728	-3.1593	-415.282	-3.85641	-251.788
-14.859	-291.279	-3.059	-392.712	-3.15901	-414.804	-3.85613	-251.161
-14.8587	-290.293	-3.05871	-391.367	-3.15871	-413.788	-3.85584	-250.473
-14.8584	-288.559	-3.05842	-391.396	-3.15842	-412.711	-3.85555	-250.324
-14.8581	-287.363	-3.05813	-390.081	-3.15813	-411.665	-3.85526	-249.487
-14.8578	-286.048	-3.05784	-390.26	-3.15785	-410.828	-3.85497	-249.337
-14.8575	-285.241	-3.05754	-389.154	-3.15756	-409.602	-3.85469	-248.919
-14.8573	-283.626	-3.05725	-388.317	-3.15727	-408.705	-3.8544	-247.962
-14.857	-282.52	-3.05696	-387.391	-3.15698	-407.719	-3.8541	-247.753
-14.8567	-280.697	-3.05667	-386.554	-3.15669	-407.3	-3.85381	-246.617
-14.8564	-280.009	-3.05638	-385.477	-3.15639	-406.105	-3.85352	-247.035
-14.8561	-279.411	-3.05609	-384.301	-3.1561	-405.148	-3.85324	-246.429
-14.8558	-277.916	-3.0558	-383.684	-3.15581	-404.341	-3.85295	-245.361
-14.8555	-277.109	-3.0555	-382.637	-3.15552	-403.055	-3.85265	-244.853
-14.8552	-276.9	-3.05521	-382.308	-3.15523	-402.129	-3.85236	-244.345
-14.8549	-275.644	-3.05492	-381.711	-3.15494	-401.292	-3.85207	-243.657
-14.8546	-274.538	-3.05463	-380.784	-3.15465	-400.185	-3.85178	-242.88
-14.8543	-273.313	-3.05434	-379.807	-3.15436	-398.721	-3.85149	-242.641
-14.854	-272.027	-3.05405	-378.452	-3.15406	-398.033	-3.8512	-242.252
-14.8538	-271.07	-3.05375	-378.053	-3.15377	-396.688	-3.8509	-242.043
-14.8535	-269.516	-3.05346	-377.67	-3.15348	-395.642	-3.85061	-241.744
-14.8532	-269.755	-3.05317	-376.658	-3.15319	-394.834	-3.85032	-240.757
-14.8529	-268.141	-3.05288	-376.15	-3.1529	-394.236	-3.85003	-240.324
-14.8526	-266.706	-3.05259	-374.506	-3.15261	-393.22	-3.84974	-239.92
-14.8523	-266.078	-3.05229	-373.669	-3.15232	-392.676	-3.84945	-239.412
-14.852	-264.686	-3.052	-372.682	-3.15203	-392.293	-3.84916	-239.591
-14.8517	-263.477	-3.05171	-371.397	-3.15173	-390.918	-3.84886	-238.695
-14.8514	-263.119	-3.05142	-371.218	-3.15144	-389.962	-3.84857	-238.246
-14.8511	-261.385	-3.05113	-370.889	-3.15115	-389.005	-3.84828	-237.14
-14.8508	-261.355	-3.05084	-369.992	-3.15086	-388.078	-3.84799	-236.781
-14.8506	-260.159	-3.05055	-369.095	-3.15057	-387.122	-3.8477	-236.632
-14.8503	-259.322	-3.05025	-368.868	-3.15028	-385.956	-3.84741	-236.572
-14.85	-258.963	-3.04996	-368.079	-3.14999	-385.178	-3.84712	-235.406
-14.8497	-257.199	-3.04967	-367.002	-3.1497	-384.282	-3.84683	-234.778
-14.8494	-257.229	-3.04938	-366.584	-3.1494	-383.923	-3.84653	-234.01
-14.8491	-255.884	-3.04909	-365.747	-3.14911	-382.757	-3.84624	-233.373
-14.8488	-255.167	-3.0488	-364.551	-3.14882	-381.621	-3.84595	-233.309
-14.8485	-253.941	-3.04851	-364.133	-3.14853	-380.963	-3.84566	-232.327
-14.8482	-252.924	-3.04821	-362.847	-3.14824	-380.306	-3.84537	-231.582
-14.8479	-251.729	-3.04792	-362.249	-3.14795	-379.469	-3.84508	-231.281
-14.8476	-251.579	-3.04763	-361.442	-3.14766	-378.631	-3.84479	-231.281
-14.8474	-250.533	-3.04734	-360.246	-3.14736	-377.645	-3.8445	-230.533
-14.8471	-249.247	-3.04705	-359.439	-3.14707	-376.868	-3.8442	-230.474
-14.8468	-249.008	-3.04676	-358.692	-3.14678	-376.18	-3.84391	-229.816
-14.8465	-248.47	-3.04647	-357.675	-3.14649	-375.313	-3.84362	-229.472
-14.8462	-247.872	-3.04617	-357.556	-3.1462	-374.147	-3.84333	-229.218
-14.8459	-246.975	-3.04588	-356.988	-3.14591	-372.832	-3.84304	-227.693
-14.8456	-245.914	-3.04559	-356.988	-3.14562	-371.606	-3.84274	-227.634
-14.8453	-244.955	-3.0453	-356.001	-3.14533	-371.696	-3.84245	-227.095
-14.845	-244.404	-3.04501	-354.267	-3.14503	-370.62	-3.84216	-227.036
-14.8447	-244.255	-3.04472	-353.46	-3.14474	-369.753	-3.84187	-226.315
-14.8444	-242.97	-3.04443	-353.61	-3.14445	-369.005	-3.84158	-225.8
-14.8442	-241.415	-3.04413	-353.281	-3.14416	-368.138	-3.84129	-225.122
-14.8439	-241.445	-3.04384	-351.666	-3.14387	-367.202	-3.841	-224.704
-14.8436	-240.458	-3.04355	-351.397	-3.14358	-366.297	-3.8407	-223.09
-14.8433	-239.382	-3.04326	-350.261	-3.14329	-364.88	-3.84041	-223.52
-14.843	-238.186	-3.04297	-349.424	-3.14299	-364.342	-3.84012	-222.372
-14.8427	-237.828	-3.04267	-348.169	-3.1427	-363.565	-3.83983	-222.312
-14.8424	-237.648	-3.04238	-347.84	-3.14241	-362.937	-3.83954	-222.133
-14.8421	-236.602	-3.04209	-347.571	-3.14212	-361.741	-3.83925	-221.655
-14.8418	-235.436	-3.0418	-346.704	-3.14183	-360.934	-3.83896	-220.967
-14.8415	-235.197	-3.04151	-346.196	-3.14154	-360.814	-3.83866	-220.489
-14.8412	-234.808	-3.04122	-345.149	-3.14125	-359.409	-3.83837	-220.04
-14.841	-234.181	-3.04092	-343.924	-3.14096	-358.871	-3.83808	-219.562
-14.8407	-233.074	-3.04063	-343.595	-3.14067	-357.802	-3.83779	-218.785
-14.8404	-232.267	-3.04034	-342.668	-3.14037	-357.474	-3.8375	-217.649
-14.8401	-231.909	-3.04005	-342.429	-3.14008	-356.061	-3.83721	-217.29
-14.8398	-230.683	-3.03976	-340.576	-3.13979	-355.523	-3.83692	-217.29
-14.8395	-230.952	-3.03947	-340.319	-3.1395	-354.566	-3.83663	-216.602
-14.8392	-229.427	-3.03918	-340.187	-3.13921	-353.759	-3.83633	-216.094
-14.8389	-228.799	-3.03888	-339.469	-3.13892	-352.982	-3.83604	-216.154
-14.8386	-228.351	-3.03859	-338.184	-3.13863	-351.936	-3.83575	-215.496
-14.8383	-227.365	-3.0383	-337.287	-3.13833	-351.158	-3.83546	-214.411
-14.838	-226.587	-3.03801	-336.301	-3.13804	-350.77	-3.83517	-213.673
-14.8378	-225.661	-3.03772	-335.912	-3.13775	-350.142	-3.83487	-213.015
-14.8375	-225.81	-3.03743	-335.045	-3.13746	-349.275	-3.83458	-213.015
-14.8372	-225.242	-3.03714	-334.417	-3.13717	-348.199	-3.83429	-212.866
-14.8369	-224.644	-3.03684	-333.311	-3.13688	-347.72	-3.834	-212.208
-14.8366	-223.777	-3.03655	-332.893	-3.13659	-346.883	-3.83371	-211.909
-14.8363	-223.169	-3.03626	-331.757	-3.1363	-345.964	-3.83342	-210.713
-14.836	-221.983	-3.03597	-331.308	-3.136	-344.761	-3.83313	-210.295
-14.8357	-221.356	-3.03568	-330.381	-3.13571	-344.342	-3.83284	-209.876
-14.8354	-220.309	-3.03539	-329.843	-3.13542	-343.027	-3.83255	-209.458
-14.8351	-220.698	-3.03509	-328.976	-3.13513	-342.519	-3.83225	-209.099
-14.8348	-219.861	-3.0348	-328.618	-3.13484	-341.532	-3.83196	-208.86
-14.8345	-218.815	-3.03452	-328.08	-3.13455	-340.815	-3.83167	-208.561
-14.8343	-218.845	-3.03423	-327.123	-3.13426	-339.589	-3.83139	-207.245
-14.834	-218.157	-3.03394	-326.465	-3.13396	-339.469	-3.8311	-207.156
-14.8337	-216.931	-3.03365	-325.628	-3.13367	-339.2	-3.83081	-206.378
-14.8334	-217.081	-3.03336	-324.971	-3.13338	-338.094	-3.83052	-206.124
-14.8331	-216.842	-3.03306	-324.104	-3.13309	-337.556	-3.83022	-205.33
-14.8328	-215.526	-3.03277	-324.074	-3.1328	-337.222	-3.82993	-205.063
-14.8325	-215.387	-3.03248	-323.147	-3.13251	-336.36	-3.82964	-204.495
-14.8322	-214.869	-3.03219	-322.479	-3.13222	-335.162	-3.82935	-204.256
-14.8319	-213.762	-3.0319	-321.981	-3.13193	-334.627	-3.82907	-203.785
-14.8316	-213.374	-3.03161	-321.252	-3.13163	-333.934	-3.82878	-203.359
-14.8313	-213.553	-3.03131	-320.217	-3.13134	-333.281	-3.82849	-202.402
-14.831	-212.716	-3.03102	-319.679	-3.13105	-332.594	-3.8282	-201.834
-14.8308	-212.387	-3.03073	-318.902	-3.13076	-332.145	-3.8279	-201.565
-14.8305	-211.162	-3.03044	-318.483	-3.13047	-331.276	-3.82761	-201.177
-14.8302	-211.221	-3.03015	-317.736	-3.13018	-330.043	-3.82732	-201.745
-14.8299	-210.354	-3.02985	-316.989	-3.12988	-329.425	-3.82703	-201.057
-14.8296	-209.517	-3.02956	-315.733	-3.12959	-328.917	-3.82674	-200.429
-14.8293	-209.099	-3.02927	-315.972	-3.1293	-327.96	-3.82645	-199.682
-14.829	-208.202	-3.02898	-315.344	-3.12901	-326.794	-3.82616	-199.712
-14.8287	-208.295	-3.02869	-314.597	-3.12872	-326.914	-3.82586	-198.516
-14.8284	-208.292	-3.0284	-314.059	-3.12843	-325.927	-3.82557	-198.666
-14.8281	-207.425	-3.02811	-313.683	-3.12814	-325.055	-3.82528	-197.918
-14.8278	-206.588	-3.02782	-313.072	-3.12784	-324.104	-3.82499	-197.465
-14.8276	-206.02	-3.02752	-312.445	-3.12755	-323.296	-3.8247	-196.633
-14.8273	-206.08	-3.02723	-311.279	-3.12726	-322.43	-3.82441	-196.304
-14.827	-205.272	-3.02694	-310.412	-3.12697	-322.22	-3.82411	-195.557
-14.8267	-205.123	-3.02665	-310.352	-3.12668	-321.234	-3.82382	-195.407
-14.8264	-204.047	-3.02636	-309.366	-3.12639	-321.204	-3.82353	-194.72
-14.8261	-203.18	-3.02607	-307.901	-3.1261	-320.158	-3.82324	-194.092
-14.8258	-202.791	-3.02578	-307.691	-3.12581	-319.739	-3.82295	-193.613
-14.8255	-203.12	-3.02549	-307.303	-3.12552	-318.244	-3.82266	-193.075
-14.8252	-202.373	-3.02519	-306.675	-3.12522	-317.557	-3.82236	-192.507
-14.8249	-201.984	-3.0249	-306.077	-3.12493	-317.048	-3.82207	-192.089
-14.8246	-201.595	-3.02461	-305.689	-3.12464	-316.6	-3.82178	-191.73
-14.8243	-201.087	-3.02432	-305.061	-3.12435	-315.643	-3.82149	-191.162
-14.8241	-199.891	-3.02403	-303.925	-3.12406	-315.225	-3.8212	-191.162
-14.8238	-200.579	-3.02374	-303.357	-3.12377	-314.507	-3.82091	-190.445
-14.8235	-200.13	-3.02345	-302.041	-3.12348	-313.611	-3.82061	-190.235
-14.8232	-199.802	-3.02315	-301.832	-3.12318	-313.222	-3.82032	-189.518
-14.8229	-199.234	-3.02287	-301.234	-3.12289	-312.415	-3.82003	-189.49
-14.8226	-199.024	-3.02258	-300.905	-3.1226	-311.428	-3.81974	-189.099
-14.8223	-198.217	-3.02229	-300.397	-3.12231	-310.651	-3.81945	-188.92
-14.822	-197.32	-3.02199	-299.68	-3.12202	-309.963	-3.81916	-188.23
-14.8217	-196.962	-3.0217	-299.441	-3.12173	-309.246	-3.81887	-187.874
-14.8214	-196.693	-3.02141	-298.305	-3.12144	-308.499	-3.81857	-186.857
-14.8211	-196.334	-3.02112	-297.617	-3.12115	-308.349	-3.81828	-186.917
-14.8208	-195.656	-3.02083	-296.556	-3.12085	-307.632	-3.81799	-186.259
-14.8206	-195.288	-3.02054	-295.644	-3.12056	-306.884	-3.8177	-185.363
-14.8203	-195.519	-3.02025	-295.046	-3.12027	-306.197	-3.81741	-184.854
-14.82	-194.749	-3.01996	-294.867	-3.11998	-305.599	-3.81712	-184.75
-14.8197	-194.72	-3.01966	-294.03	-3.11969	-304.585	-3.81683	-184.735
-14.8194	-194.062	-3.01937	-294.149	-3.1194	-304.014	-3.81654	-184.376
-14.8191	-193.584	-3.01908	-292.741	-3.1191	-302.908	-3.81624	-183.36
-14.8188	-192.896	-3.01879	-292.226	-3.11881	-302.998	-3.81595	-183.12
-14.8185	-192.179	-3.0185	-290.921	-3.11852	-302.251	-3.81566	-182.851
-14.8182	-193.105	-3.01821	-290.502	-3.11823	-301.762	-3.81537	-182.612
-14.8179	-191.551	-3.01792	-289.515	-3.11794	-300.846	-3.81508	-182.253
-14.8176	-191.71	-3.01763	-289.157	-3.11765	-300.218	-3.81479	-181.775
-14.8174	-190.953	-3.01733	-288.499	-3.11736	-299.112	-3.81449	-181.626
-14.8171	-190.355	-3.01704	-287.632	-3.11707	-298.245	-3.8142	-180.908
-14.8168	-189.817	-3.01675	-287.273	-3.11678	-298.006	-3.81391	-180.447
-14.8165	-189.428	-3.01646	-287.064	-3.11648	-297.497	-3.81362	-179.414
-14.8162	-188.681	-3.01617	-286.586	-3.11619	-297.348	-3.81333	-178.846
-14.8159	-188.621	-3.01588	-285.48	-3.1159	-296.72	-3.81304	-178.307
-14.8156	-188.531	-3.01558	-284.8	-3.11561	-295.973	-3.81274	-177.799
-14.8153	-188.442	-3.01529	-284.194	-3.11532	-294.657	-3.81245	-177.261
-14.815	-187.814	-3.015	-283.836	-3.11503	-293.97	-3.81216	-176.902
-14.8147	-187.844	-3.01471	-282.49	-3.11474	-293.073	-3.81187	-176.962
-14.8144	-187.682	-3.01442	-281.862	-3.11445	-292.415	-3.81158	-176.364
-14.8141	-186.797	-3.01413	-281.175	-3.11415	-291.608	-3.81129	-175.856
-14.8139	-186.229	-3.01384	-280.525	-3.11386	-291.249	-3.81099	-175.228
-14.8136	-186.259	-3.01354	-280.009	-3.11357	-291.399	-3.8107	-175.168
-14.8133	-186.11	-3.01325	-279.232	-3.11328	-290.412	-3.81041	-175.019
-14.813	-185.709	-3.01296	-279.226	-3.11299	-290.083	-3.81012	-174.331
-14.8127	-184.765	-3.01267	-278.574	-3.1127	-289.306	-3.80983	-173.614
-14.8124	-185.004	-3.01238	-278.694	-3.11241	-288.35	-3.80954	-173.524
-14.8121	-185.034	-3.01209	-277.946	-3.11212	-288.35	-3.80924	-173.315
-14.8118	-184.466	-3.0118	-277.757	-3.11182	-287.094	-3.80895	-173.076
-14.8115	-183.509	-3.0115	-275.872	-3.11153	-286.496	-3.80866	-172.358
-14.8112	-183.21	-3.01121	-275.226	-3.11124	-285.928	-3.80837	-172.448
-14.8109	-183.36	-3.01092	-274.419	-3.11095	-285.48	-3.80808	-171.88
-14.8107	-183.419	-3.01063	-274.12	-3.11066	-284.523	-3.80779	-171.76
-14.8104	-182.672	-3.01034	-274.06	-3.11037	-284.027	-3.8075	-171.222
-14.8101	-182.804	-3.01005	-273.701	-3.11008	-283.596	-3.8072	-170.475
-14.8098	-182.283	-3.00976	-272.326	-3.10979	-282.49	-3.80691	-169.399
-14.8095	-182.044	-3.00946	-272.476	-3.10949	-282.191	-3.80662	-169.937
-14.8092	-181.566	-3.00917	-271.041	-3.1092	-281.564	-3.80633	-169.578
-14.8089	-181.357	-3.00888	-271.19	-3.10891	-281.145	-3.80604	-169.309
-14.8086	-181.177	-3.00859	-270.562	-3.10862	-280.756	-3.80575	-168.741
-14.8083	-180.878	-3.0083	-270.024	-3.10833	-279.919	-3.80546	-168.472
-14.808	-181.147	-3.00801	-269.837	-3.10804	-279.71	-3.80517	-167.695
-14.8077	-180.041	-3.00772	-268.41	-3.10774	-278.813	-3.80487	-167.067
-14.8074	-179.832	-3.00742	-268.44	-3.10745	-278.365	-3.80458	-166.858
-14.8072	-179.593	-3.00713	-267.513	-3.10716	-277.289	-3.80429	-166.529
-14.8069	-179.055	-3.00684	-266.437	-3.10687	-276.661	-3.804	-166.335
-14.8066	-179.077	-3.00655	-265.241	-3.10658	-276.182	-3.80371	-165.811
-14.8063	-178.367	-3.00626	-265.48	-3.10629	-275.734	-3.80342	-165.453
-14.806	-178.636	-3.00597	-265.151	-3.106	-274.658	-3.80313	-165.782
-14.8057	-177.384	-3.00568	-265.391	-3.1057	-274.18	-3.80284	-164.496
-14.8054	-178.008	-3.00539	-265.032	-3.10541	-274.449	-3.80254	-164.018
-14.8051	-176.424	-3.00509	-264.105	-3.10512	-273.492	-3.80225	-163.659
-14.8048	-176.065	-3.0048	-263.089	-3.10483	-272.715	-3.80196	-163.151
-14.8045	-175.647	-3.00451	-262.371	-3.10454	-272.416	-3.80167	-162.942
-14.8042	-175.587	-3.00422	-262.102	-3.10425	-271.848	-3.80138	-162.613
-14.8039	-175.296	-3.00393	-261.205	-3.10396	-271.19	-3.80109	-162.314
-14.8037	-175.438	-3.00364	-260.906	-3.10367	-270.443	-3.8008	-162.015
-14.8034	-174.63	-3.00335	-260.488	-3.10337	-269.695	-3.80051	-161.417
-14.8031	-175.348	-3.00305	-259.86	-3.10308	-269.247	-3.80021	-161.327
-14.8028	-174.899	-3.00276	-258.963	-3.10279	-268.29	-3.79992	-160.849
-14.8025	-174.182	-3.00247	-258.156	-3.1025	-267.692	-3.79963	-160.55
-14.8022	-174.81	-3.00218	-257.857	-3.10221	-267.393	-3.79934	-160.161
-14.8019	-174.272	-3.00189	-257.11	-3.10192	-267.274	-3.79905	-159.534
-14.8016	-173.375	-3.0016	-257.737	-3.10163	-266.706	-3.79876	-159.232
-14.8013	-172.478	-3.0013	-257.14	-3.10133	-265.743	-3.79847	-158.547
-14.801	-172.269	-3.00101	-256.542	-3.10104	-265.689	-3.79817	-158.278
-14.8007	-171.79	-3.00072	-256.243	-3.10075	-265.092	-3.79788	-158.338
-14.8005	-171.462	-3.00043	-255.256	-3.10046	-264.195	-3.79759	-158.099
-14.8002	-171.372	-3.00014	-254.15	-3.10017	-263.776	-3.7973	-157.441
-14.7999	-171.163	-2.99985	-254.27	-3.09988	-262.969	-3.79701	-157.202
-14.7996	-171.282	-2.99956	-254.18	-3.09959	-262.58	-3.79672	-156.365
-14.7993	-170.714	-2.99926	-253.134	-3.09929	-261.564	-3.79643	-156.126
-14.799	-170.535	-2.99897	-253.253	-3.099	-262.072	-3.79613	-156.066
-14.7987	-170.535	-2.99868	-252.327	-3.09871	-261.086	-3.79584	-155.378
-14.7984	-170.654	-2.99839	-251.519	-3.09842	-260.518	-3.79555	-155.229
-14.7981	-169.249	-2.9981	-251.25	-3.09813	-259.989	-3.79526	-154.9
-14.7978	-169.19	-2.99781	-250.652	-3.09784	-259.113	-3.79497	-154.99
-14.7975	-169.19	-2.99751	-250.144	-3.09755	-258.395	-3.79468	-154.332
-14.7972	-168.382	-2.99722	-249.784	-3.09726	-258.007	-3.79439	-153.973
-14.797	-168.382	-2.99693	-249.367	-3.09697	-257.767	-3.79411	-153.315
-14.7967	-168.352	-2.99663	-249.038	-3.09668	-256.093	-3.79382	-152.807
-14.7964	-167.426	-2.99634	-248.47	-3.09638	-256.273	-3.79352	-152.927
-14.7961	-168.083	-2.99605	-248.799	-3.0961	-256.512	-3.79323	-152.03
-14.7958	-168.203	-2.99576	-248.5	-3.0958	-255.585	-3.79294	-151.791
-14.7955	-167.336	-2.99547	-247.573	-3.09551	-254.389	-3.79265	-151.372
-14.7952	-167.276	-2.99518	-247.364	-3.09522	-254.479	-3.79236	-150.834
-14.7949	-166.589	-2.99489	-246.826	-3.09493	-254.09	-3.79206	-150.804
-14.7946	-166.23	-2.99459	-246.378	-3.09464	-253.403	-3.79177	-150.236
-14.7943	-166.14	-2.9943	-246.198	-3.09435	-252.596	-3.79148	-150.475
-14.794	-165.303	-2.99401	-245.361	-3.09406	-252.745	-3.79119	-150.446
-14.7938	-165.632	-2.99372	-245.002	-3.09377	-251.878	-3.7909	-149.937
-14.7935	-164.496	-2.99343	-244.404	-3.09348	-251.34	-3.79061	-149.579
-14.7932	-164.466	-2.99314	-243.777	-3.09319	-250.473	-3.79032	-148.861
-14.7929	-164.287	-2.99284	-243.926	-3.09289	-249.756	-3.79003	-148.622
-14.7926	-164.406	-2.99255	-243.508	-3.0926	-249.307	-3.78973	-147.934
-14.7923	-164.795	-2.99226	-242.82	-3.09231	-248.829	-3.78944	-147.695
-14.792	-163.958	-2.99197	-242.222	-3.09202	-248.948	-3.78915	-147.217
-14.7917	-164.078	-2.99168	-241.325	-3.09173	-249.038	-3.78886	-146.918
-14.7914	-163.928	-2.99139	-241.415	-3.09144	-248.291	-3.78857	-146.828
-14.7911	-163.031	-2.9911	-241.086	-3.09115	-247.364	-3.78828	-146.918
-14.7908	-163.091	-2.9908	-240.608	-3.09086	-246.826	-3.78799	-146.529
-14.7905	-162.583	-2.99051	-240.249	-3.09056	-247.005	-3.7877	-145.991
-14.7903	-162.356	-2.99022	-239.92	-3.09027	-246.288	-3.7874	-145.812
-14.79	-161.297	-2.98993	-239.95	-3.08998	-245.002	-3.78711	-145.334
-14.7897	-162.194	-2.98964	-239.442	-3.08969	-244.733	-3.78682	-145.124
-14.7894	-162.045	-2.98935	-238.964	-3.0894	-244.046	-3.78653	-145.035
-14.7891	-161.566	-2.98906	-238.754	-3.08911	-243.657	-3.78624	-144.247
-14.7888	-161.746	-2.98876	-238.216	-3.08882	-243.239	-3.78595	-143.929
-14.7885	-161.238	-2.98847	-237.559	-3.08853	-242.461	-3.78565	-143.869
-14.7882	-159.803	-2.98818	-236.991	-3.08823	-241.564	-3.78536	-142.882
-14.7879	-160.161	-2.98789	-236.273	-3.08794	-241.176	-3.78507	-143.51
-14.7876	-159.294	-2.9876	-236.632	-3.08765	-241.176	-3.78478	-142.972
-14.7874	-159.867	-2.98731	-236.213	-3.08736	-240.13	-3.78449	-142.284
-14.7871	-159.175	-2.98702	-236.034	-3.08707	-239.621	-3.7842	-142.733
-14.7868	-158.756	-2.98672	-235.346	-3.08678	-239.283	-3.78391	-142.105
-14.7865	-158.936	-2.98643	-235.645	-3.08648	-239.382	-3.78361	-141.776
-14.7862	-158.039	-2.98614	-235.436	-3.0862	-238.366	-3.78332	-141.956
-14.7859	-158.009	-2.98585	-234.659	-3.08591	-237.738	-3.78303	-141.358
-14.7856	-158.015	-2.98556	-234.33	-3.08562	-237.08	-3.78274	-141.956
-14.7853	-158.009	-2.98528	-233.665	-3.08532	-236.393	-3.78245	-140.371
-14.785	-158.308	-2.98499	-233.433	-3.08503	-236.124	-3.78216	-139.893
-14.7847	-157.77	-2.98469	-233.015	-3.08474	-235.316	-3.78187	-140.132
-14.7844	-157.8	-2.9844	-232.775	-3.08445	-235.167	-3.78159	-140.461
-14.7841	-157.262	-2.98411	-232.237	-3.08416	-234.181	-3.7813	-140.132
-14.7839	-156.933	-2.98382	-232.716	-3.08387	-233.314	-3.781	-139.397
-14.7836	-157.381	-2.98353	-232.237	-3.08357	-232.895	-3.78071	-138.936
-14.7833	-156.933	-2.98324	-231.675	-3.08328	-232.088	-3.78042	-138.087
-14.783	-156.813	-2.98295	-231.759	-3.08299	-231.49	-3.78013	-137.621
-14.7827	-156.514	-2.98266	-230.952	-3.0827	-231.131	-3.77984	-137.89
-14.7824	-155.767	-2.98236	-230.444	-3.08241	-231.144	-3.77955	-137.023
-14.7821	-156.004	-2.98207	-230.384	-3.08212	-230.115	-3.77926	-137.142
-14.7818	-155.737	-2.98178	-230.085	-3.08183	-229.995	-3.77896	-137.8
-14.7815	-155.857	-2.98149	-229.517	-3.08153	-229.577	-3.77867	-136.784
-14.7812	-154.9	-2.9812	-229.816	-3.08124	-228.74	-3.77838	-136.365
-14.7809	-155.587	-2.98091	-229.696	-3.08095	-228.924	-3.77809	-136.574
-14.7806	-154.81	-2.98062	-229.445	-3.08066	-228.231	-3.7778	-136.365
-14.7804	-154.063	-2.98032	-228.749	-3.08037	-227.484	-3.7775	-135.977
-14.7801	-154.03	-2.98003	-228.77	-3.08008	-227.514	-3.77721	-136.604
-14.7798	-154.123	-2.97974	-228.052	-3.07979	-226.199	-3.77692	-135.947
-14.7795	-153.854	-2.97945	-227.992	-3.0795	-225.87	-3.77663	-135.857
-14.7792	-152.718	-2.97916	-227.006	-3.0792	-224.823	-3.77634	-135.289
-14.7789	-152.987	-2.97887	-226.587	-3.07891	-224.794	-3.77604	-135.498
-14.7786	-152.797	-2.97858	-226.348	-3.07862	-224.375	-3.77575	-134.811
-14.7783	-152.179	-2.97829	-226.019	-3.07833	-224.196	-3.77546	-134.601
-14.778	-152.807	-2.97799	-225.416	-3.07804	-223.471	-3.77517	-134.218
-14.7777	-152	-2.9777	-225.571	-3.07775	-222.95	-3.77488	-133.645
-14.7774	-152.688	-2.97741	-225.511	-3.07745	-222.223	-3.77459	-133.047
-14.7772	-152.12	-2.97712	-225.661	-3.07716	-222.462	-3.77429	-133.077
-14.7769	-152	-2.97683	-224.973	-3.07687	-221.475	-3.774	-132.598
-14.7766	-152.03	-2.97654	-224.554	-3.07658	-220.997	-3.77371	-132.718
-14.7763	-151.641	-2.97625	-224.554	-3.07629	-220.19	-3.77342	-132.329
-14.776	-151.761	-2.97595	-224.016	-3.076	-219.592	-3.77313	-132.449
-14.7757	-151.851	-2.97566	-223.52	-3.0757	-219.143	-3.77284	-132.27
-14.7754	-151.432	-2.97537	-223.299	-3.07541	-218.904	-3.77255	-132.18
-14.7751	-150.595	-2.97508	-222.94	-3.07512	-218.426	-3.77225	-132.27
-14.7748	-150.027	-2.97479	-223	-3.07483	-217.535	-3.77196	-132.001
-14.7745	-149.907	-2.9745	-221.924	-3.07454	-217.081	-3.77167	-132.06
-14.7742	-149.31	-2.9742	-222.073	-3.07425	-216.513	-3.77138	-131.343
-14.774	-149.668	-2.97391	-221.386	-3.07395	-216.064	-3.77109	-131.522
-14.7737	-149.13	-2.97362	-221.266	-3.07366	-215.676	-3.7708	-130.875
-14.7734	-149.698	-2.97333	-220.877	-3.07337	-215.437	-3.7705	-131.253
-14.7731	-149.459	-2.97304	-220.638	-3.07308	-214.629	-3.77021	-129.998
-14.7728	-148.921	-2.97275	-220.25	-3.07279	-214.779	-3.76992	-129.579
-14.7725	-149.011	-2.97245	-219.861	-3.0725	-214.689	-3.76963	-129.34
-14.7722	-150.206	-2.97216	-218.845	-3.07221	-213.344	-3.76934	-129.131
-14.7719	-149.369	-2.97187	-218.964	-3.07191	-212.975	-3.76905	-129.25
-14.7716	-148.771	-2.97158	-218.575	-3.07162	-212.896	-3.76876	-129.19
-14.7713	-148.144	-2.97129	-218.665	-3.07133	-212.298	-3.76846	-129.25
-14.771	-148.622	-2.971	-218.097	-3.07104	-211.7	-3.76817	-128.563
-14.7707	-147.934	-2.97071	-218.067	-3.07075	-211.192	-3.76788	-128.951
-14.7705	-148.174	-2.97041	-217.23	-3.07046	-211.162	-3.76759	-128.652
-14.7702	-148.293	-2.97012	-217.649	-3.07016	-210.653	-3.7673	-128.324
-14.7699	-148.413	-2.96983	-216.513	-3.06987	-209.936	-3.76701	-127.845
-14.7696	-147.695	-2.96954	-216.632	-3.06958	-209.697	-3.76672	-128.054
-14.7693	-148.174	-2.96925	-216.184	-3.06929	-209.069	-3.76643	-127.726
-14.769	-147.695	-2.96896	-216.483	-3.069	-209.084	-3.76613	-127.576
-14.7687	-146.999	-2.96867	-216.647	-3.06871	-207.634	-3.76584	-126.978
-14.7684	-146.41	-2.96838	-215.915	-3.06842	-207.604	-3.76555	-126.859
-14.7681	-146.41	-2.96808	-215.347	-3.06812	-207.365	-3.76526	-126.739
-14.7678	-146.051	-2.96779	-215.078	-3.06783	-207.245	-3.76497	-126.739
-14.7675	-146.499	-2.9675	-215.305	-3.06754	-206.319	-3.76468	-126.47
-14.7672	-145.872	-2.96721	-215.168	-3.06725	-205.452	-3.76438	-126.47
-14.767	-146.144	-2.96692	-214.779	-3.06696	-205.422	-3.76409	-126.201
-14.7667	-145.692	-2.96663	-214.151	-3.06667	-204.854	-3.7638	-126.47
-14.7664	-145.423	-2.96634	-213.673	-3.06637	-204.465	-3.76351	-125.932
-14.7661	-145.244	-2.96605	-213.414	-3.06608	-203.658	-3.76322	-126.081
-14.7658	-145.065	-2.96575	-213.254	-3.06579	-204.047	-3.76293	-125.932
-14.7655	-145.334	-2.96546	-213.135	-3.0655	-203.568	-3.76264	-125.274
-14.7652	-145.363	-2.96517	-212.477	-3.06521	-202.791	-3.76234	-124.873
-14.7649	-144.795	-2.96488	-212.836	-3.06492	-201.595	-3.76205	-125.155
-14.7646	-145.065	-2.96459	-212.537	-3.06462	-201.834	-3.76176	-124.527
-14.7643	-144.855	-2.9643	-212.238	-3.06433	-201.984	-3.76147	-124.168
-14.764	-144.945	-2.96401	-212.088	-3.06404	-200.788	-3.76118	-124.348
-14.7637	-144.855	-2.96371	-211.55	-3.06375	-200.429	-3.76089	-124.377
-14.7635	-145.005	-2.96342	-210.922	-3.06346	-200.37	-3.7606	-123.989
-14.7632	-144.706	-2.96313	-211.254	-3.06316	-199.802	-3.76031	-124.108
-14.7629	-143.809	-2.96284	-210.683	-3.06287	-199.742	-3.76001	-124.467
-14.7626	-143.6	-2.96255	-210.354	-3.06258	-199.52	-3.75972	-124.019
-14.7623	-143.988	-2.96227	-210.444	-3.06229	-198.098	-3.75943	-123.421
-14.762	-144.706	-2.96197	-209.876	-3.062	-198.128	-3.75914	-123.511
-14.7617	-143.727	-2.96168	-209.816	-3.06171	-197.589	-3.75885	-123.092
-14.7614	-143.66	-2.96139	-208.979	-3.06142	-197.261	-3.75856	-123.301
-14.7611	-143.809	-2.9611	-210.474	-3.06113	-196.723	-3.75827	-123.032
-14.7608	-143.48	-2.96081	-209.218	-3.06083	-196.274	-3.75799	-122.315
-14.7606	-143.181	-2.96052	-208.621	-3.06054	-196.842	-3.7577	-122.135
-14.7603	-143.151	-2.96023	-208.399	-3.06025	-195.347	-3.75741	-122.195
-14.76	-143.361	-2.95994	-208.65	-3.05996	-195.108	-3.75711	-122.225
-14.7597	-143.121	-2.95965	-207.963	-3.05967	-194.929	-3.75682	-121.717
-14.7594	-142.045	-2.95935	-207.455	-3.05937	-194.241	-3.75653	-122.076
-14.7591	-142.583	-2.95906	-207.066	-3.05908	-193.883	-3.75624	-121.298
-14.7588	-142.524	-2.95877	-206.737	-3.05879	-193.494	-3.75595	-121.393
-14.7585	-142.314	-2.95848	-207.036	-3.0585	-193.045	-3.75566	-121.25
-14.7582	-140.82	-2.95819	-206.498	-3.05821	-192.717	-3.75537	-121.627
-14.7579	-141.238	-2.9579	-205.93	-3.05792	-192.657	-3.75507	-120.969
-14.7576	-141.358	-2.9576	-205.601	-3.05763	-192.418	-3.75478	-121.149
-14.7573	-140.491	-2.95731	-205.661	-3.05734	-191.88	-3.75449	-120.043
-14.7571	-141.118	-2.95702	-205.87	-3.05704	-191.601	-3.7542	-120.91
-14.7568	-140.61	-2.95673	-205.242	-3.05675	-191.244	-3.75391	-120.192
-14.7565	-140.76	-2.95644	-205.362	-3.05646	-190.923	-3.75362	-120.342
-14.7562	-140.521	-2.95615	-204.884	-3.05617	-190.285	-3.75333	-119.744
-14.7559	-140.401	-2.95586	-204.875	-3.05588	-190.056	-3.75303	-119.774
-14.7556	-140.192	-2.95557	-204.794	-3.05559	-189.309	-3.75274	-119.744
-14.7553	-140.341	-2.95527	-203.628	-3.0553	-189.682	-3.75245	-119.236
-14.755	-140.401	-2.95498	-203.957	-3.05501	-188.12	-3.75216	-119.116
-14.7547	-139.863	-2.95469	-203.419	-3.05471	-188.173	-3.75187	-119.415
-14.7544	-139.654	-2.9544	-203.688	-3.05442	-187.963	-3.75158	-119.475
-14.7541	-140.102	-2.95411	-203.867	-3.05413	-187.216	-3.75128	-119.236
-14.7538	-140.58	-2.95382	-202.761	-3.05384	-186.768	-3.75099	-118.488
-14.7536	-140.102	-2.95353	-202.552	-3.05355	-187.067	-3.7507	-118.877
-14.7533	-139.564	-2.95323	-201.924	-3.05326	-186.289	-3.75041	-118.847
-14.753	-139.982	-2.95294	-202.701	-3.05297	-186.409	-3.75012	-118.518
-14.7527	-140.102	-2.95265	-202.492	-3.05267	-185.931	-3.74983	-118.548
-14.7524	-140.164	-2.95236	-202.074	-3.05238	-185.243	-3.74954	-118.369
-14.7521	-139.444	-2.95207	-201.147	-3.05209	-184.795	-3.74924	-117.95
-14.7518	-140.042	-2.95177	-201.625	-3.0518	-185.303	-3.74895	-117.86
-14.7515	-139.235	-2.95148	-201.207	-3.05151	-184.705	-3.74866	-117.621
-14.7512	-138.876	-2.95119	-200.863	-3.05122	-184.615	-3.74837	-117.711
-14.7509	-138.368	-2.9509	-200.34	-3.05093	-183.36	-3.74808	-117.143
-14.7506	-138.039	-2.95061	-200.16	-3.05063	-183.599	-3.74779	-117.053
-14.7504	-138.876	-2.95032	-200.519	-3.05034	-183.449	-3.7475	-116.754
-14.7501	-138.518	-2.95002	-199.383	-3.05005	-182.702	-3.7472	-116.665
-14.7498	-138.518	-2.94973	-199.328	-3.04976	-182.702	-3.74691	-116.433
-14.7495	-138.189	-2.94944	-198.815	-3.04947	-181.835	-3.74662	-116.216
-14.7492	-138.189	-2.94915	-198.576	-3.04918	-181.506	-3.74633	-116.635
-14.7489	-137.77	-2.94886	-198.845	-3.04889	-181.327	-3.74604	-116.425
-14.7486	-137.8	-2.94857	-198.576	-3.04859	-180.968	-3.74575	-116.545
-14.7483	-138.368	-2.94828	-197.918	-3.0483	-180.52	-3.74546	-116.396
-14.748	-138.35	-2.94799	-197.769	-3.04801	-180.729	-3.74516	-116.037
-14.7477	-137.95	-2.94769	-197.53	-3.04772	-179.844	-3.74487	-116.545
-14.7474	-137.471	-2.9474	-197.41	-3.04743	-180.759	-3.74458	-115.349
-14.7471	-137.412	-2.94711	-197.051	-3.04714	-178.905	-3.74429	-115.349
-14.7469	-137.095	-2.94682	-196.723	-3.04685	-178.846	-3.744	-115.469
-14.7466	-136.664	-2.94653	-196.244	-3.04655	-178.307	-3.74371	-115.708
-14.7463	-136.515	-2.94623	-195.885	-3.04626	-177.949	-3.74342	-114.811
-14.746	-136.963	-2.94594	-195.945	-3.04597	-177.949	-3.74312	-114.811
-14.7457	-136.711	-2.94566	-196.095	-3.04568	-177.112	-3.74283	-114.991
-14.7454	-137.621	-2.94537	-195.258	-3.04539	-177.082	-3.74254	-115.559
-14.7451	-136.724	-2.94508	-194.615	-3.0451	-177.44	-3.74225	-115.289
-14.7448	-137.202	-2.94479	-194.869	-3.04481	-176.723	-3.74196	-115.289
-14.7445	-136.545	-2.94449	-194.66	-3.04452	-176.574	-3.74167	-115.05
-14.7442	-135.827	-2.9442	-194.032	-3.04422	-175.886	-3.74138	-115.02
-14.7439	-136.276	-2.94391	-194.152	-3.04393	-176.334	-3.74108	-114.602
-14.7436	-136.664	-2.94362	-194.259	-3.04364	-175.438	-3.74079	-113.585
-14.7434	-135.358	-2.94333	-193.912	-3.04335	-174.69	-3.7405	-114.183
-14.7431	-136.006	-2.94304	-193.075	-3.04306	-174.481	-3.74022	-113.197
-14.7428	-135.349	-2.94275	-192.717	-3.04277	-174.032	-3.73993	-114.393
-14.7425	-134.96	-2.94246	-191.999	-3.04248	-174.092	-3.73965	-113.884
-14.7422	-134.841	-2.94216	-192.418	-3.04218	-173.494	-3.73936	-112.659
-14.7419	-135.11	-2.94187	-192.149	-3.04189	-173.136	-3.73906	-112.898
-14.7416	-134.87	-2.94158	-192.179	-3.0416	-173.046	-3.73877	-112.689
-14.7413	-134.572	-2.94129	-192.039	-3.04131	-173.016	-3.73848	-112.808
-14.741	-134.9	-2.941	-191.521	-3.04102	-173.076	-3.73819	-113.346
-14.7407	-134.422	-2.94071	-190.893	-3.04073	-172.448	-3.7379	-112.542
-14.7404	-134.338	-2.94041	-191.043	-3.04043	-171.611	-3.73761	-113.077
-14.7401	-134.572	-2.94012	-190.475	-3.04014	-171.651	-3.73733	-113.077
-14.7399	-134.721	-2.93983	-189.907	-3.03985	-171.82	-3.73704	-113.107
-14.7396	-134.332	-2.93954	-190.086	-3.03956	-171.103	-3.73675	-112.599
-14.7393	-134.081	-2.93925	-189.578	-3.03927	-170.744	-3.73646	-112.689
-14.739	-133.854	-2.93896	-188.83	-3.03898	-169.907	-3.73618	-112.151
-14.7387	-133.346	-2.93867	-188.98	-3.03869	-170.206	-3.73589	-112.377
-14.7384	-133.226	-2.93837	-189.368	-3.0384	-170.355	-3.73559	-111.493
-14.7381	-133.705	-2.93808	-188.352	-3.03811	-170.086	-3.7353	-111.583
-14.7378	-132.778	-2.93779	-187.874	-3.03782	-169.817	-3.73501	-111.403
-14.7375	-133.256	-2.9375	-187.067	-3.03752	-169.638	-3.73472	-112.509
-14.7372	-132.598	-2.93721	-187.126	-3.03723	-168.993	-3.73443	-111.373
-14.7369	-132.479	-2.93692	-187.515	-3.03694	-168.771	-3.73414	-111.403
-14.7367	-132.987	-2.93663	-186.917	-3.03665	-168.143	-3.73384	-111.523
-14.7364	-133.368	-2.93634	-187.336	-3.03636	-167.874	-3.73355	-110.98
-14.7361	-133.196	-2.93604	-186.409	-3.03607	-167.725	-3.73326	-111.044
-14.7358	-133.406	-2.93575	-186.2	-3.03578	-167.216	-3.73297	-110.865
-14.7355	-132.718	-2.93546	-185.482	-3.03548	-167.814	-3.73268	-110.716
-14.7352	-132.628	-2.93517	-184.914	-3.03519	-166.888	-3.73238	-110.955
-14.7349	-132.718	-2.93488	-184.436	-3.0349	-166.439	-3.73209	-110.626
-14.7346	-132.359	-2.93459	-184.944	-3.03461	-166.439	-3.7318	-110.805
-14.7343	-131.582	-2.9343	-184.805	-3.03432	-165.961	-3.73151	-110.596
-14.734	-131.834	-2.93401	-184.346	-3.03403	-165.782	-3.73122	-110.506
-14.7337	-131.821	-2.93371	-183.838	-3.03374	-165.303	-3.73092	-110.327
-14.7334	-131.193	-2.93342	-183.688	-3.03344	-165.273	-3.73063	-110.177
-14.7332	-131.313	-2.93313	-183.462	-3.03315	-165.542	-3.73034	-110.327
-14.7329	-130.775	-2.93284	-183.001	-3.03286	-165.214	-3.73005	-109.966
-14.7326	-131.283	-2.93255	-182.582	-3.03257	-164.586	-3.72976	-109.819
-14.7323	-130.805	-2.93226	-182.104	-3.03228	-164.227	-3.72947	-109.34
-14.732	-130.835	-2.93197	-181.685	-3.03199	-163.3	-3.72918	-109.281
-14.7317	-130.792	-2.93167	-181.207	-3.03169	-163.121	-3.72888	-109.101
-14.7314	-130.566	-2.93138	-180.729	-3.0314	-163.031	-3.72859	-108.952
-14.7311	-130.446	-2.93109	-180.52	-3.03111	-162.762	-3.7283	-109.191
-14.7308	-130.057	-2.9308	-180.508	-3.03082	-162.403	-3.72801	-108.204
-14.7305	-129.908	-2.93051	-180.46	-3.03053	-162.314	-3.72772	-108.264
-14.7302	-129.833	-2.93022	-180.011	-3.03024	-162.045	-3.72743	-108.743
-14.73	-130.326	-2.92992	-180.011	-3.02994	-161.95	-3.72713	-108.414
-14.7297	-129.579	-2.92963	-179.653	-3.02965	-161.746	-3.72684	-108.713
-14.7294	-129.938	-2.92934	-179.414	-3.02936	-160.998	-3.72655	-108.025
-14.7291	-129.699	-2.92905	-179.443	-3.02907	-161.297	-3.72626	-108.294
-14.7288	-129.943	-2.92876	-179.473	-3.02878	-160.52	-3.72597	-108.055
-14.7285	-129.938	-2.92847	-178.188	-3.02849	-160.67	-3.72568	-107.756
-14.7282	-130.237	-2.92818	-178.218	-3.0282	-160.879	-3.72539	-108.097
-14.7279	-129.4	-2.92788	-177.59	-3.02791	-160.52	-3.72509	-107.846
-14.7276	-128.682	-2.92759	-177.231	-3.02761	-160.191	-3.7248	-107.846
-14.7273	-128.174	-2.9273	-177.171	-3.02732	-160.102	-3.72451	-107.756
-14.727	-129.43	-2.92701	-177.44	-3.02703	-159.653	-3.72422	-107.128
-14.7267	-128.951	-2.92672	-176.753	-3.02674	-159.534	-3.72393	-107.427
-14.7265	-128.473	-2.92643	-176.424	-3.02645	-159.384	-3.72364	-107.726
-14.7262	-128.443	-2.92614	-175.279	-3.02616	-159.055	-3.72334	-106.71
-14.7259	-128.443	-2.92584	-175.378	-3.02587	-158.881	-3.72305	-107.487
-14.7256	-128.025	-2.92555	-174.884	-3.02557	-158.427	-3.72276	-106.74
-14.7253	-127.845	-2.92526	-174.84	-3.02528	-158.129	-3.72247	-106.869
-14.725	-128.114	-2.92497	-174.63	-3.02499	-157.894	-3.72217	-106.65
-14.7247	-127.486	-2.92468	-174.6	-3.0247	-157.561	-3.72188	-106.56
-14.7244	-127.422	-2.92439	-174.541	-3.02441	-157.262	-3.72161	-106.261
-14.7241	-127.038	-2.9241	-174.541	-3.02412	-156.873	-3.72133	-106.052
-14.7238	-126.889	-2.92381	-173.973	-3.02382	-157.112	-3.72104	-106.142
-14.7235	-127.008	-2.92352	-173.614	-3.02353	-156.365	-3.72074	-105.873
-14.7232	-127.005	-2.92322	-173.554	-3.02324	-156.126	-3.72045	-105.185
-14.723	-126.739	-2.92293	-173.142	-3.02295	-155.647	-3.72016	-105.723
-14.7227	-126.978	-2.92264	-171.94	-3.02266	-155.886	-3.71987	-105.364
-14.7224	-126.918	-2.92235	-171.897	-3.02237	-155.558	-3.71958	-105.91
-14.7221	-127.008	-2.92206	-171.94	-3.02208	-155.348	-3.71929	-104.707
-14.7218	-126.5	-2.92177	-171.133	-3.02179	-155.468	-3.719	-104.707
-14.7215	-126.47	-2.92148	-171.312	-3.02149	-155.019	-3.71871	-105.783
-14.7212	-126.918	-2.92118	-171.192	-3.0212	-154.99	-3.71842	-104.438
-14.7209	-126.38	-2.92089	-170.804	-3.02091	-154.84	-3.71813	-105.604
-14.7206	-126.829	-2.9206	-170.714	-3.02062	-154.212	-3.71785	-104.019
-14.7203	-125.573	-2.92031	-170.684	-3.02033	-154.033	-3.71756	-104.557
-14.72	-126.35	-2.92002	-170.266	-3.02004	-154.063	-3.71727	-104.408
-14.7197	-125.543	-2.91973	-170.266	-3.01975	-153.375	-3.71698	-104.019
-14.7195	-125.872	-2.91944	-170.415	-3.01946	-153.106	-3.71669	-104.767
-14.7192	-125.783	-2.91914	-169.518	-3.01916	-153.435	-3.71639	-104.438
-14.7189	-124.802	-2.91885	-169.459	-3.01887	-153.375	-3.7161	-104.587
-14.7186	-125.633	-2.91856	-169.097	-3.01858	-153.017	-3.71581	-104.318
-14.7183	-126.111	-2.91827	-168.861	-3.01829	-152.304	-3.71552	-104.169
-14.718	-125.693	-2.91798	-168.741	-3.018	-151.821	-3.71523	-104.139
-14.7177	-125.065	-2.91769	-168.771	-3.01771	-152.12	-3.71494	-103.959
-14.7174	-125.543	-2.91739	-168.771	-3.01742	-152.06	-3.71464	-103.72
-14.7171	-124.856	-2.9171	-168.622	-3.01712	-151.582	-3.71435	-103.81
-14.7168	-124.407	-2.91681	-167.784	-3.01683	-151.432	-3.71406	-103.601
-14.7165	-124.377	-2.91652	-168.203	-3.01654	-151.283	-3.71377	-103.481
-14.7162	-124.681	-2.91623	-167.376	-3.01625	-151.073	-3.71348	-103.332
-14.716	-124.826	-2.91594	-167.486	-3.01596	-150.984	-3.71319	-103.005
-14.7157	-124.736	-2.91564	-167.366	-3.01567	-150.236	-3.71289	-102.823
-14.7154	-124.676	-2.91535	-166.795	-3.01538	-150.416	-3.7126	-103.272
-14.7151	-124.736	-2.91506	-167.216	-3.0151	-149.967	-3.71231	-102.913
-14.7148	-124.557	-2.91477	-165.722	-3.01481	-150.087	-3.71202	-102.106
-14.7145	-123.859	-2.91448	-165.722	-3.01452	-149.638	-3.71173	-102.345
-14.7142	-123.959	-2.91419	-165.961	-3.01422	-149.041	-3.71144	-102.285
-14.7139	-123.361	-2.9139	-165.782	-3.01393	-148.861	-3.71115	-101.416
-14.7136	-123.6	-2.9136	-165.722	-3.01364	-149.28	-3.71085	-101.329
-14.7133	-123.062	-2.91331	-165.782	-3.01335	-148.676	-3.71056	-101.628
-14.713	-122.571	-2.91302	-165.363	-3.01306	-148.293	-3.71027	-101.329
-14.7127	-122.793	-2.91273	-165.273	-3.01277	-147.516	-3.70998	-101.269
-14.7125	-122.793	-2.91244	-164.586	-3.01248	-147.277	-3.70969	-100.88
-14.7122	-123.01	-2.91215	-163.808	-3.01219	-147.755	-3.7094	-100.671
-14.7119	-122.883	-2.91185	-164.317	-3.01189	-147.456	-3.70911	-100.94
-14.7116	-122.195	-2.91156	-164.317	-3.0116	-148.114	-3.70881	-101.093
-14.7113	-121.657	-2.91127	-164.765	-3.01131	-147.187	-3.70852	-101.418
-14.711	-121.597	-2.91098	-164.137	-3.01102	-147.217	-3.70823	-101.06
-14.7107	-122.225	-2.91069	-163.779	-3.01073	-146.499	-3.70794	-100.701
-14.7104	-121.612	-2.9104	-164.167	-3.01044	-146.141	-3.70765	-100.551
-14.7101	-121.836	-2.91011	-163.569	-3.01015	-146.35	-3.70736	-100.369
-14.7098	-121.298	-2.90981	-163.51	-3.00987	-145.094	-3.70707	-100.641
-14.7095	-121.239	-2.90952	-163.3	-3.00958	-145.782	-3.70677	-100.342
-14.7093	-121.149	-2.90923	-163.211	-3.00928	-145.692	-3.70648	-100.163
-14.709	-121.119	-2.90894	-162.643	-3.00899	-145.603	-3.70619	-99.983
-14.7087	-121.029	-2.90865	-163.031	-3.0087	-145.393	-3.7059	-99.535
-14.7084	-120.9	-2.90836	-162.852	-3.00841	-145.035	-3.70561	-99.236
-14.7081	-120.611	-2.90806	-162.672	-3.00812	-144.915	-3.70533	-99.116
-14.7078	-120.461	-2.90777	-162.672	-3.00783	-145.124	-3.70504	-98.399
-14.7075	-120.551	-2.90748	-162.134	-3.00753	-144.736	-3.70475	-99.655
-14.7072	-119.983	-2.90719	-161.806	-3.00724	-144.467	-3.70446	-98.638
-14.7069	-120.282	-2.9069	-161.865	-3.00695	-144.347	-3.70416	-99.116
-14.7066	-119.774	-2.90661	-161.835	-3.00666	-143.749	-3.70387	-99.296
-14.7063	-119.804	-2.90631	-160.939	-3.00637	-143.749	-3.70358	-98.638
-14.706	-120.73	-2.90602	-161.357	-3.00608	-143.779	-3.70329	-98.608
-14.7058	-120.342	-2.90573	-161.058	-3.00579	-143.032	-3.703	-98.429
-14.7055	-120.401	-2.90544	-161.088	-3.00549	-142.942	-3.70271	-97.801
-14.7052	-119.831	-2.90515	-160.281	-3.0052	-142.733	-3.70241	-98.01
-14.7049	-119.858	-2.90486	-159.922	-3.00491	-142.464	-3.70212	-97.622
-14.7046	-119.505	-2.90457	-160.311	-3.00462	-141.836	-3.70183	-97.592
-14.7043	-119.355	-2.90427	-159.892	-3.00433	-141.836	-3.70154	-97.412
-14.704	-118.697	-2.90398	-159.982	-3.00404	-141.627	-3.70125	-97.622
-14.7037	-118.787	-2.90369	-159.474	-3.00375	-141.388	-3.70096	-97.173
-14.7034	-118.817	-2.9034	-158.876	-3.00346	-141.716	-3.70066	-97.951
-14.7031	-118.762	-2.90311	-159.265	-3.00316	-141.206	-3.70037	-97.741
-14.7028	-118.817	-2.90282	-159.294	-3.00287	-141.716	-3.70008	-97.771
-14.7025	-118.159	-2.90252	-158.936	-3.00258	-141.089	-3.69979	-97.383
-14.7023	-118.279	-2.90223	-158.487	-3.00229	-141.268	-3.6995	-97.592
-14.702	-117.95	-2.90194	-158.816	-3.002	-140.311	-3.69921	-97.412
-14.7017	-118.279	-2.90165	-158.457	-3.00171	-140.64	-3.69891	-97.114
-14.7014	-116.934	-2.90136	-158.457	-3.00142	-140.371	-3.69862	-97.263
-14.7011	-117.681	-2.90107	-158.487	-3.00112	-140.371	-3.69833	-96.934
-14.7008	-118.578	-2.90078	-158.248	-3.00083	-140.162	-3.69804	-96.964
-14.7005	-117.591	-2.90048	-158.457	-3.00054	-139.953	-3.69775	-96.702
-14.7002	-118.339	-2.90019	-158.308	-3.00025	-139.594	-3.69746	-97.323
-14.6999	-117.382	-2.8999	-158.009	-2.99997	-139.26	-3.69717	-96.844
-14.6996	-117.621	-2.89961	-158.158	-2.99968	-139.265	-3.69687	-96.306
-14.6993	-117.382	-2.89932	-157.648	-2.99939	-138.58	-3.69659	-96.426
-14.699	-116.784	-2.89903	-157.291	-2.9991	-138.488	-3.6963	-96.097
-14.6988	-116.695	-2.89874	-158.099	-2.99881	-138.697	-3.69601	-95.853
-14.6985	-117.292	-2.89844	-157.072	-2.99851	-139.205	-3.69571	-95.858
-14.6982	-117.203	-2.89815	-157.346	-2.99822	-138.278	-3.69542	-95.948
-14.6979	-116.695	-2.89786	-156.574	-2.99793	-138.308	-3.69513	-95.469
-14.6976	-116.276	-2.89757	-156.963	-2.99764	-138.009	-3.69484	-95.497
-14.6973	-116.007	-2.89728	-156.365	-2.99735	-137.95	-3.69455	-94.901
-14.697	-116.485	-2.89699	-156.096	-2.99706	-137.292	-3.69425	-96.157
-14.6967	-116.695	-2.89669	-156.155	-2.99677	-136.784	-3.69396	-95.469
-14.6964	-116.336	-2.8964	-156.873	-2.99647	-136.903	-3.69367	-95.559
-14.6961	-115.319	-2.89611	-156.335	-2.99618	-137.023	-3.69338	-95.14
-14.6958	-115.26	-2.89582	-156.694	-2.99589	-136.425	-3.69309	-95.14
-14.6955	-115.26	-2.89553	-156.066	-2.9956	-136.096	-3.6928	-94.871
-14.6953	-115.17	-2.89524	-155.827	-2.99531	-135.887	-3.69251	-94.423
-14.695	-115.23	-2.89495	-155.498	-2.99502	-136.006	-3.69222	-94.842
-14.6947	-114.991	-2.89466	-155.259	-2.99473	-136.246	-3.69193	-95.003
-14.6944	-115.11	-2.89437	-155.587	-2.99443	-136.036	-3.69164	-94.602
-14.6941	-115.337	-2.89408	-155.617	-2.99414	-135.11	-3.69135	-94.572
-14.6938	-115.227	-2.89379	-155.702	-2.99385	-135.438	-3.69106	-94.692
-14.6935	-114.841	-2.8935	-155.528	-2.99356	-135.618	-3.69076	-94.184
-14.6932	-114.542	-2.8932	-154.721	-2.99327	-135.16	-3.69047	-94.722
-14.6929	-113.825	-2.89291	-154.93	-2.99298	-134.667	-3.69018	-94.333
-14.6926	-114.542	-2.89262	-155.498	-2.99269	-134.542	-3.68989	-94.428
-14.6923	-114.183	-2.89233	-155.498	-2.99239	-134.482	-3.6896	-94.154
-14.6921	-114.841	-2.89204	-154.242	-2.9921	-134.841	-3.68931	-94.871
-14.6918	-113.825	-2.89175	-155.079	-2.99181	-134.542	-3.68901	-94.214
-14.6915	-114.273	-2.89145	-154.541	-2.99152	-134.392	-3.68872	-94.572
-14.6912	-113.556	-2.89116	-154.451	-2.99123	-134.273	-3.68843	-93.586
-14.6909	-114.004	-2.89087	-154.571	-2.99094	-134.033	-3.68814	-93.706
-14.6906	-113.855	-2.89058	-153.973	-2.99065	-133.495	-3.68785	-93.347
-14.6903	-113.556	-2.89029	-153.411	-2.99035	-132.598	-3.68756	-93.556
-14.69	-114.034	-2.89	-153.734	-2.99006	-132.509	-3.68727	-93.138
-14.6897	-113.199	-2.8897	-153.226	-2.98977	-132.409	-3.68697	-93.551
-14.6894	-113.974	-2.88941	-152.688	-2.98948	-132.628	-3.68668	-93.287
-14.6891	-113.376	-2.88912	-153.525	-2.98919	-132.27	-3.68639	-93.138
-14.6888	-113.825	-2.88883	-153.345	-2.9889	-132.658	-3.6861	-93.167
-14.6886	-112.778	-2.88854	-153.674	-2.98861	-131.283	-3.68581	-93.287
-14.6883	-113.257	-2.88826	-152.628	-2.98832	-131.761	-3.68552	-93.359
-14.688	-113.167	-2.88797	-152.825	-2.98802	-132.09	-3.68523	-93.436
-14.6877	-112.689	-2.88768	-152.837	-2.98773	-131.702	-3.68493	-93.317
-14.6874	-113.376	-2.88739	-153.076	-2.98744	-131.373	-3.68464	-93.048
-14.6871	-112.988	-2.8871	-152.478	-2.98715	-131.445	-3.68435	-93.266
-14.6868	-113.257	-2.8868	-152.478	-2.98686	-130.924	-3.68406	-93.676
-14.6865	-112.659	-2.88651	-152.419	-2.98657	-130.957	-3.68377	-93.556
-14.6862	-112.21	-2.88622	-152.658	-2.98628	-131.104	-3.68348	-93.407
-14.6859	-112.748	-2.88593	-152.478	-2.98598	-130.924	-3.68319	-92.809
-14.6856	-112.21	-2.88564	-152.209	-2.98569	-130.596	-3.6829	-92.868
-14.6853	-112.509	-2.88535	-152.598	-2.9854	-130.147	-3.68261	-92.42
-14.6851	-112.539	-2.88505	-152.179	-2.98511	-130.267	-3.68231	-93.377
-14.6848	-112.479	-2.88476	-151.318	-2.98482	-129.915	-3.68202	-93.078
-14.6845	-112.509	-2.88447	-152.807	-2.98453	-129.46	-3.68173	-93.227
-14.6842	-112.273	-2.88418	-152.628	-2.98424	-129.34	-3.68144	-92.54
-14.6839	-112.838	-2.88389	-153.166	-2.98395	-129.28	-3.68115	-92.54
-14.6836	-112.449	-2.8836	-152.628	-2.98365	-129.011	-3.68086	-92.988
-14.6833	-112.18	-2.88331	-152.329	-2.98336	-128.463	-3.68057	-92.839
-14.683	-112.33	-2.88301	-152.478	-2.98307	-128.712	-3.68028	-93.407
-14.6827	-112.689	-2.88272	-153.106	-2.98278	-128.862	-3.67999	-92.707
-14.6824	-112.031	-2.88243	-152.987	-2.98249	-128.174	-3.6797	-92.54
-14.6821	-111.911	-2.88214	-153.644	-2.9822	-128.321	-3.67941	-92.629
-14.6818	-112.449	-2.88185	-153.585	-2.98191	-127.995	-3.67912	-92.749
-14.6816	-112.36	-2.88156	-153.315	-2.98162	-128.443	-3.67883	-92.599
-14.6813	-111.284	-2.88126	-153.495	-2.98132	-128.473	-3.67853	-92.749
-14.681	-111.523	-2.88097	-153.913	-2.98103	-128.114	-3.67824	-92.647
-14.6807	-111.612	-2.88068	-153.619	-2.98074	-127.785	-3.67795	-92.42
-14.6804	-111.493	-2.88039	-153.465	-2.98045	-127.726	-3.67766	-92.241
-14.6801	-111.284	-2.8801	-153.226	-2.98016	-127.128	-3.67737	-91.822
-14.6798	-110.536	-2.87981	-153.375	-2.97987	-127.367	-3.67708	-92.689
-14.6795	-111.523	-2.87951	-153.674	-2.97958	-127.038	-3.67679	-92.659
-14.6792	-110.925	-2.87922	-153.555	-2.97928	-127.008	-3.6765	-92.48
-14.6789	-110.865	-2.87893	-154.496	-2.97899	-126.479	-3.67621	-92.39
-14.6787	-110.865	-2.87864	-154.422	-2.9787	-125.723	-3.67591	-92.39
-14.6784	-110.716	-2.87835	-154.277	-2.97841	-125.304	-3.67562	-91.822
-14.6781	-111.164	-2.87806	-154.99	-2.97812	-125.454	-3.67533	-91.792
-14.6778	-111.194	-2.87776	-154.721	-2.97783	-125.125	-3.67504	-92.48
-14.6775	-110.955	-2.87747	-155.109	-2.97754	-125.424	-3.67475	-92.33
-14.6772	-110.506	-2.87718	-155.019	-2.97724	-125.065	-3.67446	-91.613
-14.6769	-110.267	-2.87689	-154.571	-2.97695	-125.244	-3.67417	-91.553
-14.6766	-109.759	-2.8766	-154.99	-2.97666	-125.035	-3.67388	-91.553
-14.6763	-110.088	-2.87631	-154.84	-2.97637	-124.587	-3.67358	-91.553
-14.6761	-110.835	-2.87602	-155.617	-2.97608	-124.437	-3.67329	-91.583
-14.6758	-110.327	-2.87573	-156.006	-2.97579	-124.138	-3.673	-91.643
-14.6755	-110.835	-2.87543	-156.395	-2.9755	-124.544	-3.67271	-91.583
-14.6752	-109.908	-2.87514	-156.215	-2.9752	-124.617	-3.67242	-91.523
-14.6749	-109.849	-2.87485	-157.202	-2.97491	-124.557	-3.67213	-92.3
-14.6746	-110.327	-2.87456	-156.634	-2.97462	-124.325	-3.67184	-92.121
-14.6743	-109.789	-2.87427	-156.185	-2.97433	-123.959	-3.67154	-91.493
-14.674	-110.387	-2.87398	-156.275	-2.97404	-123.6	-3.67125	-91.224
-14.6737	-110.237	-2.87369	-156.395	-2.97375	-123.182	-3.67096	-91.224
-14.6734	-110.514	-2.87339	-155.587	-2.97346	-123.212	-3.67067	-91.622
-14.6731	-110.267	-2.8731	-155.181	-2.97317	-122.584	-3.67038	-91.553
-14.6729	-110.212	-2.87281	-154.691	-2.97287	-122.928	-3.67009	-91.224
-14.6726	-109.759	-2.87252	-154.571	-2.97258	-122.943	-3.6698	-91.284
-14.6723	-110.028	-2.87223	-154.272	-2.97229	-122.943	-3.6695	-90.895
-14.672	-109.221	-2.87194	-154.362	-2.972	-121.807	-3.66921	-91.194
-14.6717	-110.506	-2.87165	-153.555	-2.97171	-122.076	-3.66892	-91.762
-14.6714	-109.34	-2.87135	-153.455	-2.97142	-121.717	-3.66863	-91.613
-14.6711	-108.444	-2.87106	-153.046	-2.97112	-121.717	-3.66834	-91.553
-14.6708	-110.058	-2.87077	-152.688	-2.97083	-121.717	-3.66805	-91.386
-14.6705	-109.669	-2.87048	-152.269	-2.97054	-121.627	-3.66776	-90.746
-14.6702	-108.653	-2.87019	-152.209	-2.97025	-121.366	-3.66746	-91.075
-14.6699	-108.832	-2.8699	-151.671	-2.96996	-121.418	-3.66717	-91.434
-14.6696	-108.234	-2.8696	-151.611	-2.96967	-121.089	-3.66688	-91.583
-14.6694	-109.311	-2.86931	-151.235	-2.96938	-120.79	-3.66659	-91.224
-14.6691	-108.772	-2.86902	-150.685	-2.96909	-120.342	-3.6663	-90.716
-14.6688	-109.041	-2.86873	-150.416	-2.96879	-120.817	-3.66601	-90.357
-14.6685	-108.414	-2.86844	-150.565	-2.9685	-120.7	-3.66572	-90.656
-14.6682	-109.251	-2.86815	-150.206	-2.96821	-120.192	-3.66543	-90.327
-14.6679	-108.982	-2.86785	-149.549	-2.96792	-119.833	-3.66513	-90.268
-14.6676	-108.683	-2.86756	-148.921	-2.96763	-119.714	-3.66484	-91.015
-14.6673	-109.131	-2.86727	-148.712	-2.96734	-119.863	-3.66455	-90.895
-14.667	-108.055	-2.86698	-148.592	-2.96705	-119.355	-3.66426	-90.836
-14.6667	-108.683	-2.86669	-148.024	-2.96676	-119.086	-3.66397	-91.224
-14.6664	-107.756	-2.8664	-148.502	-2.96647	-118.937	-3.66368	-90.955
-14.6661	-108.503	-2.8661	-147.837	-2.96618	-119.236	-3.66339	-90.866
-14.6659	-108.683	-2.86581	-147.905	-2.96588	-119.206	-3.66309	-90.734
-14.6656	-107.995	-2.86552	-147.81	-2.96559	-119.056	-3.6628	-90.866
-14.6653	-108.264	-2.86523	-147.127	-2.9653	-119.026	-3.66251	-90.656
-14.665	-108.414	-2.86494	-147.426	-2.96501	-118.757	-3.66222	-90.746
-14.6647	-107.696	-2.86465	-146.739	-2.96472	-118.518	-3.66193	-90.895
-14.6644	-109.071	-2.86435	-146.828	-2.96443	-117.748	-3.66164	-91.105
-14.6641	-108.892	-2.86406	-145.782	-2.96414	-117.98	-3.66135	-91.015
-14.6638	-108.384	-2.86377	-145.722	-2.96385	-117.801	-3.66105	-90.596
-14.6635	-107.906	-2.86348	-145.393	-2.96355	-117.801	-3.66076	-90.596
-14.6632	-108.444	-2.86319	-144.616	-2.96326	-117.091	-3.66047	-90.729
-14.6629	-107.846	-2.8629	-144.526	-2.96297	-117.741	-3.66018	-90.626
-14.6627	-108.892	-2.86261	-143.988	-2.96268	-117.651	-3.65989	-89.909
-14.6624	-107.935	-2.86232	-143.45	-2.96239	-117.412	-3.6596	-90.178
-14.6621	-108.055	-2.86202	-143.508	-2.9621	-117.233	-3.6593	-90.088
-14.6618	-108.115	-2.86173	-142.942	-2.96181	-117.322	-3.65901	-90.148
-14.6615	-107.696	-2.86144	-142.374	-2.96151	-117.173	-3.65872	-89.797
-14.6612	-107.846	-2.86115	-142.703	-2.96122	-116.695	-3.65843	-90.208
-14.6609	-107.726	-2.86086	-141.926	-2.96093	-116.336	-3.65814	-90.268
-14.6606	-108.025	-2.86057	-141.597	-2.96064	-116.485	-3.65785	-90.029
-14.6603	-108.414	-2.86027	-141.985	-2.96035	-116.784	-3.65756	-89.759
-14.66	-107.691	-2.85998	-141.089	-2.96006	-116.127	-3.65726	-89.819
-14.6597	-107.218	-2.85969	-141.089	-2.95977	-115.708	-3.65697	-89.58
-14.6594	-107.188	-2.8594	-140.909	-2.95947	-116.127	-3.65668	-89.64
-14.6592	-107.607	-2.85911	-140.401	-2.95918	-116.306	-3.65639	-89.371
-14.6589	-107.253	-2.85882	-140.61	-2.95889	-115.887	-3.6561	-89.341
-14.6586	-107.128	-2.85853	-140.162	-2.9586	-115.499	-3.65581	-89.939
-14.6583	-106.949	-2.85824	-138.936	-2.95831	-115.439	-3.65552	-89.759
-14.658	-107.188	-2.85794	-138.817	-2.95802	-115.887	-3.65522	-89.78
-14.6577	-106.829	-2.85765	-138.548	-2.95773	-115.678	-3.65493	-90.148
-14.6574	-106.321	-2.85736	-138.338	-2.95743	-114.97	-3.65464	-89.909
-14.6571	-105.903	-2.85707	-138.159	-2.95714	-115.23	-3.65435	-89.413
-14.6568	-106.291	-2.85678	-138.607	-2.95685	-115.309	-3.65406	-89.341
-14.6565	-106.239	-2.85648	-137.671	-2.95656	-115.02	-3.65377	-89.084
-14.6562	-107.527	-2.85619	-137.322	-2.95627	-114.572	-3.65348	-89.251
-14.6559	-106.172	-2.8559	-136.873	-2.95598	-114.482	-3.65319	-89.132
-14.6557	-106.422	-2.85561	-136.664	-2.95569	-114.153	-3.65289	-88.865
-14.6554	-105.691	-2.85532	-137.202	-2.9554	-114.186	-3.6526	-89.311
-14.6551	-106.022	-2.85503	-136.216	-2.9551	-113.765	-3.65231	-89.221
-14.6548	-106.261	-2.85474	-135.827	-2.95481	-113.855	-3.65202	-88.952
-14.6545	-106.68	-2.85445	-135.678	-2.95452	-113.825	-3.65173	-88.982
-14.6542	-106.919	-2.85415	-135.409	-2.95423	-113.496	-3.65144	-89.139
-14.6539	-105.903	-2.85386	-134.93	-2.95394	-113.346	-3.65115	-89.221
-14.6536	-106.202	-2.85357	-134.213	-2.95365	-114.049	-3.65085	-89.64
-14.6533	-104.767	-2.85328	-134.093	-2.95336	-114.004	-3.65056	-89.55
-14.653	-105.962	-2.85299	-134.362	-2.95306	-113.526	-3.65027	-89.58
-14.6527	-106.381	-2.8527	-133.764	-2.95277	-113.645	-3.64998	-89.281
-14.6525	-105.723	-2.8524	-133.615	-2.95248	-113.257	-3.64969	-89.072
-14.6522	-105.526	-2.85213	-133.495	-2.95219	-112.748	-3.6494	-89.401
-14.6519	-105.663	-2.85183	-133.166	-2.9519	-112.599	-3.64911	-88.623
-14.6516	-105.783	-2.85154	-132.838	-2.95161	-112.42	-3.64882	-88.653
-14.6513	-104.826	-2.85125	-132.808	-2.95131	-112.928	-3.64852	-88.863
-14.651	-104.767	-2.85096	-132.06	-2.95102	-112.659	-3.64823	-88.713
-14.6507	-105.873	-2.85067	-132.688	-2.95073	-112.479	-3.64794	-88.803
-14.6504	-105.484	-2.85038	-131.998	-2.95044	-112.001	-3.64765	-88.623
-14.6501	-104.886	-2.85009	-131.938	-2.95015	-111.642	-3.64736	-88.325
-14.6499	-105.066	-2.84979	-131.223	-2.94986	-112.091	-3.64707	-88.504
-14.6496	-104.677	-2.8495	-131.044	-2.94957	-111.732	-3.64677	-88.175
-14.6493	-104.869	-2.84921	-130.655	-2.94927	-111.702	-3.64648	-88.504
-14.649	-105.125	-2.84892	-130.506	-2.94898	-111.971	-3.64619	-88.863
-14.6487	-105.066	-2.84863	-130.566	-2.94869	-111.672	-3.6459	-88.115
-14.6484	-104.737	-2.84834	-130.177	-2.9484	-112.001	-3.64561	-88.325
-14.6481	-105.095	-2.84804	-129.46	-2.94811	-111.373	-3.64532	-89.191
-14.6478	-104.737	-2.84775	-129.19	-2.94782	-111.672	-3.64503	-88.893
-14.6475	-104.826	-2.84746	-129.19	-2.94753	-111.164	-3.64473	-88.115
-14.6472	-104.438	-2.84717	-129.11	-2.94723	-111.015	-3.64444	-89.024
-14.6469	-104.408	-2.84688	-128.533	-2.94694	-110.805	-3.64415	-88.175
-14.6467	-104.228	-2.84659	-128.652	-2.94666	-110.955	-3.64386	-87.996
-14.6464	-104.258	-2.8463	-128.503	-2.94637	-110.506	-3.64357	-88.175
-14.6461	-104.318	-2.84601	-128.473	-2.94608	-110.835	-3.64328	-88.085
-14.6458	-104.258	-2.84571	-128.144	-2.94579	-111.074	-3.64299	-88.265
-14.6455	-104.557	-2.84542	-127.564	-2.9455	-110.267	-3.6427	-88.145
-14.6452	-104.109	-2.84513	-127.277	-2.94521	-110.237	-3.6424	-88.594
-14.6449	-103.87	-2.84484	-127.486	-2.94492	-110.377	-3.64211	-87.996
-14.6446	-104.139	-2.84455	-127.546	-2.94463	-110.177	-3.64182	-88.354
-14.6443	-104.019	-2.84426	-127.188	-2.94433	-110.297	-3.64153	-88.175
-14.644	-103.9	-2.84396	-126.799	-2.94404	-109.849	-3.64124	-88.026
-14.6437	-103.87	-2.84367	-126.679	-2.94375	-110.536	-3.64095	-87.338
-14.6435	-103.87	-2.84338	-126.201	-2.94346	-110.058	-3.64066	-87.637
-14.6432	-104.557	-2.84309	-126.649	-2.94317	-109.46	-3.64037	-87.577
-14.6429	-103.959	-2.8428	-125.603	-2.94288	-109.281	-3.64007	-87.458
-14.6426	-103.115	-2.84251	-125.513	-2.94259	-109.281	-3.63978	-87.368
-14.6423	-103.092	-2.84221	-125.274	-2.94229	-109.071	-3.63949	-87.816
-14.642	-103.989	-2.84192	-125.531	-2.942	-109.116	-3.6392	-87.218
-14.6417	-103.75	-2.84163	-125.202	-2.94171	-109.311	-3.63891	-87.338
-14.6414	-102.973	-2.84134	-124.138	-2.94142	-109.191	-3.63862	-87.876
-14.6411	-102.973	-2.84105	-124.467	-2.94113	-109.46	-3.63833	-87.757
-14.6408	-102.823	-2.84076	-124.019	-2.94084	-109.012	-3.63803	-87.851
-14.6405	-102.913	-2.84047	-123.092	-2.94055	-108.952	-3.63774	-87.966
-14.6403	-102.405	-2.84017	-123.929	-2.94025	-108.952	-3.63745	-86.979
-14.64	-103.437	-2.83988	-123.63	-2.93996	-108.772	-3.63716	-86.919
-14.6397	-102.046	-2.83959	-123.481	-2.93967	-108.832	-3.63687	-86.979
-14.6394	-102.896	-2.8393	-122.96	-2.93938	-108.713	-3.63658	-87.308
-14.6391	-103.033	-2.83901	-123.152	-2.93909	-108.568	-3.63629	-86.919
-14.6388	-102.943	-2.83871	-123.032	-2.9388	-108.115	-3.636	-86.71
-14.6385	-102.674	-2.83842	-122.345	-2.9385	-108.503	-3.6357	-87.039
-14.6382	-102.823	-2.83813	-122.913	-2.93821	-108.145	-3.63541	-86.89
-14.6379	-103.003	-2.83784	-122.823	-2.93792	-107.995	-3.63512	-87.129
-14.6376	-102.539	-2.83755	-122.215	-2.93763	-108.025	-3.63483	-86.561
-14.6373	-102.644	-2.83726	-122.016	-2.93734	-107.906	-3.63454	-86.441
-14.637	-102.106	-2.83697	-122.544	-2.93705	-107.696	-3.63425	-86.411
-14.6367	-102.285	-2.83667	-122.051	-2.93676	-107.308	-3.63396	-87.039
-14.6365	-102.183	-2.83638	-121.777	-2.93646	-107.726	-3.63366	-86.8
-14.6362	-103.302	-2.83609	-121.777	-2.93617	-107.039	-3.63337	-86.292
-14.6359	-102.166	-2.8358	-121.239	-2.93588	-106.77	-3.63308	-86.125
-14.6356	-103.242	-2.83551	-121.388	-2.93559	-106.62	-3.63279	-86.142
-14.6353	-102.375	-2.83522	-121.059	-2.9353	-106.411	-3.6325	-86.202
-14.635	-102.405	-2.83492	-120.79	-2.93501	-106.65	-3.63221	-85.873
-14.6347	-102.226	-2.83463	-120.581	-2.93471	-106.53	-3.63192	-86.471
-14.6344	-102.704	-2.83434	-120.491	-2.93442	-106.471	-3.63162	-86.531
-14.6341	-102.285	-2.83405	-120.68	-2.93413	-106.74	-3.63133	-86.381
-14.6338	-101.687	-2.83376	-119.863	-2.93384	-106.979	-3.63104	-86.262
-14.6335	-101.747	-2.83347	-120.222	-2.93355	-106.705	-3.63075	-86.322
-14.6333	-101.508	-2.83317	-120.252	-2.93326	-106.56	-3.63046	-86.232
-14.633	-102.046	-2.83288	-119.893	-2.93297	-106.814	-3.63017	-86.023
-14.6327	-101.747	-2.83259	-119.624	-2.93268	-106.381	-3.62988	-85.903
-14.6324	-101.269	-2.8323	-119.564	-2.93238	-105.962	-3.62958	-85.724
-14.6321	-101.179	-2.83201	-119.056	-2.93209	-106.381	-3.62929	-85.903
-14.6318	-101.209	-2.83172	-118.488	-2.9318	-106.53	-3.629	-85.604
-14.6315	-101.06	-2.83143	-118.399	-2.93151	-105.691	-3.62871	-84.737
-14.6312	-101.09	-2.83113	-118.907	-2.93122	-105.155	-3.62842	-85.006
-14.6309	-101	-2.83084	-118.57	-2.93093	-105.932	-3.62813	-85.275
-14.6306	-100.611	-2.83055	-118.578	-2.93064	-106.082	-3.62784	-85.156
-14.6304	-100.432	-2.83026	-117.89	-2.93035	-106.291	-3.62755	-84.647
-14.6301	-100.85	-2.82997	-117.86	-2.93005	-105.424	-3.62725	-84.677
-14.6298	-100.731	-2.82968	-117.771	-2.92976	-105.753	-3.62696	-85.066
-14.6295	-99.834	-2.82938	-117.995	-2.92947	-105.499	-3.62667	-85.305
-14.6292	-100.641	-2.82909	-118.219	-2.92918	-105.484	-3.62638	-85.036
-14.6289	-99.864	-2.8288	-117.89	-2.92889	-105.245	-3.62609	-84.946
-14.6286	-99.924	-2.82851	-118.129	-2.9286	-104.886	-3.6258	-84.468
-14.6283	-99.804	-2.82822	-117.412	-2.92831	-104.732	-3.62551	-84.528
-14.628	-100.223	-2.82793	-117.382	-2.92802	-104.826	-3.62522	-84.349
-14.6277	-100.252	-2.82764	-117.532	-2.92772	-104.617	-3.62492	-83.84
-14.6275	-101.329	-2.82735	-116.545	-2.92743	-104.587	-3.62463	-84.259
-14.6272	-98.698	-2.82705	-116.934	-2.92714	-104.587	-3.62434	-84.259
-14.6269	-99.625	-2.82676	-117.053	-2.92685	-104.139	-3.62405	-83.87
-14.6266	-99.595	-2.82647	-117.322	-2.92656	-104.644	-3.62376	-84.259
-14.6263	-99.146	-2.82618	-116.899	-2.92627	-104.228	-3.62347	-83.511
-14.626	-99.834	-2.82589	-116.067	-2.92598	-104.318	-3.62317	-83.541
-14.6257	-99.804	-2.8256	-116.276	-2.92568	-104.468	-3.62288	-84.558
-14.6254	-100.372	-2.8253	-116.515	-2.92539	-104.527	-3.62259	-84.319
-14.6251	-99.415	-2.82501	-115.666	-2.9251	-104.258	-3.6223	-83.691
-14.6248	-99.505	-2.82472	-116.396	-2.92481	-104.707	-3.62201	-83.93
-14.6246	-98.638	-2.82443	-115.857	-2.92452	-104.169	-3.62172	-84.02
-14.6243	-98.937	-2.82414	-115.529	-2.92422	-103.87	-3.62143	-83.482
-14.624	-99.894	-2.82385	-115.977	-2.92393	-103.511	-3.62114	-83.362
-14.6237	-99.266	-2.82356	-115.768	-2.92364	-103.93	-3.62084	-83.242
-14.6234	-99.116	-2.82327	-116.366	-2.92335	-103.84	-3.62055	-83.093
-14.6231	-99.326	-2.82297	-116.306	-2.92306	-103.75	-3.62026	-83.242
-14.6228	-99.445	-2.82268	-115.768	-2.92277	-103.362	-3.61997	-83.028
-14.6225	-98.852	-2.82239	-114.781	-2.92248	-103.272	-3.61968	-82.794
-14.6222	-99.684	-2.8221	-114.871	-2.92219	-102.973	-3.61939	-82.914
-14.622	-97.951	-2.82181	-115.499	-2.92189	-102.764	-3.6191	-82.674
-14.6217	-99.087	-2.82152	-115.638	-2.9216	-102.734	-3.6188	-82.764
-14.6214	-98.578	-2.82122	-115.469	-2.92131	-102.674	-3.61851	-82.256
-14.6211	-98.339	-2.82093	-115.529	-2.92102	-102.584	-3.61822	-82.381
-14.6208	-97.891	-2.82064	-115.17	-2.92073	-103.033	-3.61793	-82.435
-14.6205	-97.054	-2.82035	-115.05	-2.92044	-103.063	-3.61764	-82.435
-14.6202	-97.801	-2.82006	-114.602	-2.92014	-103.122	-3.61735	-82.405
-14.6199	-98.07	-2.81977	-114.183	-2.91985	-103.122	-3.61706	-82.166
-14.6196	-98.13	-2.81948	-114.751	-2.91956	-102.584	-3.61676	-82.017
-14.6193	-97.682	-2.81919	-114.692	-2.91927	-102.495	-3.61647	-82.316
-14.619	-97.634	-2.81889	-114.034	-2.91898	-102.465	-3.61618	-81.748
-14.6187	-97.263	-2.8186	-113.974	-2.91869	-102.076	-3.61589	-81.598
-14.6185	-97.741	-2.81831	-114.064	-2.91839	-102.584	-3.6156	-81.718
-14.6182	-98.279	-2.81802	-113.914	-2.9181	-102.32	-3.61531	-82.106
-14.6179	-96.396	-2.81773	-114.004	-2.91781	-101.8	-3.61502	-82.136
-14.6176	-96.097	-2.81744	-113.855	-2.91752	-102.106	-3.61473	-81.897
-14.6173	-97.054	-2.81714	-113.735	-2.91723	-102.145	-3.61443	-82.047
-14.617	-97.263	-2.81685	-113.615	-2.91694	-101.299	-3.61414	-81.628
-14.6167	-97.048	-2.81656	-113.735	-2.91665	-101.687	-3.61385	-81.15
-14.6164	-96.695	-2.81627	-113.795	-2.91635	-101.986	-3.61356	-81.395
-14.6161	-97.383	-2.81598	-113.675	-2.91606	-101.897	-3.61327	-81.568
-14.6158	-97.891	-2.81569	-113.167	-2.91577	-101.299	-3.61298	-81.449
-14.6156	-96.994	-2.8154	-113.645	-2.91548	-101.149	-3.61269	-81.628
-14.6153	-96.725	-2.8151	-113.346	-2.91519	-101.418	-3.6124	-81.359
-14.615	-97.054	-2.81483	-113.466	-2.9149	-101.06	-3.61211	-80.373
-14.6147	-97.951	-2.81454	-113.406	-2.91461	-101.09	-3.61181	-80.642
-14.6144	-98.01	-2.81425	-113.257	-2.91432	-101.209	-3.61152	-80.731
-14.6141	-96.037	-2.81396	-113.376	-2.91402	-100.94	-3.61123	-80.701
-14.6138	-96.635	-2.81367	-113.047	-2.91373	-101	-3.61094	-80.881
-14.6135	-95.768	-2.81338	-112.629	-2.91344	-101.239	-3.61065	-80.731
-14.6132	-96.964	-2.81309	-112.748	-2.91315	-101.299	-3.61036	-81.066
-14.6129	-96.157	-2.81279	-113.077	-2.91286	-100.91	-3.61007	-81.359
-14.6126	-96.007	-2.8125	-112.569	-2.91257	-100.88	-3.60978	-81.299
-14.6124	-95.978	-2.81221	-112.719	-2.91228	-100.91	-3.60948	-81.18
-14.6121	-96.374	-2.81192	-112.27	-2.91198	-100.611	-3.60919	-81.09
-14.6118	-96.097	-2.81163	-112.958	-2.91169	-100.402	-3.6089	-81.03
-14.6115	-96.546	-2.81134	-112.33	-2.9114	-100.073	-3.60861	-81.479
-14.6112	-96.486	-2.81105	-112.459	-2.91111	-100.163	-3.60832	-81.15
-14.6109	-96.187	-2.81075	-112.898	-2.91082	-100.133	-3.60803	-80.863
-14.6106	-95.828	-2.81046	-112.689	-2.91053	-99.864	-3.60773	-80.671
-14.6103	-96.127	-2.81017	-112.569	-2.91024	-99.834	-3.60744	-80.642
-14.61	-95.888	-2.80988	-112.629	-2.90994	-99.714	-3.60715	-81.09
-14.6097	-95.499	-2.80959	-112.509	-2.90965	-99.326	-3.60686	-80.671
-14.6095	-95.798	-2.8093	-112.778	-2.90936	-99.505	-3.60657	-80.343
-14.6092	-95.2	-2.80901	-112.689	-2.90907	-100.193	-3.60627	-80.397
-14.6089	-95.619	-2.80871	-112.599	-2.90878	-99.625	-3.60598	-80.014
-14.6086	-95.529	-2.80842	-112.21	-2.90849	-100.103	-3.60569	-80.277
-14.6083	-95.021	-2.80813	-112.509	-2.90819	-99.834	-3.6054	-79.894
-14.608	-95.111	-2.80784	-112.001	-2.9079	-99.356	-3.60511	-79.924
-14.6077	-95.111	-2.80755	-111.792	-2.90761	-99.386	-3.60482	-80.642
-14.6074	-93.496	-2.80726	-111.732	-2.90732	-98.668	-3.60453	-80.761
-14.6071	-95.529	-2.80697	-111.911	-2.90703	-99.087	-3.60423	-80.941
-14.6068	-94.004	-2.80668	-112.24	-2.90674	-99.176	-3.60394	-80.343
-14.6065	-95.32	-2.80639	-112.36	-2.90645	-99.057	-3.60365	-80.761
-14.6063	-94.871	-2.80609	-112.36	-2.90616	-99.415	-3.60336	-80.492
-14.606	-94.961	-2.8058	-112.031	-2.90586	-99.475	-3.60307	-80.731
-14.6057	-94.752	-2.80551	-112.18	-2.90557	-98.907	-3.60278	-80.761
-14.6054	-94.303	-2.80522	-112.061	-2.90528	-98.728	-3.60249	-80.522
-14.6051	-94.722	-2.80493	-111.523	-2.90499	-98.22	-3.60219	-80.522
-14.6048	-94.752	-2.80464	-111.313	-2.9047	-98.25	-3.6019	-79.655
-14.6045	-94.752	-2.80435	-110.955	-2.90441	-98.22	-3.60161	-79.864
-14.6042	-94.184	-2.80406	-111.553	-2.90412	-97.801	-3.60132	-80.402
-14.6039	-94.274	-2.80376	-111.287	-2.90383	-98.608	-3.60103	-79.924
-14.6036	-93.855	-2.80347	-111.104	-2.90354	-98.01	-3.60074	-80.133
-14.6033	-93.085	-2.80318	-110.775	-2.90324	-97.891	-3.60045	-80.507
-14.6031	-93.646	-2.8029	-110.706	-2.90295	-97.711	-3.60016	-80.313
-14.6028	-93.586	-2.80261	-110.865	-2.90266	-97.502	-3.59986	-80.701
-14.6025	-93.287	-2.80232	-110.925	-2.90237	-97.831	-3.59957	-80.193
-14.6022	-94.51	-2.80203	-111.313	-2.90208	-97.921	-3.59928	-80.223
-14.6019	-93.735	-2.80173	-111.254	-2.90179	-97.921	-3.59899	-80.283
-14.6016	-94.184	-2.80144	-111.194	-2.9015	-97.622	-3.5987	-79.715
-14.6013	-94.961	-2.80115	-110.865	-2.90121	-97.711	-3.59841	-79.745
-14.601	-94.692	-2.80086	-111.224	-2.90092	-97.293	-3.59812	-79.834
-14.6007	-94.214	-2.80057	-111.463	-2.90062	-97.442	-3.59782	-80.112
-14.6004	-94.423	-2.80027	-110.596	-2.90033	-97.143	-3.59753	-79.805
-14.6001	-93.706	-2.79998	-110.626	-2.90004	-97.472	-3.59724	-79.416
-14.5998	-93.304	-2.79969	-110.678	-2.89975	-97.054	-3.59695	-79.805
-14.5996	-93.167	-2.7994	-110.237	-2.89946	-96.702	-3.59666	-79.745
-14.5993	-93.414	-2.79911	-110.686	-2.89917	-96.755	-3.59637	-79.446
-14.599	-92.689	-2.79882	-110.805	-2.89888	-96.874	-3.59608	-79.535
-14.5987	-92.659	-2.79852	-111.044	-2.89859	-97.114	-3.59579	-80.044
-14.5984	-93.765	-2.79823	-110.626	-2.89829	-96.635	-3.59549	-80.582
-14.5981	-93.078	-2.79794	-110.805	-2.898	-96.319	-3.5952	-79.775
-14.5978	-92.749	-2.79766	-109.908	-2.89771	-96.401	-3.59491	-79.775
-14.5975	-93.586	-2.79737	-109.966	-2.89742	-96.546	-3.59462	-79.625
-14.5972	-92.898	-2.79708	-110.058	-2.89713	-96.605	-3.59433	-80.233
-14.5969	-92.719	-2.79679	-110.118	-2.89684	-96.695	-3.59404	-80.582
-14.5966	-93.197	-2.7965	-110.058	-2.89654	-96.516	-3.59375	-79.715
-14.5963	-92.868	-2.79621	-109.699	-2.89625	-96.247	-3.59346	-80.014
-14.5961	-93.915	-2.79592	-110.476	-2.89596	-96.007	-3.59317	-80.074
-14.5958	-93.197	-2.79562	-110.514	-2.89567	-95.589	-3.59287	-79.805
-14.5955	-93.526	-2.79533	-110.028	-2.89538	-95.738	-3.59258	-79.864
-14.5952	-92.928	-2.79504	-109.938	-2.89509	-95.559	-3.59229	-79.685
-14.5949	-92.749	-2.79475	-109.759	-2.8948	-95.058	-3.592	-79.894
-14.5946	-93.078	-2.79446	-109.968	-2.8945	-95.2	-3.59171	-79.29
-14.5943	-93.108	-2.79417	-110.506	-2.89421	-95.32	-3.59142	-79.864
-14.594	-92.779	-2.79388	-109.998	-2.89392	-95.168	-3.59112	-79.356
-14.5937	-92.091	-2.79359	-109.829	-2.89363	-95.17	-3.59083	-79.207
-14.5934	-93.257	-2.79329	-109.58	-2.89334	-94.812	-3.59054	-79.356
-14.5932	-92.779	-2.793	-109.43	-2.89305	-95.499	-3.59025	-79.296
-14.5929	-92.629	-2.79271	-109.669	-2.89276	-95.38	-3.58996	-79.266
-14.5926	-91.942	-2.79242	-109.311	-2.89246	-95.111	-3.58967	-79.715
-14.5923	-92.51	-2.79213	-109.191	-2.89217	-95.111	-3.58938	-79.655
-14.592	-92.241	-2.79184	-109.251	-2.89188	-94.842	-3.58909	-79.506
-14.5917	-92.48	-2.79155	-109.101	-2.89159	-94.483	-3.58879	-79.535
-14.5914	-92.629	-2.79126	-109.43	-2.8913	-94.662	-3.5885	-79.506
-14.5911	-92.57	-2.79096	-109.281	-2.89101	-93.935	-3.58821	-79.147
-14.5908	-92.271	-2.79067	-109.58	-2.89072	-94.214	-3.58792	-79.296
-14.5905	-93.466	-2.79038	-109.759	-2.89043	-94.274	-3.58763	-79.924
-14.5902	-93.078	-2.79009	-109.849	-2.89013	-93.735	-3.58734	-79.864
-14.5899	-92.647	-2.7898	-109.938	-2.88984	-94.363	-3.58704	-79.954
-14.5897	-92.428	-2.78951	-109.582	-2.88955	-94.004	-3.58675	-78.908
-14.5894	-93.227	-2.78922	-109.131	-2.88926	-93.586	-3.58646	-79.237
-14.5891	-91.918	-2.78892	-108.982	-2.88897	-93.646	-3.58617	-79.055
-14.5888	-92.689	-2.78863	-108.952	-2.88868	-93.646	-3.58588	-78.967
-14.5885	-92.48	-2.78834	-108.924	-2.88839	-93.586	-3.58559	-78.967
-14.5882	-92.42	-2.78805	-109.664	-2.8881	-93.377	-3.5853	-80.074
-14.5879	-92.181	-2.78776	-108.743	-2.8878	-93.317	-3.58501	-79.924
-14.5876	-91.852	-2.78747	-109.012	-2.88751	-93.616	-3.58473	-79.745
-14.5873	-91.583	-2.78717	-108.683	-2.88722	-93.586	-3.58444	-79.894
-14.587	-91.404	-2.78688	-108.862	-2.88693	-93.347	-3.58415	-79.082
-14.5867	-91.434	-2.78659	-109.101	-2.88664	-93.167	-3.58385	-79.715
-14.5865	-91.643	-2.7863	-108.354	-2.88635	-92.898	-3.58356	-79.834
-14.5862	-92.002	-2.78601	-108.513	-2.88606	-92.659	-3.58327	-79.894
-14.5859	-91.314	-2.78572	-108.593	-2.88576	-92.39	-3.58298	-79.685
-14.5856	-91.164	-2.78543	-108.294	-2.88547	-92.48	-3.58269	-79.296
-14.5853	-92.181	-2.78513	-108.234	-2.88518	-92.57	-3.5824	-79.057
-14.585	-92.318	-2.78484	-108.145	-2.88489	-92.42	-3.58211	-78.818
-14.5847	-92.211	-2.78455	-107.726	-2.8846	-92.48	-3.58182	-78.848
-14.5844	-91.972	-2.78426	-108.294	-2.88431	-92.629	-3.58152	-79.411
-14.5841	-92.181	-2.78397	-108.085	-2.88402	-92.868	-3.58123	-79.266
-14.5838	-91.583	-2.78368	-107.876	-2.88372	-92.868	-3.58094	-79.117
-14.5835	-91.797	-2.78339	-107.636	-2.88343	-92.57	-3.58065	-79.386
-14.5832	-91.493	-2.78309	-107.935	-2.88314	-92.33	-3.58036	-78.997
-14.5829	-91.643	-2.7828	-107.457	-2.88285	-92.39	-3.58007	-79.266
-14.5827	-92.061	-2.78251	-107.457	-2.88256	-92.121	-3.57978	-78.997
-14.5824	-91.882	-2.78222	-107.756	-2.88227	-92.39	-3.57948	-79.326
-14.5821	-91.732	-2.78193	-107.636	-2.88197	-92.54	-3.57919	-80.074
-14.5818	-91.284	-2.78164	-107.935	-2.88168	-92.345	-3.5789	-79.476
-14.5815	-90.626	-2.78135	-107.965	-2.88139	-91.493	-3.57861	-79.087
-14.5812	-91.045	-2.78106	-107.906	-2.8811	-91.822	-3.57832	-79.207
-14.5809	-90.866	-2.78076	-107.397	-2.88081	-91.434	-3.57803	-79.027
-14.5806	-91.015	-2.78047	-108.055	-2.88052	-91.633	-3.57774	-78.788
-14.5803	-91.374	-2.78018	-107.906	-2.88022	-90.776	-3.57745	-78.639
-14.58	-90.716	-2.77989	-108.204	-2.87993	-91.254	-3.57715	-78.788
-14.5797	-91.404	-2.7796	-107.636	-2.87964	-91.254	-3.57686	-78.781
-14.5794	-90.866	-2.77931	-107.636	-2.87935	-90.895	-3.57657	-78.908
-14.5792	-90.327	-2.77901	-107.034	-2.87906	-90.985	-3.57628	-79.326
-14.5789	-90.985	-2.77872	-107.397	-2.87877	-90.836	-3.57599	-79.446
-14.5786	-91.129	-2.77843	-107.427	-2.87848	-90.776	-3.57569	-79.493
-14.5783	-90.626	-2.77814	-107.427	-2.87818	-90.153	-3.5754	-78.908
-14.578	-91.374	-2.77785	-107.666	-2.87789	-90.838	-3.57511	-79.296
-14.5777	-91.105	-2.77756	-107.248	-2.8776	-89.999	-3.57482	-79.117
-14.5774	-91.105	-2.77726	-106.859	-2.87731	-90.447	-3.57453	-79.266
-14.5771	-92.002	-2.77697	-107.338	-2.87702	-90.596	-3.57424	-79.384
-14.5769	-91.096	-2.77668	-107.517	-2.87673	-90.674	-3.57394	-79.386
-14.5766	-89.849	-2.77639	-107.487	-2.87643	-90.058	-3.57365	-78.997
-14.5763	-90.686	-2.7761	-107.876	-2.87614	-90.118	-3.57336	-79.476
-14.576	-90.776	-2.77581	-106.471	-2.87585	-89.759	-3.57307	-79.386
-14.5757	-90.716	-2.77552	-107.338	-2.87556	-90.178	-3.57278	-78.818
-14.5754	-90.626	-2.77523	-106.62	-2.87527	-89.73	-3.57249	-79.237
-14.5751	-91.404	-2.77494	-106.829	-2.87498	-90.178	-3.5722	-79.082
-14.5748	-90.357	-2.77465	-106.919	-2.87469	-90.238	-3.5719	-78.997
-14.5745	-90.447	-2.77436	-106.5	-2.87439	-89.819	-3.57161	-78.579
-14.5742	-90.537	-2.77407	-106.291	-2.8741	-89.7	-3.57132	-78.459
-14.574	-90.537	-2.77377	-106.411	-2.87381	-89.341	-3.57103	-78.429
-14.5737	-90.029	-2.77348	-105.813	-2.87352	-89.281	-3.57074	-79.027
-14.5734	-89.939	-2.77319	-106.231	-2.87323	-89.042	-3.57045	-79.027
-14.5731	-89.789	-2.7729	-106.411	-2.87294	-89.221	-3.57015	-78.25
-14.5728	-90.298	-2.77261	-106.65	-2.87265	-89.824	-3.56986	-79.117
-14.5725	-89.73	-2.77232	-106.112	-2.87236	-89.52	-3.56957	-79.416
-14.5722	-90.298	-2.77203	-106.052	-2.87207	-89.102	-3.56928	-79.386
-14.5719	-89.879	-2.77173	-106.56	-2.87177	-89.461	-3.56899	-79.356
-14.5716	-90.477	-2.77144	-105.723	-2.87148	-88.92	-3.5687	-78.728
-14.5713	-89.789	-2.77115	-106.71	-2.87119	-88.594	-3.56841	-79.296
-14.571	-89.939	-2.77086	-106.052	-2.8709	-88.683	-3.56812	-78.34
-14.5707	-89.431	-2.77057	-106.022	-2.87061	-88.534	-3.56783	-78.37
-14.5705	-90.058	-2.77028	-106.052	-2.87032	-88.695	-3.56753	-78.609
-14.5702	-89.461	-2.76999	-106.19	-2.87003	-89.401	-3.56724	-78.698
-14.5699	-89.413	-2.76969	-106.022	-2.86974	-88.982	-3.56695	-78.549
-14.5696	-90.058	-2.7694	-106.471	-2.86944	-89.012	-3.56666	-78.908
-14.5693	-89.969	-2.76911	-106.56	-2.86915	-88.863	-3.56637	-78.579
-14.569	-89.819	-2.76882	-105.873	-2.86886	-88.838	-3.56608	-78.26
-14.5687	-90.088	-2.76853	-106.381	-2.86857	-88.833	-3.56578	-78.28
-14.5684	-90.118	-2.76824	-106.02	-2.86828	-88.623	-3.56549	-78.459
-14.5681	-90.447	-2.76795	-105.544	-2.86798	-88.833	-3.5652	-78.342
-14.5678	-89.67	-2.76765	-105.783	-2.86769	-88.833	-3.56491	-78.34
-14.5675	-89.73	-2.76736	-105.424	-2.8674	-88.673	-3.56462	-78.967
-14.5672	-89.191	-2.76707	-105.245	-2.86711	-88.504	-3.56433	-78.997
-14.567	-88.952	-2.76678	-105.514	-2.86682	-87.786	-3.56404	-78.878
-14.5667	-89.311	-2.76649	-105.275	-2.86653	-87.936	-3.56374	-79.057
-14.5664	-89.819	-2.7662	-106.321	-2.86624	-87.487	-3.56345	-78.519
-14.5661	-88.893	-2.7659	-105.305	-2.86594	-87.607	-3.56316	-78.848
-14.5658	-88.683	-2.76561	-104.767	-2.86565	-87.906	-3.56287	-78.489
-14.5655	-88.115	-2.76532	-104.527	-2.86536	-87.769	-3.56258	-78.399
-14.5652	-88.594	-2.76503	-104.527	-2.86507	-87.757	-3.56229	-78.797
-14.5649	-88.952	-2.76474	-104.438	-2.86478	-87.111	-3.562	-78.399
-14.5646	-88.384	-2.76445	-104.049	-2.86449	-87.413	-3.56171	-78.397
-14.5643	-88.833	-2.76416	-104.438	-2.8642	-87.517	-3.56141	-78.31
-14.564	-88.534	-2.76387	-104.184	-2.8639	-87.876	-3.56112	-77.652
-14.5637	-88.623	-2.76357	-104.184	-2.86361	-87.697	-3.56083	-78.967
-14.5635	-88.145	-2.76328	-103.718	-2.86332	-87.966	-3.56054	-78.818
-14.5632	-88.564	-2.76299	-103.9	-2.86303	-87.159	-3.56025	-78.908
-14.5629	-88.833	-2.7627	-103.391	-2.86274	-87.218	-3.55996	-78.489
-14.5626	-88.414	-2.76241	-104.109	-2.86245	-87.166	-3.55967	-78.071
-14.5623	-88.646	-2.76212	-103.9	-2.86215	-87.129	-3.55938	-77.981
-14.562	-88.427	-2.76183	-103.332	-2.86186	-86.949	-3.55909	-78.041
-14.5617	-88.205	-2.76154	-103.72	-2.86157	-86.65	-3.55879	-77.861
-14.5614	-88.713	-2.76124	-103.421	-2.86128	-86.65	-3.5585	-78.28
-14.5611	-88.145	-2.76095	-103.541	-2.86099	-86.86	-3.55821	-78.011
-14.5608	-89.112	-2.76066	-103.152	-2.8607	-86.621	-3.55792	-78.041
-14.5605	-88.653	-2.76037	-103.092	-2.86041	-86.591	-3.55763	-77.174
-14.5602	-88.803	-2.76008	-103.481	-2.86011	-86.501	-3.55734	-77.742
-14.56	-88.623	-2.75979	-103.302	-2.85982	-86.71	-3.55704	-77.921
-14.5597	-88.683	-2.7595	-102.554	-2.85953	-86.621	-3.55675	-78.071
-14.5594	-88.145	-2.7592	-102.495	-2.85924	-86.501	-3.55646	-78.16
-14.5591	-88.026	-2.75891	-102.016	-2.85895	-86.471	-3.55617	-77.742
-14.5588	-87.55	-2.75862	-102.285	-2.85866	-86.949	-3.55588	-77.293
-14.5585	-87.637	-2.75833	-101.777	-2.85837	-86.83	-3.55559	-78.519
-14.5582	-87.727	-2.75804	-101.553	-2.85807	-86.919	-3.5553	-78.19
-14.5579	-87.667	-2.75775	-101.209	-2.85778	-86.8	-3.555	-78.34
-14.5576	-87.727	-2.75746	-100.91	-2.85749	-86.411	-3.55471	-78.101
-14.5573	-87.547	-2.75716	-101.418	-2.8572	-86.344	-3.55442	-78.489
-14.557	-87.547	-2.75687	-101.03	-2.85691	-85.724	-3.55413	-78.489
-14.5568	-87.278	-2.75658	-101.269	-2.85662	-85.843	-3.55384	-77.413
-14.5565	-87.193	-2.75629	-101.03	-2.85633	-86.262	-3.55355	-77.503
-14.5562	-87.468	-2.756	-101.239	-2.85603	-86.411	-3.55326	-77.831
-14.5559	-87.846	-2.75571	-100.97	-2.85574	-86.351	-3.55297	-77.443
-14.5556	-87.757	-2.75542	-101.09	-2.85545	-85.754	-3.55268	-77.794
-14.5553	-87.996	-2.75513	-100.671	-2.85516	-86.262	-3.55238	-77.473
-14.555	-88.773	-2.75483	-100.88	-2.85487	-85.963	-3.55209	-77.353
-14.5547	-88.504	-2.75454	-100.641	-2.85458	-85.903	-3.5518	-77.323
-14.5544	-88.534	-2.75425	-100.223	-2.85429	-85.873	-3.55151	-77.204
-14.5541	-88.098	-2.75396	-100.611	-2.85399	-86.142	-3.55122	-76.725
-14.5538	-87.159	-2.75367	-99.881	-2.8537	-86.112	-3.55092	-76.905
-14.5535	-87.398	-2.75337	-100.82	-2.85341	-85.604	-3.55063	-76.815
-14.5533	-87.659	-2.75308	-99.445	-2.85312	-85.783	-3.55034	-76.905
-14.553	-87.879	-2.75279	-100.013	-2.85283	-85.455	-3.55005	-77.35
-14.5527	-86.949	-2.7525	-99.565	-2.85254	-85.574	-3.54976	-76.695
-14.5524	-86.949	-2.75221	-99.684	-2.85224	-85.126	-3.54947	-76.426
-14.5521	-87.385	-2.75192	-99.505	-2.85195	-85.126	-3.54918	-76.905
-14.5518	-87.111	-2.75163	-99.625	-2.85166	-85.544	-3.54888	-77.263
-14.5515	-87.577	-2.75134	-98.907	-2.85137	-85.126	-3.54859	-76.935
-14.5512	-87.009	-2.75104	-99.116	-2.85108	-85.335	-3.5483	-76.965
-14.5509	-86.621	-2.75075	-99.027	-2.85079	-84.827	-3.54801	-77.024
-14.5506	-86.919	-2.75046	-97.826	-2.8505	-85.066	-3.54772	-76.815
-14.5503	-87.215	-2.75017	-98.25	-2.85021	-85.305	-3.54743	-77.054
-14.55	-86.949	-2.74988	-98.133	-2.84991	-85.245	-3.54714	-77.084
-14.5498	-87.278	-2.74959	-98.459	-2.84962	-85.275	-3.54685	-76.66
-14.5495	-86.621	-2.7493	-98.01	-2.84933	-85.335	-3.54655	-76.486
-14.5492	-86.082	-2.74901	-98.01	-2.84904	-85.215	-3.54626	-75.649
-14.5489	-86.232	-2.74871	-98.07	-2.84875	-84.438	-3.54597	-76.127
-14.5486	-85.873	-2.74842	-98.19	-2.84846	-84.498	-3.54568	-76.367
-14.5483	-86.351	-2.74813	-98.16	-2.84817	-84.588	-3.54539	-76.008
-14.548	-85.783	-2.74784	-97.711	-2.84787	-84.707	-3.5451	-75.769
-14.5477	-86.142	-2.74755	-97.801	-2.84758	-84.737	-3.54481	-76.397
-14.5474	-86.492	-2.74726	-97.472	-2.84729	-84.857	-3.54451	-76.337
-14.5471	-86.561	-2.74697	-97.323	-2.847	-84.349	-3.54422	-76.486
-14.5468	-86.591	-2.74667	-96.964	-2.84671	-85.036	-3.54393	-76.486
-14.5465	-86.441	-2.74638	-97.203	-2.84642	-84.677	-3.54364	-76.008
-14.5463	-86.74	-2.74609	-96.538	-2.84613	-84.767	-3.54335	-76.127
-14.546	-86.023	-2.7458	-97.353	-2.84583	-84.797	-3.54306	-75.769
-14.5457	-85.186	-2.74551	-96.904	-2.84554	-84.558	-3.54277	-75.559
-14.5454	-85.574	-2.74522	-95.798	-2.84525	-84.618	-3.54248	-75.44
-14.5451	-85.933	-2.74492	-96.426	-2.84496	-84.618	-3.54218	-75.559
-14.5448	-85.724	-2.74463	-96.486	-2.84467	-84.588	-3.54189	-75.32
-14.5445	-85.754	-2.74434	-95.798	-2.84438	-84.946	-3.5416	-74.991
-14.5442	-85.275	-2.74405	-95.918	-2.84409	-84.109	-3.54131	-74.991
-14.5439	-85.664	-2.74376	-95.529	-2.84379	-83.631	-3.54102	-75.201
-14.5436	-85.522	-2.74347	-96.157	-2.8435	-84.408	-3.54073	-75.111
-14.5433	-85.215	-2.74318	-95.14	-2.84321	-84.289	-3.54044	-74.693
-14.543	-85.365	-2.74288	-95.23	-2.84292	-83.452	-3.54014	-74.902
-14.5428	-85.006	-2.74259	-95.051	-2.84263	-83.96	-3.53985	-74.752
-14.5425	-85.395	-2.7423	-95.23	-2.84234	-83.661	-3.53956	-74.722
-14.5422	-85.44	-2.74201	-95.529	-2.84204	-83.9	-3.53927	-75.231
-14.5419	-85.664	-2.74172	-95.649	-2.84175	-83.482	-3.53898	-74.782
-14.5416	-85.036	-2.74143	-95.32	-2.84146	-83.631	-3.53869	-74.842
-14.5413	-85.144	-2.74114	-95.32	-2.84117	-83.81	-3.5384	-74.244
-14.541	-85.514	-2.74085	-95.38	-2.84088	-83.422	-3.5381	-75.141
-14.5407	-85.455	-2.74055	-95.111	-2.84059	-83.153	-3.53781	-75.231
-14.5404	-84.917	-2.74026	-95.021	-2.8403	-83.213	-3.53752	-74.902
-14.5401	-84.737	-2.73997	-94.393	-2.84	-83.601	-3.53723	-74.483
-14.5398	-85.275	-2.73968	-94.901	-2.83971	-83.482	-3.53694	-74.693
-14.5396	-85.33	-2.73939	-94.064	-2.83942	-83.213	-3.53665	-74.972
-14.5393	-84.528	-2.7391	-93.676	-2.83913	-83.063	-3.53635	-74.693
-14.539	-84.588	-2.73881	-94.154	-2.83884	-82.973	-3.53606	-74.693
-14.5387	-83.96	-2.73852	-93.195	-2.83855	-83.123	-3.53577	-74.244
-14.5384	-84.797	-2.73823	-93.616	-2.83825	-83.302	-3.53548	-74.274
-14.5381	-84.169	-2.73793	-93.018	-2.83796	-83.033	-3.53519	-74.603
-14.5378	-84.344	-2.73764	-93.257	-2.83767	-83.392	-3.5349	-73.646
-14.5375	-83.795	-2.73735	-93.526	-2.83738	-83.631	-3.53461	-73.738
-14.5372	-83.571	-2.73706	-93.466	-2.83709	-83.601	-3.53431	-73.855
-14.5369	-84.498	-2.73677	-93.795	-2.8368	-83.751	-3.53402	-73.766
-14.5366	-83.631	-2.73648	-93.616	-2.83651	-83.242	-3.53373	-73.557
-14.5363	-83.763	-2.73619	-94.333	-2.83622	-83.003	-3.53344	-73.228
-14.5361	-83.721	-2.7359	-92.42	-2.83592	-82.973	-3.53315	-73.586
-14.5358	-83.123	-2.7356	-93.108	-2.83563	-82.854	-3.53286	-73.646
-14.5355	-83.332	-2.73531	-92.839	-2.83534	-82.794	-3.53257	-73.706
-14.5352	-83.401	-2.73502	-92.629	-2.83505	-82.884	-3.53227	-73.527
-14.5349	-84.02	-2.73473	-93.407	-2.83476	-82.824	-3.53198	-73.407
-14.5346	-83.721	-2.73444	-93.197	-2.83447	-82.824	-3.53169	-73.855
-14.5343	-83.601	-2.73415	-93.138	-2.83417	-82.585	-3.5314	-73.676
-14.534	-83.661	-2.73385	-93.646	-2.83388	-82.495	-3.53111	-73.258
-14.5337	-83.332	-2.73356	-92.988	-2.83359	-82.405	-3.53082	-73.108
-14.5334	-83.302	-2.73327	-92.33	-2.8333	-83.063	-3.53052	-72.989
-14.5331	-83.631	-2.73298	-92.36	-2.83301	-82.794	-3.53023	-73.407
-14.5329	-83.362	-2.73269	-92.576	-2.83272	-83.392	-3.52994	-72.69
-14.5326	-83.093	-2.7324	-92.51	-2.83243	-83.213	-3.52965	-72.839
-14.5323	-82.704	-2.73211	-92.181	-2.83213	-82.854	-3.52936	-72.54
-14.532	-82.525	-2.73181	-92.659	-2.83184	-82.495	-3.52907	-72.839
-14.5317	-82.316	-2.73152	-92.33	-2.83155	-82.435	-3.52878	-72.929
-14.5314	-82.106	-2.73123	-91.972	-2.83126	-82.166	-3.52849	-72.533
-14.5311	-82.346	-2.73094	-92.002	-2.83097	-82.465	-3.52819	-72.779
-14.5308	-82.017	-2.73065	-92.48	-2.83068	-82.346	-3.5279	-72.899
-14.5305	-81.987	-2.73036	-92.121	-2.83039	-82.196	-3.52761	-72.899
-14.5302	-82.435	-2.73007	-92.002	-2.8301	-81.822	-3.52732	-72.6
-14.5299	-82.346	-2.72977	-91.972	-2.8298	-81.807	-3.52703	-72.66
-14.5296	-82.346	-2.72948	-92.36	-2.82951	-82.106	-3.52674	-73.108
-14.5294	-82.405	-2.72919	-91.633	-2.82922	-81.927	-3.52645	-73.018
-14.5291	-82.525	-2.7289	-91.972	-2.82893	-81.598	-3.52615	-73.228
-14.5288	-81.778	-2.72861	-91.613	-2.82864	-82.017	-3.52586	-72.839
-14.5285	-81.807	-2.72832	-91.493	-2.82835	-82.077	-3.52557	-72.002
-14.5282	-81.748	-2.72803	-91.224	-2.82806	-82.226	-3.52528	-72.032
-14.5279	-81.329	-2.72774	-91.404	-2.82776	-81.688	-3.52499	-72.421
-14.5276	-81.757	-2.72744	-91.703	-2.82747	-82.405	-3.5247	-72.181
-14.5273	-80.941	-2.72715	-91.643	-2.82718	-82.226	-3.52441	-71.942
-14.527	-81.628	-2.72686	-91.673	-2.82689	-82.256	-3.52411	-72.361
-14.5267	-81.21	-2.72657	-91.613	-2.8266	-82.196	-3.52382	-71.853
-14.5264	-80.821	-2.72628	-91.344	-2.82631	-81.957	-3.52353	-71.972
-14.5261	-80.462	-2.72599	-91.344	-2.82601	-81.778	-3.52324	-72.032
-14.5259	-81.538	-2.7257	-91.762	-2.82572	-82.077	-3.52295	-72.6
-14.5256	-81.21	-2.7254	-91.553	-2.82543	-81.691	-3.52266	-72.391
-14.5253	-80.791	-2.72511	-91.792	-2.82514	-81.449	-3.52237	-72.51
-14.525	-80.97	-2.72482	-91.523	-2.82485	-81.389	-3.52208	-72.63
-14.5247	-81.165	-2.72453	-91.434	-2.82456	-81.299	-3.52178	-72.45
-14.5244	-80.851	-2.72424	-91.732	-2.82426	-81.449	-3.52149	-72.211
-14.5241	-81.231	-2.72395	-91.045	-2.82397	-81.389	-3.5212	-72.181
-14.5238	-80.283	-2.72366	-91.972	-2.82368	-81.389	-3.52091	-71.942
-14.5235	-80.821	-2.72336	-91.224	-2.82339	-81.299	-3.52062	-72.241
-14.5232	-81.21	-2.72307	-90.985	-2.8231	-80.791	-3.52033	-72.092
-14.5229	-81.06	-2.72278	-91.224	-2.82281	-80.612	-3.52004	-72.092
-14.5226	-80.701	-2.72249	-91.224	-2.82252	-80.731	-3.51975	-71.942
-14.5224	-80.791	-2.7222	-90.866	-2.82222	-80.731	-3.51946	-72.152
-14.5221	-80.821	-2.72191	-90.866	-2.82193	-80.462	-3.51916	-72.241
-14.5218	-80.074	-2.72162	-90.776	-2.82164	-80.791	-3.51887	-72.062
-14.5215	-80.133	-2.72133	-90.776	-2.82135	-80.612	-3.51858	-72.062
-14.5212	-80.313	-2.72103	-91.254	-2.82106	-80.582	-3.51829	-72.122
-14.5209	-80.462	-2.72074	-91.493	-2.82077	-80.582	-3.518	-72.122
-14.5206	-80.462	-2.72045	-91.493	-2.82048	-80.313	-3.51771	-71.524
-14.5203	-79.986	-2.72016	-90.985	-2.82018	-80.726	-3.51742	-71.823
-14.52	-80.014	-2.71987	-91.167	-2.81989	-80.911	-3.51713	-71.703
-14.5197	-79.446	-2.71958	-91.254	-2.8196	-81.09	-3.51683	-71.524
-14.5194	-80.044	-2.71929	-90.985	-2.81931	-80.941	-3.51654	-71.554
-14.5192	-79.954	-2.71899	-90.477	-2.81902	-81.09	-3.51625	-71.554
-14.5189	-79.954	-2.7187	-90.866	-2.81873	-80.642	-3.51596	-71.135
-14.5186	-79.954	-2.71841	-91.254	-2.81844	-80.791	-3.51567	-71.727
-14.5183	-79.521	-2.71812	-90.148	-2.81814	-80.178	-3.51538	-72.241
-14.518	-79.438	-2.71784	-90.819	-2.81785	-79.954	-3.51509	-72.181
-14.5177	-79.805	-2.71755	-90.537	-2.81756	-80.103	-3.5148	-72.122
-14.5174	-79.775	-2.71725	-90.118	-2.81727	-80.37	-3.5145	-71.972
-14.5171	-79.326	-2.71696	-90.208	-2.81698	-80.462	-3.51421	-72.092
-14.5168	-80.069	-2.71667	-90.058	-2.81669	-80.313	-3.51392	-71.942
-14.5165	-79.207	-2.71638	-90.058	-2.8164	-80.731	-3.51363	-71.08
-14.5162	-79.455	-2.71609	-90.626	-2.81611	-79.565	-3.51334	-71.195
-14.5159	-80.044	-2.7158	-90.447	-2.81582	-79.715	-3.51305	-71.105
-14.5157	-79.74	-2.7155	-90.372	-2.81553	-79.864	-3.51276	-71.314
-14.5154	-79.266	-2.71521	-89.759	-2.81523	-79.954	-3.51246	-71.105
-14.5151	-79.446	-2.71492	-89.789	-2.81494	-79.685	-3.51217	-71.327
-14.5148	-79.685	-2.71463	-90.268	-2.81465	-79.745	-3.51188	-71.554
-14.5145	-79.685	-2.71434	-89.909	-2.81436	-79.685	-3.51159	-71.912
-14.5142	-79.266	-2.71405	-90.537	-2.81407	-80.233	-3.5113	-71.673
-14.5139	-79.775	-2.71376	-89.7	-2.81378	-79.795	-3.51101	-71.972
-14.5136	-78.997	-2.71346	-89.52	-2.81349	-79.595	-3.51071	-71.763
-14.5133	-78.878	-2.71317	-89.789	-2.81319	-79.805	-3.51042	-71.344
-14.513	-79.416	-2.71288	-89.789	-2.8129	-79.894	-3.51013	-71.793
-14.5127	-78.489	-2.71259	-89.67	-2.81261	-79.416	-3.50984	-72.211
-14.5124	-78.549	-2.7123	-89.67	-2.81232	-79.685	-3.50955	-71.859
-14.5122	-78.818	-2.71201	-90.298	-2.81203	-79.386	-3.50926	-71.217
-14.5119	-79.266	-2.71172	-90.058	-2.81174	-79.207	-3.50897	-71.942
-14.5116	-79.237	-2.71142	-89.999	-2.81145	-78.908	-3.50867	-72.039
-14.5113	-79.326	-2.71113	-89.759	-2.81116	-78.788	-3.50838	-71.255
-14.511	-79.864	-2.71084	-89.73	-2.81086	-79.356	-3.50809	-71.524
-14.5107	-79.506	-2.71055	-89.999	-2.81057	-79.386	-3.5078	-71.656
-14.5104	-78.997	-2.71026	-89.73	-2.81028	-79.296	-3.50751	-71.853
-14.5101	-79.087	-2.70997	-90.029	-2.80999	-79.057	-3.50722	-71.793
-14.5098	-78.429	-2.70967	-89.7	-2.8097	-79.126	-3.50693	-71.245
-14.5095	-79.266	-2.70938	-89.879	-2.80941	-79.356	-3.50663	-71.972
-14.5092	-78.938	-2.70909	-89.072	-2.80912	-79.087	-3.50635	-71.673
-14.509	-78.519	-2.7088	-89.431	-2.80883	-78.37	-3.50606	-70.687
-14.5087	-78.34	-2.70851	-89.251	-2.80853	-78.31	-3.50577	-71.554
-14.5084	-78.429	-2.70822	-89.012	-2.80824	-78.561	-3.50548	-70.567
-14.5081	-78.579	-2.70793	-89.162	-2.80795	-78.13	-3.50518	-71.404
-14.5078	-79.356	-2.70764	-88.833	-2.80766	-78.728	-3.50489	-71.733
-14.5075	-78.908	-2.70735	-89.221	-2.80737	-77.861	-3.50461	-71.434
-14.5072	-79.177	-2.70705	-89.431	-2.80708	-78.459	-3.50432	-72.062
-14.5069	-79.057	-2.70676	-89.64	-2.80679	-78.848	-3.50403	-71.285
-14.5066	-78.997	-2.70647	-90.088	-2.8065	-78.34	-3.50374	-71.823
-14.5063	-79.057	-2.70618	-89.461	-2.8062	-78.519	-3.50345	-71.823
-14.506	-78.908	-2.70589	-89.162	-2.80591	-78.34	-3.50316	-70.986
-14.5057	-79.384	-2.7056	-88.922	-2.80562	-77.891	-3.50287	-71.105
-14.5055	-79.177	-2.70531	-88.803	-2.80533	-77.951	-3.50257	-71.285
-14.5052	-78.669	-2.70502	-89.221	-2.80504	-77.652	-3.50228	-71.344
-14.5049	-78.726	-2.70472	-88.863	-2.80475	-78.071	-3.50199	-71.464
-14.5046	-78.728	-2.70443	-88.863	-2.80446	-78.101	-3.5017	-70.866
-14.5043	-79.296	-2.70414	-88.414	-2.80417	-78.16	-3.50141	-70.956
-14.504	-79.087	-2.70385	-89.64	-2.80387	-78.25	-3.50112	-71.045
-14.5037	-78.818	-2.70356	-88.235	-2.80358	-77.802	-3.50082	-71.105
-14.5034	-79.117	-2.70327	-88.893	-2.80329	-77.413	-3.50053	-71.524
-14.5031	-79.326	-2.70298	-88.534	-2.803	-77.592	-3.50024	-71.584
-14.5028	-78.698	-2.70268	-88.623	-2.80271	-77.772	-3.49995	-71.546
-14.5025	-79.057	-2.70239	-89.132	-2.80242	-77.742	-3.49966	-71.135
-14.5022	-77.473	-2.7021	-89.042	-2.80213	-77.328	-3.49937	-71.524
-14.502	-77.742	-2.70181	-88.86	-2.80184	-77.353	-3.49908	-70.986
-14.5017	-78.788	-2.70152	-89.132	-2.80154	-76.965	-3.49879	-71.255
-14.5014	-78.848	-2.70123	-88.295	-2.80125	-76.755	-3.49849	-71.105
-14.5011	-78.609	-2.70094	-88.922	-2.80096	-76.875	-3.4982	-71.404
-14.5008	-78.25	-2.70064	-88.713	-2.80067	-76.875	-3.49791	-71.225
-14.5005	-78.669	-2.70035	-88.863	-2.80038	-76.755	-3.49762	-71.404
-14.5002	-78.726	-2.70006	-89.102	-2.80009	-77.234	-3.49733	-71.584
-14.4999	-78.31	-2.69977	-88.594	-2.7998	-76.426	-3.49704	-71.314
-14.4996	-78.31	-2.69948	-88.594	-2.7995	-76.994	-3.49674	-71.225
-14.4993	-78.549	-2.69919	-88.773	-2.79921	-76.785	-3.49645	-71.045
-14.499	-77.981	-2.69889	-88.803	-2.79892	-76.725	-3.49616	-71.285
-14.4987	-77.263	-2.6986	-88.653	-2.79863	-76.755	-3.49587	-70.956
-14.4985	-77.712	-2.69831	-88.743	-2.79834	-76.038	-3.49558	-71.016
-14.4982	-77.652	-2.69802	-88.713	-2.79805	-76.636	-3.49529	-71.016
-14.4979	-77.323	-2.69773	-89.042	-2.79776	-75.739	-3.495	-70.926
-14.4976	-77.652	-2.69744	-88.504	-2.79747	-76.247	-3.49471	-71.105
-14.4973	-77.652	-2.69714	-88.713	-2.79717	-75.888	-3.49442	-71.703
-14.497	-77.592	-2.69685	-88.833	-2.79688	-75.739	-3.49412	-71.434
-14.4967	-78.101	-2.69656	-88.534	-2.79659	-75.709	-3.49383	-71.524
-14.4964	-77.503	-2.69627	-88.414	-2.7963	-75.799	-3.49354	-71.491
-14.4961	-78.22	-2.69598	-88.653	-2.79601	-75.799	-3.49325	-71.327
-14.4958	-78.008	-2.69569	-88.235	-2.79572	-75.858	-3.49296	-70.717
-14.4955	-77.353	-2.69539	-88.743	-2.79543	-76.337	-3.49266	-70.971
-14.4952	-77.592	-2.6951	-88.414	-2.79514	-76.755	-3.49237	-70.956
-14.495	-77.144	-2.69481	-88.145	-2.79484	-75.829	-3.49208	-71.703
-14.4947	-77.174	-2.69452	-88.265	-2.79455	-75.261	-3.49179	-70.866
-14.4944	-76.994	-2.69423	-88.414	-2.79426	-75.858	-3.4915	-70.836
-14.4941	-77.234	-2.69393	-88.175	-2.79397	-75.35	-3.49121	-71.613
-14.4938	-76.965	-2.69364	-88.354	-2.79368	-75.559	-3.49092	-71.464
-14.4935	-77.263	-2.69335	-88.534	-2.79339	-75.163	-3.49062	-71.105
-14.4932	-76.935	-2.69306	-88.773	-2.7931	-75.684	-3.49033	-71.434
-14.4929	-77.024	-2.69277	-88.325	-2.79281	-75.47	-3.49004	-71.494
-14.4926	-78.22	-2.69248	-88.085	-2.79251	-75.47	-3.48975	-71.584
-14.4923	-77.891	-2.69219	-87.517	-2.79222	-75.38	-3.48946	-71.673
-14.492	-76.965	-2.6919	-87.398	-2.79193	-75.47	-3.48917	-71.195
-14.4917	-77.52	-2.69161	-87.458	-2.79164	-75.29	-3.48888	-70.806
-14.4915	-77.802	-2.69131	-87.517	-2.79135	-75.29	-3.48858	-71.045
-14.4912	-77.802	-2.69102	-87.099	-2.79106	-75.201	-3.48829	-70.896
-14.4909	-77.024	-2.69073	-88.235	-2.79077	-75.231	-3.488	-70.806
-14.4906	-77.383	-2.69044	-87.44	-2.79047	-75.32	-3.48771	-71.255
-14.4903	-76.935	-2.69015	-87.727	-2.79018	-74.483	-3.48742	-70.896
-14.49	-77.592	-2.68986	-87.338	-2.78989	-74.274	-3.48713	-71.135
-14.4897	-77.353	-2.68956	-87.278	-2.7896	-74.453	-3.48684	-71.464
-14.4894	-77.136	-2.68927	-87.517	-2.78931	-74.752	-3.48655	-71.234
-14.4891	-77.712	-2.68898	-87.193	-2.78902	-74.603	-3.48625	-71.584
-14.4888	-76.307	-2.68869	-87.727	-2.78873	-74.991	-3.48596	-71.314
-14.4885	-76.666	-2.6884	-86.919	-2.78844	-74.533	-3.48567	-70.986
-14.4883	-76.755	-2.68811	-87.742	-2.78815	-74.394	-3.48538	-71.285
-14.488	-77.114	-2.68782	-87.544	-2.78785	-74.095	-3.48509	-71.314
-14.4877	-77.712	-2.68753	-88.026	-2.78756	-73.766	-3.4848	-71.165
-14.4874	-77.383	-2.68723	-87.487	-2.78727	-74.274	-3.4845	-70.836
-14.4871	-76.965	-2.68694	-87.851	-2.78698	-74.005	-3.48421	-70.986
-14.4868	-77.186	-2.68665	-87.308	-2.78669	-74.035	-3.48392	-71.135
-14.4865	-76.808	-2.68636	-87.757	-2.7864	-74.125	-3.48363	-71.045
-14.4862	-77.234	-2.68607	-87.248	-2.78611	-74.184	-3.48334	-71.524
-14.4859	-77.503	-2.68577	-87.009	-2.78581	-74.184	-3.48305	-70.986
-14.4856	-77.293	-2.68548	-87.218	-2.78552	-74.154	-3.48276	-70.956
-14.4853	-76.725	-2.68519	-87.129	-2.78523	-74.244	-3.48246	-71.075
-14.485	-76.785	-2.6849	-87.368	-2.78494	-74.722	-3.48217	-71.584
-14.4848	-76.337	-2.68461	-87.906	-2.78465	-73.945	-3.48188	-71.075
-14.4845	-77.024	-2.68432	-87.517	-2.78436	-74.125	-3.48159	-71.434
-14.4842	-77.383	-2.68403	-87.607	-2.78407	-73.646	-3.4813	-71.314
-14.4839	-76.994	-2.68373	-87.458	-2.78377	-73.885	-3.48101	-70.448
-14.4836	-76.905	-2.68344	-87.159	-2.78348	-73.676	-3.48072	-70.448
-14.4833	-76.785	-2.68315	-87.15	-2.78319	-73.527	-3.48043	-70.717
-14.483	-76.307	-2.68286	-86.89	-2.7829	-73.547	-3.48013	-70.866
-14.4827	-76.606	-2.68257	-86.71	-2.78261	-73.706	-3.47984	-70.657
-14.4824	-76.875	-2.68228	-86.172	-2.78232	-73.915	-3.47955	-70.507
-14.4821	-76.456	-2.68199	-86.531	-2.78203	-74.005	-3.47926	-70.896
-14.4818	-76.247	-2.68169	-86.531	-2.78174	-73.855	-3.47897	-71.165
-14.4815	-76.576	-2.6814	-86.949	-2.78144	-73.848	-3.47868	-71.135
-14.4813	-76.187	-2.68111	-86.86	-2.78115	-73.736	-3.47839	-71.105
-14.481	-76.516	-2.68082	-86.531	-2.78086	-73.108	-3.47809	-71.437
-14.4807	-76.456	-2.68054	-86.544	-2.78057	-73.287	-3.4778	-70.836
-14.4804	-76.187	-2.68025	-85.993	-2.78028	-72.989	-3.47751	-70.358
-14.4801	-75.918	-2.67996	-85.933	-2.77999	-73.048	-3.47722	-70.238
-14.4798	-75.649	-2.67967	-86.262	-2.7797	-73.467	-3.47693	-70.238
-14.4795	-76.068	-2.67937	-86.351	-2.77941	-73.018	-3.47664	-70.358
-14.4792	-76.875	-2.67908	-86.172	-2.77912	-73.437	-3.47635	-71.016
-14.4789	-76.506	-2.67879	-86.351	-2.77882	-73.467	-3.47606	-71.195
-14.4786	-75.38	-2.6785	-85.724	-2.77853	-73.317	-3.47577	-70.358
-14.4783	-75.649	-2.67821	-85.963	-2.77824	-72.63	-3.47548	-70.448
-14.4781	-76.217	-2.67792	-85.813	-2.77795	-72.421	-3.47518	-70.776
-14.4778	-75.679	-2.67763	-85.843	-2.77766	-73.009	-3.47489	-70.178
-14.4775	-76.187	-2.67733	-85.305	-2.77737	-72.807	-3.4746	-70.059
-14.4772	-76.247	-2.67704	-85.066	-2.77708	-73.138	-3.47431	-70.059
-14.4769	-75.589	-2.67675	-85.514	-2.77679	-73.258	-3.47402	-70.567
-14.4766	-75.619	-2.67646	-84.498	-2.7765	-73.377	-3.47373	-70.537
-14.4763	-75.231	-2.67617	-85.036	-2.7762	-72.989	-3.47344	-70.776
-14.476	-74.962	-2.67588	-84.558	-2.77591	-73.138	-3.47315	-70.597
-14.4757	-75.948	-2.67559	-84.349	-2.77562	-72.929	-3.47285	-70.448
-14.4754	-75.141	-2.67529	-84.378	-2.77533	-72.929	-3.47256	-70.238
-14.4751	-75.38	-2.675	-84.169	-2.77504	-72.989	-3.47227	-70.477
-14.4748	-75.29	-2.67471	-83.96	-2.77475	-72.57	-3.47198	-70.56
-14.4746	-75.32	-2.67442	-83.93	-2.77445	-73.078	-3.47169	-70.597
-14.4743	-75.231	-2.67413	-83.795	-2.77416	-72.66	-3.4714	-70.537
-14.474	-74.902	-2.67384	-84.02	-2.77387	-73.228	-3.47111	-70.597
-14.4737	-75.978	-2.67355	-83.691	-2.77358	-72.869	-3.47082	-70.657
-14.4734	-75.769	-2.67325	-83.302	-2.77329	-72.719	-3.47052	-70.597
-14.4731	-76.217	-2.67296	-83.511	-2.773	-72.749	-3.47023	-70.418
-14.4728	-75.649	-2.67267	-83.452	-2.77271	-72.889	-3.46994	-70.178
-14.4725	-75.53	-2.67238	-83.123	-2.77242	-72.834	-3.46965	-70.029
-14.4722	-75.47	-2.67209	-82.973	-2.77212	-72.66	-3.46936	-70.238
-14.4719	-74.932	-2.6718	-83.781	-2.77183	-72.211	-3.46907	-69.82
-14.4716	-75.44	-2.67151	-83.272	-2.77154	-72.54	-3.46878	-69.88
-14.4713	-75.44	-2.67122	-83.332	-2.77125	-72.48	-3.46849	-70.059
-14.4711	-75.739	-2.67093	-83.138	-2.77096	-72.062	-3.46819	-69.79
-14.4708	-75.739	-2.67064	-83.183	-2.77067	-72.062	-3.4679	-69.252
-14.4705	-74.78	-2.67035	-83.183	-2.77037	-72.341	-3.46761	-70.388
-14.4702	-75.051	-2.67005	-83.063	-2.77008	-72.211	-3.46732	-70.094
-14.4699	-75.021	-2.66976	-82.615	-2.76979	-72.301	-3.46703	-69.939
-14.4696	-74.991	-2.66947	-82.734	-2.7695	-71.853	-3.46674	-69.909
-14.4693	-74.842	-2.66918	-82.585	-2.76921	-72.241	-3.46645	-69.82
-14.469	-75.948	-2.66889	-82.525	-2.76892	-71.882	-3.46615	-69.551
-14.4687	-75.026	-2.6686	-82.555	-2.76863	-72.152	-3.46586	-70.059
-14.4684	-74.513	-2.66831	-82.196	-2.76833	-72.122	-3.46557	-69.551
-14.4682	-74.962	-2.66801	-81.748	-2.76804	-72.092	-3.46528	-69.85
-14.4679	-75.559	-2.66772	-81.867	-2.76775	-71.613	-3.46499	-69.551
-14.4676	-75.41	-2.66743	-81.807	-2.76746	-72.152	-3.4647	-69.371
-14.4673	-74.902	-2.66714	-81.688	-2.76717	-71.673	-3.46441	-69.162
-14.467	-75.709	-2.66685	-81.713	-2.76688	-72.092	-3.46411	-69.162
-14.4667	-75.141	-2.66656	-81.449	-2.76658	-71.738	-3.46382	-68.923
-14.4664	-74.752	-2.66627	-80.731	-2.76629	-71.733	-3.46353	-69.102
-14.4661	-75.111	-2.66598	-81.06	-2.766	-71.793	-3.46324	-68.474
-14.4658	-74.693	-2.66568	-80.612	-2.76571	-71.673	-3.46295	-68.415
-14.4655	-74.615	-2.66539	-80.851	-2.76542	-72.012	-3.46266	-68.893
-14.4652	-75.231	-2.6651	-80.851	-2.76513	-71.314	-3.46237	-68.564
-14.465	-75.111	-2.66481	-80.582	-2.76484	-71.673	-3.46207	-68.888
-14.4647	-74.244	-2.66452	-80.821	-2.76455	-71.673	-3.46178	-68.773
-14.4644	-73.915	-2.66423	-80.821	-2.76426	-71.763	-3.46149	-68.477
-14.4641	-75.231	-2.66393	-80.223	-2.76397	-72.032	-3.4612	-68.564
-14.4638	-74.513	-2.66364	-79.595	-2.76368	-72.152	-3.46091	-68.654
-14.4635	-74.603	-2.66335	-80.044	-2.76339	-71.703	-3.46062	-69.341
-14.4632	-74.274	-2.66306	-80.047	-2.7631	-72.152	-3.46033	-68.34
-14.4629	-74.154	-2.66277	-79.954	-2.7628	-72.181	-3.46004	-68.415
-14.4626	-73.885	-2.66248	-79.521	-2.76251	-71.494	-3.45975	-68.325
-14.4623	-74.304	-2.66218	-79.685	-2.76222	-71.584	-3.45945	-67.787
-14.462	-74.304	-2.66189	-79.446	-2.76193	-71.285	-3.45916	-68.026
-14.4617	-73.557	-2.6616	-79.207	-2.76164	-71.404	-3.45887	-67.877
-14.4615	-73.826	-2.66131	-79.356	-2.76135	-71.195	-3.45858	-67.847
-14.4612	-74.122	-2.66102	-78.908	-2.76106	-71.255	-3.45829	-67.817
-14.4609	-74.274	-2.66073	-78.878	-2.76076	-71.314	-3.458	-67.787
-14.4606	-73.915	-2.66044	-79.177	-2.76047	-71.285	-3.45771	-67.727
-14.4603	-73.945	-2.66015	-79.087	-2.76018	-71.195	-3.45741	-67.817
-14.46	-73.646	-2.65985	-79.177	-2.75989	-71.285	-3.45712	-67.667
-14.4597	-73.437	-2.65956	-78.549	-2.7596	-71.075	-3.45683	-67.189
-14.4594	-74.154	-2.65927	-78.489	-2.75931	-71.016	-3.45654	-67.219
-14.4591	-73.958	-2.65898	-79.057	-2.75902	-71.524	-3.45625	-67.249
-14.4588	-74.005	-2.65869	-78.997	-2.75872	-71.434	-3.45596	-68.534
-14.4585	-73.586	-2.6584	-78.728	-2.75843	-71.165	-3.45567	-67.996
-14.4582	-73.93	-2.65811	-77.876	-2.75814	-71.135	-3.45537	-67.667
-14.458	-74.005	-2.65782	-78.16	-2.75785	-70.956	-3.45508	-67.368
-14.4577	-74.184	-2.65752	-78.34	-2.75756	-70.657	-3.45479	-67.299
-14.4574	-73.676	-2.65723	-78.34	-2.75727	-71.045	-3.4545	-67.338
-14.4571	-73.975	-2.65694	-78.489	-2.75698	-70.926	-3.45421	-67.099
-14.4568	-74.543	-2.65665	-78.13	-2.75669	-71.105	-3.45392	-67.159
-14.4565	-72.63	-2.65636	-78.101	-2.75639	-71.075	-3.45363	-67.817
-14.4562	-73.377	-2.65607	-77.353	-2.7561	-71.285	-3.45334	-66.83
-14.4559	-73.048	-2.65577	-77.413	-2.75581	-71.225	-3.45304	-66.741
-14.4556	-72.6	-2.65548	-77.622	-2.75552	-71.494	-3.45275	-66.86
-14.4553	-72.57	-2.65519	-77.443	-2.75523	-71.135	-3.45246	-66.561
-14.455	-72.51	-2.6549	-77.413	-2.75494	-71.045	-3.45217	-66.591
-14.4548	-72.421	-2.65461	-77.234	-2.75465	-71.105	-3.45188	-66.262
-14.4545	-72.719	-2.65432	-77.473	-2.75435	-71.069	-3.45159	-66.442
-14.4542	-72.45	-2.65403	-77.473	-2.75406	-70.866	-3.4513	-67.01
-14.4539	-72.57	-2.65373	-77.054	-2.75377	-70.866	-3.45101	-66.741
-14.4536	-72.899	-2.65344	-76.917	-2.75348	-70.657	-3.45071	-67.069
-14.4533	-72.421	-2.65315	-76.965	-2.75319	-70.806	-3.45042	-66.77
-14.453	-72.749	-2.65286	-76.875	-2.7529	-70.567	-3.45013	-66.681
-14.4527	-72.385	-2.65257	-77.682	-2.75261	-70.505	-3.44984	-66.86
-14.4524	-72.719	-2.65228	-77.413	-2.75231	-69.999	-3.44955	-66.89
-14.4521	-72.724	-2.65199	-77.58	-2.75202	-70.388	-3.44926	-66.751
-14.4518	-72.719	-2.65169	-77.861	-2.75173	-69.957	-3.44896	-66.232
-14.4515	-72.66	-2.6514	-77.204	-2.75144	-71.016	-3.44867	-66.292
-14.4513	-72.385	-2.65111	-77.054	-2.75115	-70.717	-3.44838	-66.741
-14.451	-71.882	-2.65082	-77.174	-2.75086	-70.776	-3.44809	-66.531
-14.4507	-71.344	-2.65053	-76.994	-2.75057	-70.238	-3.4478	-66.113
-14.4504	-72.211	-2.65024	-77.174	-2.75027	-70.746	-3.44751	-65.904
-14.4501	-71.972	-2.64994	-77.383	-2.74998	-70.423	-3.44722	-66.382
-14.4498	-71.374	-2.64965	-77.652	-2.74969	-70.477	-3.44692	-66.322
-14.4495	-71.491	-2.64936	-77.592	-2.7494	-70.836	-3.44663	-65.963
-14.4492	-71.524	-2.64907	-77.204	-2.74911	-70.836	-3.44634	-66.053
-14.4489	-71.733	-2.64878	-77.323	-2.74882	-70.507	-3.44605	-66.202
-14.4486	-70.717	-2.64849	-76.815	-2.74853	-70.916	-3.44576	-65.904
-14.4483	-71.075	-2.6482	-76.935	-2.74823	-70.448	-3.44547	-65.754
-14.448	-71.643	-2.64791	-76.666	-2.74794	-70.687	-3.44518	-65.515
-14.4478	-71.255	-2.64761	-76.875	-2.74765	-70.657	-3.44488	-65.545
-14.4475	-72.152	-2.64732	-76.905	-2.74736	-70.687	-3.44459	-65.754
-14.4472	-71.763	-2.64703	-76.965	-2.74707	-70.34	-3.4443	-65.365
-14.4469	-72.032	-2.64674	-77.443	-2.74678	-70.089	-3.44401	-65.186
-14.4466	-71.105	-2.64645	-76.008	-2.74649	-70.178	-3.44372	-65.186
-14.4463	-72.122	-2.64616	-76.337	-2.7462	-70.089	-3.44343	-65.517
-14.446	-71.225	-2.64587	-75.918	-2.7459	-70.059	-3.44314	-65.38
-14.4457	-71.016	-2.64558	-75.858	-2.74561	-69.79	-3.44284	-65.336
-14.4454	-70.448	-2.64528	-76.307	-2.74532	-70.268	-3.44255	-65.216
-14.4451	-70.776	-2.64499	-76.127	-2.74503	-69.655	-3.44226	-65.425
-14.4448	-71.135	-2.6447	-76.456	-2.74474	-70.328	-3.44197	-65.791
-14.4445	-70.746	-2.64441	-76.307	-2.74445	-70.657	-3.44168	-65.365
-14.4443	-70.697	-2.64412	-75.985	-2.74416	-69.64	-3.4414	-65.575
-14.444	-70.836	-2.64383	-75.888	-2.74386	-69.61	-3.44111	-65.276
-14.4437	-71.045	-2.64353	-76.187	-2.74357	-69.61	-3.44082	-65.037
-14.4434	-70.627	-2.64324	-75.679	-2.74328	-69.88	-3.44053	-64.768
-14.4431	-70.986	-2.64295	-75.589	-2.74299	-69.7	-3.44024	-64.827
-14.4428	-70.836	-2.64266	-75.5	-2.7427	-69.521	-3.43995	-64.588
-14.4425	-71.045	-2.64237	-75.769	-2.74241	-69.401	-3.43965	-64.678
-14.4422	-70.066	-2.64208	-75.619	-2.74211	-69.79	-3.43936	-64.977
-14.4419	-70.896	-2.6418	-75.589	-2.74182	-70.089	-3.43907	-65.276
-14.4416	-70.717	-2.64151	-76.127	-2.74153	-70.029	-3.43878	-65.066
-14.4413	-70.866	-2.64121	-76.314	-2.74124	-69.79	-3.43849	-64.827
-14.4411	-69.76	-2.64092	-75.888	-2.74095	-70.208	-3.4382	-65.664
-14.4408	-69.902	-2.64063	-75.629	-2.74066	-69.371	-3.43791	-65.156
-14.4405	-69.82	-2.64034	-75.53	-2.74037	-69.581	-3.43762	-64.977
-14.4402	-69.67	-2.64005	-75.948	-2.74008	-69.491	-3.43733	-64.588
-14.4399	-69.64	-2.63976	-75.799	-2.73978	-69.581	-3.43703	-64.229
-14.4396	-69.67	-2.63947	-75.649	-2.73949	-69.431	-3.43674	-65.066
-14.4393	-70.089	-2.63917	-75.629	-2.7392	-69.299	-3.43645	-64.618
-14.439	-69.192	-2.63888	-75.799	-2.73891	-69.461	-3.43616	-64.319
-14.4387	-70.627	-2.63859	-75.29	-2.73862	-69.132	-3.43587	-64.827
-14.4384	-70.059	-2.6383	-74.902	-2.73833	-69.162	-3.43558	-65.066
-14.4381	-69.76	-2.63801	-75.29	-2.73804	-69.102	-3.43529	-64.449
-14.4378	-69.64	-2.63772	-75.171	-2.73774	-69.85	-3.43499	-64.528
-14.4376	-69.461	-2.63742	-74.932	-2.73745	-69.252	-3.4347	-64.827
-14.4373	-69.222	-2.63713	-74.991	-2.73716	-70.029	-3.43441	-65.007
-14.437	-68.893	-2.63684	-75.021	-2.73687	-69.999	-3.43412	-65.276
-14.4367	-69.072	-2.63655	-75.141	-2.73658	-69.013	-3.43383	-65.186
-14.4364	-69.67	-2.63626	-75.051	-2.73629	-69.76	-3.43354	-65.365
-14.4361	-69.581	-2.63597	-75.769	-2.73599	-69.64	-3.43325	-64.558
-14.4358	-69.551	-2.63568	-74.693	-2.7357	-69.222	-3.43296	-64.768
-14.4355	-69.73	-2.63538	-74.782	-2.73541	-69.67	-3.43266	-64.439
-14.4352	-69.222	-2.63509	-74.812	-2.73512	-70.119	-3.43237	-64.319
-14.4349	-69.341	-2.6348	-75.41	-2.73483	-69.521	-3.43208	-63.93
-14.4346	-69.371	-2.63451	-75.231	-2.73454	-69.132	-3.43179	-64.695
-14.4343	-69.7	-2.63422	-74.902	-2.73425	-69.013	-3.4315	-64.319
-14.4341	-69.61	-2.63393	-74.872	-2.73396	-68.744	-3.43121	-64.558
-14.4338	-69.341	-2.63363	-75.021	-2.73366	-69.102	-3.43092	-64.588
-14.4335	-68.594	-2.63334	-74.78	-2.73337	-68.863	-3.43063	-63.928
-14.4332	-68.684	-2.63305	-74.812	-2.73308	-68.923	-3.43033	-64.11
-14.4329	-68.534	-2.63276	-75.111	-2.73279	-68.325	-3.43004	-63.96
-14.4326	-69.132	-2.63247	-75.35	-2.7325	-69.013	-3.42975	-64.319
-14.4323	-69.162	-2.63218	-75.41	-2.73221	-68.833	-3.42946	-64.588
-14.432	-68.953	-2.63189	-75.38	-2.73191	-68.534	-3.42917	-64.11
-14.4317	-69.252	-2.6316	-74.812	-2.73162	-68.983	-3.42888	-64.17
-14.4314	-69.013	-2.6313	-74.842	-2.73133	-69.042	-3.42859	-64.738
-14.4311	-69.013	-2.63101	-74.932	-2.73104	-69.192	-3.42829	-64.289
-14.4308	-67.667	-2.63072	-75.171	-2.73075	-69.072	-3.428	-65.336
-14.4306	-68.594	-2.63043	-75.111	-2.73046	-69.102	-3.42771	-64.678
-14.4303	-68.594	-2.63014	-74.991	-2.73017	-68.803	-3.42742	-64.827
-14.43	-69.354	-2.62985	-75.47	-2.72987	-69.222	-3.42713	-64.678
-14.4297	-69.042	-2.62956	-75.32	-2.72958	-68.923	-3.42684	-64.768
-14.4294	-69.013	-2.62926	-74.615	-2.72929	-68.474	-3.42655	-64.977
-14.4291	-68.274	-2.62897	-75.111	-2.729	-68.594	-3.42626	-64.618
-14.4288	-68.744	-2.62868	-74.513	-2.72871	-67.966	-3.42596	-64.678
-14.4285	-67.637	-2.62839	-74.513	-2.72842	-67.847	-3.42567	-64.915
-14.4282	-68.325	-2.6281	-74.483	-2.72813	-68.146	-3.42538	-64.528
-14.4279	-68.355	-2.6278	-74.244	-2.72783	-68.385	-3.42509	-64.528
-14.4276	-67.877	-2.62751	-74.785	-2.72754	-67.817	-3.4248	-64.469
-14.4274	-68.235	-2.62722	-74.663	-2.72725	-67.548	-3.42451	-65.156
-14.4271	-67.757	-2.62693	-74.932	-2.72696	-68.295	-3.42421	-64.738
-14.4268	-68.176	-2.62664	-75.051	-2.72667	-68.355	-3.42392	-63.901
-14.4265	-69.132	-2.62635	-74.812	-2.72638	-68.422	-3.42363	-63.96
-14.4262	-68.714	-2.62605	-74.872	-2.72609	-68.295	-3.42334	-64.02
-14.4259	-68.355	-2.62576	-74.603	-2.72579	-68.773	-3.42305	-64.08
-14.4256	-68.235	-2.62547	-74.453	-2.7255	-67.817	-3.42276	-64.08
-14.4253	-67.817	-2.62518	-74.483	-2.72521	-67.817	-3.42247	-64.05
-14.425	-67.936	-2.62489	-74.693	-2.72492	-67.757	-3.42217	-64.319
-14.4247	-68.056	-2.6246	-74.812	-2.72463	-67.219	-3.42188	-64.349
-14.4244	-68.684	-2.62431	-75.081	-2.72434	-67.458	-3.42159	-64.032
-14.4241	-68.038	-2.62402	-74.782	-2.72405	-67.847	-3.4213	-63.871
-14.4239	-67.906	-2.62372	-74.513	-2.72376	-68.116	-3.42101	-64.14
-14.4236	-67.936	-2.62343	-74.782	-2.72347	-67.906	-3.42072	-63.99
-14.4233	-67.817	-2.62314	-74.932	-2.72318	-67.548	-3.42043	-64.289
-14.423	-67.817	-2.62285	-74.573	-2.72288	-67.309	-3.42013	-63.93
-14.4227	-68.026	-2.62256	-74.722	-2.72259	-67.338	-3.41984	-64.558
-14.4224	-67.787	-2.62227	-74.722	-2.7223	-67.428	-3.41955	-64.439
-14.4221	-68.385	-2.62198	-74.902	-2.72201	-67.518	-3.41926	-64.469
-14.4218	-67.667	-2.62169	-74.722	-2.72172	-66.8	-3.41897	-64.618
-14.4215	-67.458	-2.62139	-74.654	-2.72143	-66.8	-3.41868	-64.618
-14.4212	-68.504	-2.6211	-74.244	-2.72113	-67.545	-3.41838	-64.588
-14.4209	-67.637	-2.62081	-74.065	-2.72084	-66.98	-3.41809	-64.312
-14.4207	-67.279	-2.62052	-74.125	-2.72055	-67.189	-3.4178	-64.528
-14.4204	-67.368	-2.62023	-74.184	-2.72026	-66.86	-3.41751	-64.498
-14.4201	-67.578	-2.61994	-74.633	-2.71997	-67.025	-3.41722	-64.588
-14.4198	-67.757	-2.61965	-74.184	-2.71968	-67.189	-3.41693	-64.797
-14.4195	-67.877	-2.61935	-74.453	-2.71938	-66.741	-3.41664	-64.942
-14.4192	-67.458	-2.61906	-74.095	-2.71909	-66.621	-3.41635	-64.618
-14.4189	-67.6	-2.61877	-74.812	-2.7188	-66.8	-3.41605	-64.947
-14.4186	-68.056	-2.61848	-75.111	-2.71851	-67.01	-3.41576	-64.319
-14.4183	-67.966	-2.61819	-74.693	-2.71822	-67.099	-3.41547	-64.17
[truncated: 88,855 more rows]
