# Supplementary material for: Wearable Enzymatic Alcohol Biosensor
Source: Sensors (Basel). 2019 May 24;19(10):2380. doi: 10.3390/s19102380 (PMC6566815; doi:10.3390/s19102380)
Supplement: Supplementary file 1 [file sensors-19-02380-s001.zip › Supplementary_Information/SupData/Figure3A_12.5mMRawData.xlsx]

## Sheet: Sheet1
Time	Time [hr]	LV1	LV2	LV3
3.63604e+09	0	0.152	0.141	0.139
3.63604e+09	0.000291667	0.134	0.253	0.283
3.63604e+09	0.0005825	0.086	0.004	0.114
3.63604e+09	0.000873611	0.223	0.164	0.074
3.63604e+09	0.00116556	0.283	0.044	0.074
3.63604e+09	0.00145778	0.134	0.164	0.134
3.63604e+09	0.00175	0.104	-0.046	0.134
3.63604e+09	0.00204167	0.223	0.223	0.253
3.63604e+09	0.00233194	0.104	-2882.04	0.044
3.63604e+09	0.00262333	0.194	-3195.7	-0.046
3.63604e+09	0.00291583	0.253	-2799.05	0.074
3.63604e+09	0.00320694	0.104	-2513.47	-0.105
3.63604e+09	0.00349778	-7223.56	-2296.14	0.104
3.63604e+09	0.00378944	-5943.88	-2122.93	0.104
3.63604e+09	0.00408139	-4115.23	-1981.61	0.044
3.63604e+09	0.00437306	-3304.16	-1864.07	0.164
3.63604e+09	0.00466556	-2830.56	-1764.07	-0.046
3.63604e+09	0.00495778	-2513.08	-1679.28	0.223
3.63604e+09	0.00524944	-2283.66	-1606.41	0.223
3.63604e+09	0.00554028	-2109.11	-1542.76	0.014
3.63604e+09	0.00583194	-1970.22	-1486.98	0.044
3.63604e+09	0.00611083	-1861.47	-1439.71	0.104
3.63604e+09	0.00640222	-1767.46	-1395.98	0.086
3.63604e+09	0.00669333	-1687.21	-1356.72	362.636
3.63604e+09	0.00698528	-1618.36	-1321.63	-3768.24
3.63604e+09	0.0072775	-1557.59	-1288.92	-2735.59
3.63604e+09	0.00756861	-1504.97	-1260.82	-2265.46
3.63604e+09	0.00785972	-1459.08	-1234.87	-1974.02
3.63604e+09	0.00815083	-1417.35	-1211.44	-1768.22
3.63604e+09	0.00844167	-1379.65	-1189.61	-1613.76
3.63604e+09	0.0087325	-1345.78	-1170.33	-1493.94
3.63604e+09	0.00902417	-1314.21	-1151.35	-1395.62
3.63604e+09	0.00931528	-1287.04	-1135.3	-1316.43
3.63604e+09	0.00960722	-1260.85	-1119.57	-1249.04
3.63604e+09	0.00989806	-1236.58	-1104.71	-1191.74
3.63604e+09	0.0101903	-1214.43	-1091.35	-1142.74
3.63604e+09	0.0104817	-1193.17	-1078.29	-1099.72
3.63604e+09	0.0107725	-1173.35	-1066.57	-1061.99
3.63604e+09	0.0110636	-1154.82	-1055.12	-1028.51
3.63604e+09	0.0113547	-1137.66	-1045.01	-998.856
3.63604e+09	0.0116469	-1121.18	-1035.57	-971.831
3.63604e+09	0.0119378	-1105.61	-1026.78	-947.766
3.63604e+09	0.0122294	-1090.27	-1017.99	-925.853
3.63604e+09	0.0125208	-1076.28	-1010.13	-905.973
3.63604e+09	0.0128119	-1062.74	-1002.71	-887.977
3.63604e+09	0.0131033	-1050.36	-996.135	-873.059
3.63604e+09	0.0133956	-1036.7	-988.482	-854.853
3.63604e+09	0.0136861	-1024.3	-981.906	-840.235
3.63604e+09	0.0139781	-1012.46	-975.717	-826.722
3.63604e+09	0.0142692	-1000.77	-969.709	-814.167
3.63604e+09	0.0145606	-989.287	-964.076	-802.122
3.63604e+09	0.0148522	-976.599	-958.02	-789.105
3.63604e+09	0.0151439	-967.556	-953.224	-779.76
3.63604e+09	0.015435	-958.498	-948.693	-771.178
3.63604e+09	0.0157261	-946.421	-942.983	-759.4
3.63604e+09	0.0160178	-936.585	-938.499	-750.192
3.63604e+09	0.0163092	-926.69	-934.254	-741.433
3.63604e+09	0.0166014	-917.004	-929.979	-732.883
3.63604e+09	0.0168922	-907.976	-926.212	-724.871
3.63604e+09	0.0171836	-898.47	-922.116	-717.009
3.63604e+09	0.0174744	-889.142	-918.081	-709.117
3.63604e+09	0.0177658	-880.981	-915.33	-702.899
3.63604e+09	0.0180581	-871.445	-910.577	-694.887
3.63604e+09	0.0183503	-863.134	-907.498	-688.549
3.63604e+09	0.0186417	-854.674	-904.269	-681.913
3.63604e+09	0.0189331	-846.901	-901.638	-676.023
3.63604e+09	0.0192244	-838.591	-898.529	-669.596
3.63604e+09	0.0195158	-830.519	-895.45	-664.096
3.63604e+09	0.0198078	-822.482	-892.553	-658.445
3.63604e+09	0.0201003	-814.466	-889.322	-652.795
3.63604e+09	0.0203917	-806.514	-886.303	-647.026
3.63604e+09	0.0206831	-799.279	-883.971	-642.063
3.63604e+09	0.0209744	-792.134	-881.4	-637.16
3.63604e+09	0.0212658	-784.332	-878.291	-631.779
3.63604e+09	0.0215575	-777.606	-875.809	-627.116
3.63604e+09	0.0218492	-770.281	-872.91	-621.944
3.63604e+09	0.0221408	-763.764	-870.996	-617.52
3.63604e+09	0.0224319	-756.649	-868.156	-612.647
3.63604e+09	0.0227233	-750.192	-865.765	-608.192
3.63604e+09	0.0230147	-743.197	-863.373	-603.708
3.63604e+09	0.0233053	-736.62	-860.653	-599.314
3.63604e+09	0.0235964	-730.761	-859.009	-595.607
3.63604e+09	0.0238886	-724.453	-856.408	-591.332
3.63604e+09	0.0241803	-718.205	-854.315	-587.177
3.63604e+09	0.0244719	-712.136	-852.103	-583.201
3.63604e+09	0.0247628	-706.994	-850.728	-580.151
3.63604e+09	0.0250553	-700.896	-848.456	-575.757
3.63604e+09	0.0253472	-695.575	-846.453	-572.259
3.63604e+09	0.0256389	-689.685	-844.061	-568.044
3.63604e+09	0.0259297	-684.334	-842.268	-564.546
3.63604e+09	0.0262211	-679.103	-840.683	-561.348
3.63604e+09	0.0265125	-673.662	-838.531	-557.551
3.63604e+09	0.0268042	-668.55	-836.857	-554.053
3.63604e+09	0.0270953	-662.96	-834.734	-550.436
3.63604e+09	0.0273864	-657.459	-832.343	-546.43
3.63604e+09	0.0276778	-652.526	-830.669	-543.082
3.63604e+09	0.0279697	-647.534	-828.845	-539.794
3.63604e+09	0.0282611	-643.02	-827.5	-536.774
3.63604e+09	0.0285531	-638.416	-825.885	-533.815
3.63604e+09	0.0288447	-633.274	-824.092	-530.526
3.63604e+09	0.0291358	-628.999	-822.717	-527.866
3.63604e+09	0.0294269	-624.694	-821.341	-525.384
3.63604e+09	0.0297189	-620.135	-819.934	-522.086
3.63604e+09	0.03001	-615.547	-817.933	-519.226
3.63604e+09	0.0303014	-611.182	-816.558	-516.326
3.63604e+09	0.0305936	-606.249	-814.316	-512.978
3.63604e+09	0.030885	-601.735	-812.433	-509.6
3.63604e+09	0.0311775	-597.909	-811.327	-507.298
3.63604e+09	0.0314703	-593.28	-809.11	-503.945
3.63604e+09	0.0317614	-589.09	-807.082	-501.08
3.63604e+09	0.0320539	-584.964	-805.408	-498.061
3.63604e+09	0.032345	-581.437	-804.062	-495.878
3.63604e+09	0.0326378	-577.311	-802.239	-492.799
3.63604e+09	0.0329292	-573.276	-800.445	-489.959
3.63604e+09	0.0332217	-569.494	-798.778	-487.366
3.63604e+09	0.0335128	-566.041	-797.545	-484.907
3.63604e+09	0.0338039	-562.603	-795.931	-482.336
3.63604e+09	0.0340958	-559.195	-794.556	-480.124
3.63604e+09	0.0343883	-555.463	-792.969	-477.446
3.63604e+09	0.0346667	-551.721	-790.789	-474.623
3.63604e+09	0.0349586	-548.343	-789.414	-472.381
3.63604e+09	0.0352489	-545.713	-788.846	-470.946
3.63604e+09	0.03554	-541.946	-786.544	-468.046
3.63604e+09	0.0358308	-538.209	-784.84	-465.266
3.63604e+09	0.0361228	-534.711	-782.957	-462.785
3.63604e+09	0.0364144	-531.423	-781.522	-460.483
3.63604e+09	0.0367056	-527.567	-779.28	-457.613
3.63604e+09	0.0369975	-524.637	-778.024	-455.7
3.63604e+09	0.0372897	-521.346	-776.362	-453.468
3.63604e+09	0.0375808	-517.97	-774.347	-450.498
3.63604e+09	0.0378722	-514.652	-773.032	-448.495
3.63604e+09	0.0381636	-511.663	-771.417	-446.074
3.63604e+09	0.0384547	-508.584	-770.162	-443.772
3.63604e+09	0.0387458	-505.355	-768.757	-441.739
3.63604e+09	0.0390381	-502.276	-767.112	-439.288
3.63604e+09	0.0393297	-499.226	-765.737	-437.225
3.63604e+09	0.0396208	-496.028	-763.734	-434.475
3.63604e+09	0.0399131	-493.038	-762.449	-432.322
3.63604e+09	0.0402044	-490.288	-760.924	-430.409
3.63604e+09	0.0404956	-487.358	-759.549	-428.257
3.63604e+09	0.0407869	-484.434	-758.139	-426.229
3.63604e+09	0.0410778	-481.11	-756.35	-423.802
3.63604e+09	0.0413692	-478.719	-755.244	-422.158
3.63604e+09	0.0416611	-475.55	-753.54	-419.557
3.63604e+09	0.0419528	-472.441	-751.866	-417.345
3.63604e+09	0.0422442	-469.499	-750.083	-414.829
3.63604e+09	0.0425353	-466.522	-748.249	-412.263
3.63604e+09	0.0428261	-463.921	-747.203	-410.469
3.63604e+09	0.0431181	-461.021	-745.558	-408.257
3.63604e+09	0.0434106	-458.017	-743.807	-405.621
3.63604e+09	0.0437022	-455.715	-742.711	-404.114
3.63604e+09	0.0439939	-453.069	-741.493	-402.308
3.63604e+09	0.0442853	-450.169	-739.729	-400.006
3.63604e+09	0.0445775	-447.658	-738.234	-397.704
3.63604e+09	0.04487	-444.848	-736.62	-395.582
3.63604e+09	0.0451617	-442.606	-735.394	-393.818
3.63604e+09	0.0454525	-439.796	-733.929	-391.516
3.63604e+09	0.0457431	-437.554	-732.853	-389.692
3.63604e+09	0.0460347	-435.102	-731.209	-387.6
3.63604e+09	0.0463261	-432.382	-729.206	-385.238
3.63604e+09	0.0466167	-430.439	-728.518	-383.684
3.63604e+09	0.0469086	-427.958	-727.054	-381.711
3.63604e+09	0.0472003	-425.835	-725.918	-379.947
3.63604e+09	0.0474919	-423.055	-724.244	-377.794
3.63604e+09	0.0477836	-420.484	-722.749	-375.762
3.63604e+09	0.048075	-418.212	-721.463	-373.759
3.63604e+09	0.0483669	-415.82	-720.028	-371.756
3.63604e+09	0.0486586	-413.309	-718.414	-369.633
3.63604e+09	0.0489506	-411.097	-716.979	-367.66
3.63604e+09	0.0492414	-408.526	-715.275	-365.478
3.63604e+09	0.0495333	-406.493	-714.289	-363.624
3.63604e+09	0.0498242	-403.534	-711.987	-360.784
3.63604e+09	0.050115	-401.675	-711.307	-359.337
3.63604e+09	0.0504064	-399.319	-709.715	-357.526
3.63604e+09	0.0506972	-396.987	-708.31	-355.403
3.63604e+09	0.0509775	-394.386	-706.456	-353.161
3.63604e+09	0.0512686	-392.263	-704.782	-350.77
3.63604e+09	0.0515594	-389.722	-703.497	-348.587
3.63604e+09	0.0518514	-387.57	-701.912	-346.764
3.63604e+09	0.0521433	-385.806	-700.776	-345
3.63604e+09	0.0524347	-383.743	-699.58	-342.818
3.63604e+09	0.0527261	-381.74	-698.474	-341.144
3.63604e+09	0.0530172	-379.319	-696.83	-338.872
3.63604e+09	0.0533086	-377.436	-695.784	-337.138
3.63604e+09	0.0535992	-374.925	-694.199	-334.866
3.63604e+09	0.0538908	-372.772	-692.764	-332.594
3.63604e+09	0.0541828	-370.62	-691.359	-330.621
3.63604e+09	0.0544739	-368.467	-689.984	-328.797
3.63604e+09	0.054765	-366.464	-688.609	-327.123
3.63604e+09	0.0550558	-364.222	-687.025	-324.702
3.63604e+09	0.0553472	-362.1	-685.709	-322.788
3.63604e+09	0.0556383	-360.241	-684.561	-321.027
3.63604e+09	0.0559297	-358.213	-683.437	-319.022
3.63604e+09	0.0562206	-356.36	-682.271	-317.437
3.63604e+09	0.0565122	-354.088	-680.597	-315.494
3.63604e+09	0.0568036	-351.965	-679.162	-313.342
3.63604e+09	0.0570953	-349.813	-677.548	-311.249
3.63604e+09	0.0573869	-347.9	-676.293	-309.425
3.63604e+09	0.0576781	-346.136	-674.828	-307.333
3.63604e+09	0.0579694	-344.312	-673.781	-305.689
3.63604e+09	0.0582608	-342.265	-672.476	-303.571
3.63604e+09	0.0585519	-340.546	-671.509	-301.623
3.63604e+09	0.0588436	-338.782	-670.104	-299.62
3.63604e+09	0.0591347	-336.54	-668.52	-297.587
3.63604e+09	0.0594269	-334.477	-666.906	-295.315
3.63604e+09	0.0597183	-332.893	-665.68	-293.611
3.63604e+09	0.0600097	-330.949	-664.454	-291.279
3.63604e+09	0.0603011	-329.467	-663.241	-289.705
3.63604e+09	0.0605931	-327.213	-661.644	-287.303
3.63604e+09	0.0608842	-325.927	-660.897	-285.749
3.63604e+09	0.0611756	-324.104	-659.94	-283.955
3.63604e+09	0.0614672	-321.862	-657.877	-281.623
3.63604e+09	0.0617586	-319.918	-656.263	-279.65
3.63604e+09	0.06205	-318.095	-654.918	-277.468
3.63604e+09	0.0623431	-316.421	-653.901	-275.555
3.63604e+09	0.0626344	-315.135	-653.266	-273.975
3.63604e+09	0.0629256	-313.013	-651.57	-271.668
3.63604e+09	0.0632172	-311.578	-650.464	-269.905
3.63604e+09	0.0635089	-309.724	-649.118	-267.782
3.63604e+09	0.0637997	-307.931	-647.922	-265.63
3.63604e+09	0.0640914	-306.615	-646.966	-263.776
3.63604e+09	0.0643825	-304.313	-645.292	-260.996
3.63604e+09	0.0646742	-302.639	-643.887	-258.754
3.63604e+09	0.0649653	-301.384	-643.02	-257.11
3.63604e+09	0.0652575	-299.411	-641.495	-254.688
3.63604e+09	0.0655492	-297.737	-640.269	-252.596
3.63604e+09	0.0658397	-296.511	-639.731	-251.131
3.63604e+09	0.0661325	-294.657	-638.087	-248.5
3.63604e+09	0.0664244	-293.163	-637.37	-246.946
3.63604e+09	0.0667156	-291.1	-635.755	-244.255
3.63604e+09	0.0670067	-290.353	-635.606	-243.179
3.63604e+09	0.0672847	-288.499	-633.872	-240.608
3.63604e+09	0.0675758	-286.855	-632.736	-238.426
3.63604e+09	0.0678683	-284.822	-631.48	-236.154
3.63604e+09	0.0681594	-283.028	-629.926	-233.642
3.63604e+09	0.0684508	-282.221	-629.687	-232.148
3.63604e+09	0.0687414	-280.637	-628.491	-230.115
3.63604e+09	0.0690331	-279.264	-627.534	-228.349
3.63604e+09	0.0693242	-277.677	-626.368	-225.989
3.63604e+09	0.069615	-275.854	-625.053	-223.628
3.63604e+09	0.0699069	-274	-623.738	-221.415
3.63604e+09	0.0701986	-272.296	-622.303	-219.203
3.63604e+09	0.07049	-270.687	-621.286	-216.812
3.63604e+09	0.0707817	-269.367	-620.569	-215.138
3.63604e+09	0.0710731	-267.483	-619.014	-212.477
3.63604e+09	0.0713644	-266.168	-618.058	-210.265
3.63604e+09	0.0716561	-264.553	-616.503	-207.903
3.63604e+09	0.0719475	-262.939	-615.576	-205.751
3.63604e+09	0.0722386	-262.222	-615.367	-204.674
3.63604e+09	0.0725292	-260.906	-614.351	-202.492
3.63604e+09	0.0728203	-258.455	-612.139	-199.443
3.63604e+09	0.0731111	-256.96	-611.481	-197.261
3.63604e+09	0.0734033	-255.286	-610.225	-194.899
3.63604e+09	0.0736961	-254.658	-610.106	-194.062
3.63604e+09	0.0739872	-253.014	-609.059	-191.73
3.63604e+09	0.0742786	-251.071	-607.116	-188.621
3.63604e+09	0.0745703	-249.666	-605.98	-186.648
3.63604e+09	0.0748625	-248.5	-605.472	-184.974
3.63604e+09	0.0751544	-246.826	-604.336	-182.792
3.63604e+09	0.0754458	-245.63	-603.499	-180.908
3.63604e+09	0.0757372	-243.657	-602.034	-178.367
3.63604e+09	0.0760286	-242.013	-600.838	-175.856
3.63604e+09	0.0763197	-240.847	-599.971	-174.092
3.63604e+09	0.0766108	-239.352	-599.075	-172.119
3.63604e+09	0.0769025	-237.989	-598.037	-169.985
3.63604e+09	0.077195	-236.542	-596.833	-167.575
3.63604e+09	0.0774869	-235.018	-595.786	-165.512
3.63604e+09	0.0777783	-233.911	-594.77	-163.51
3.63604e+09	0.0780692	-232.843	-594.075	-161.731
3.63604e+09	0.0783606	-231.669	-593.096	-159.773
3.63604e+09	0.0786525	-230.048	-591.992	-157.346
3.63604e+09	0.0789447	-228.202	-590.555	-154.75
3.63604e+09	0.0792367	-227.215	-589.867	-153.106
3.63604e+09	0.0795292	-225.115	-588.375	-150.249
3.63604e+09	0.0798197	-223.986	-587.446	-148.413
3.63604e+09	0.0801108	-222.731	-586.698	-146.739
3.63604e+09	0.0804022	-221.415	-585.592	-144.586
3.63604e+09	0.0806931	-219.831	-584.127	-142.314
3.63604e+09	0.0809847	-218.516	-583.111	-140.192
3.63604e+09	0.0812767	-217.469	-582.722	-138.458
3.63604e+09	0.0815681	-215.556	-580.899	-135.678
3.63604e+09	0.0818597	-214.54	-580.331	-134.004
3.63604e+09	0.0821511	-213.284	-579.374	-132.15
3.63604e+09	0.0824339	-211.849	-578.029	-129.609
3.63604e+09	0.0827247	-210.534	-576.863	-127.516
3.63604e+09	0.0830164	-208.92	-575.545	-125.46
3.63604e+09	0.0833086	-208.471	-575.308	-123.869
3.63604e+09	0.0835997	-206.797	-574.172	-121.926
3.63604e+09	0.0838908	-205.153	-572.648	-119.116
3.63604e+09	0.0841819	-204.017	-571.512	-116.934
3.63604e+09	0.0844731	-202.731	-570.436	-114.901
3.63604e+09	0.0847639	-201.745	-569.868	-112.988
3.63604e+09	0.0850556	-200.579	-568.881	-111.074
3.63604e+09	0.0853467	-199.772	-568.223	-109.639
3.63604e+09	0.0856389	-198.26	-566.699	-107.061
3.63604e+09	0.0859303	-197.47	-566.191	-105.604
3.63604e+09	0.0862214	-195.975	-564.576	-103.242
3.63604e+09	0.0865125	-195.198	-564.128	-101.388
3.63604e+09	0.0868039	-193.584	-562.842	-98.997
3.63604e+09	0.0870958	-192.477	-561.848	-97.004
3.63604e+09	0.0873875	-191.88	-561.318	-95.35
3.63604e+09	0.0876789	-190.143	-559.892	-92.97
3.63604e+09	0.0879703	-189.129	-559.016	-91.224
3.63604e+09	0.0882614	-188.023	-558.119	-89.221
3.63604e+09	0.0885525	-186.827	-556.893	-86.979
3.63604e+09	0.0888436	-185.931	-556.295	-85.036
3.63604e+09	0.0891344	-184.75	-555.222	-83.138
3.63604e+09	0.0894256	-184.167	-555.279	-81.748
3.63604e+09	0.0897169	-182.642	-553.784	-79.476
3.63604e+09	0.0900083	-181.297	-552.738	-77.533
3.63604e+09	0.0902992	-179.952	-551.452	-75.47
3.63604e+09	0.0905906	-178.696	-550.556	-73.168
3.63604e+09	0.0908817	-177.68	-549.665	-71.365
3.63604e+09	0.0911731	-176.304	-548.553	-69.312
3.63604e+09	0.0914653	-175.213	-547.516	-67.326
3.63604e+09	0.0917567	-173.823	-546.221	-64.887
3.63604e+09	0.0920472	-172.986	-545.444	-63.123
3.63604e+09	0.0923386	-172.155	-544.798	-61.697
3.63604e+09	0.0926306	-171.312	-544.039	-59.954
3.63604e+09	0.0929217	-170.475	-543.321	-58.729
3.63604e+09	0.0932122	-168.98	-541.767	-55.978
3.63604e+09	0.0935031	-168.263	-541.109	-54.245
3.63604e+09	0.0937939	-166.828	-539.734	-52.062
3.63604e+09	0.0940856	-165.692	-538.658	-49.79
3.63604e+09	0.0943764	-164.855	-537.671	-48.146
3.63604e+09	0.0946672	-164.496	-537.462	-46.861
3.63604e+09	0.0949583	-163.45	-536.505	-45.097
3.63604e+09	0.0952492	-162.523	-535.279	-42.974
3.63604e+09	0.0955414	-161.566	-534.682	-41.3
3.63604e+09	0.0958328	-160.012	-532.649	-38.311
3.63604e+09	0.0961236	-159.504	-532.41	-37.264
3.63604e+09	0.096415	-158.487	-531.214	-35.262
3.63604e+09	0.0967069	-157.319	-530.115	-33.099
3.63604e+09	0.0969978	-156.604	-529.51	-31.734
3.63604e+09	0.0972886	-155.675	-528.526	-30.194
3.63604e+09	0.0975803	-155.199	-527.895	-28.894
3.63604e+09	0.0978711	-154.182	-526.7	-26.861
3.63604e+09	0.0981625	-153.136	-525.863	-24.828
3.63604e+09	0.0984544	-152.419	-525.175	-23.363
3.63604e+09	0.0987458	-151.582	-524.248	-21.63
3.63604e+09	0.0990369	-150.386	-523.053	-19.387
3.63604e+09	0.0993292	-149.673	-522.442	-17.89
3.63604e+09	0.0996206	-148.293	-520.781	-15.322
3.63604e+09	0.0999128	-147.845	-520.691	-14.305
3.63604e+09	0.100204	-147.157	-519.884	-12.841
3.63604e+09	0.100495	-145.603	-518.06	-10.449
3.63604e+09	0.100786	-144.676	-517.133	-8.625
3.63604e+09	0.101077	-143.899	-516.356	-6.891
3.63604e+09	0.101369	-143.069	-515.591	-5.23
3.63604e+09	0.101661	-142.195	-514.562	-3.663
3.63604e+09	0.101952	-141.208	-513.725	-1.989
3.63604e+09	0.102244	-140.192	-512.53	-0.046
3.63604e+09	0.102536	-139.589	-512.001	1.292
3.63604e+09	0.102827	-138.488	-510.915	2.944
3.63604e+09	0.103119	-137.591	-509.839	4.708
3.63604e+09	0.103411	-136.455	-508.554	6.92
3.63604e+09	0.103702	-135.349	-507.268	8.474
3.63604e+09	0.103992	-134.691	-506.64	10.089
3.63604e+09	0.104284	-133.764	-505.445	11.763
3.63604e+09	0.104576	-132.927	-504.548	13.497
3.63604e+09	0.104867	-132.546	-504.356	14.638
3.63604e+09	0.105158	-131.672	-503.412	16.157
3.63604e+09	0.10545	-130.745	-502.007	18.011
3.63604e+09	0.105741	-130.326	-501.648	19.356
3.63604e+09	0.106032	-128.832	-500.362	21.449
3.63604e+09	0.106324	-128.054	-499.645	22.884
3.63604e+09	0.106615	-126.679	-498.09	25.275
3.63604e+09	0.106905	-125.872	-496.984	26.86
3.63604e+09	0.107196	-125.065	-496.147	28.384
3.63604e+09	0.107488	-124.377	-495.34	29.999
3.63604e+09	0.10778	-124.138	-494.832	31.284
3.63604e+09	0.108071	-122.733	-493.517	33.466
3.63604e+09	0.108362	-122.255	-492.949	34.812
3.63604e+09	0.108654	-121.567	-491.992	36.516
3.63604e+09	0.108946	-120.461	-490.928	38.287
3.63604e+09	0.109237	-119.893	-490.109	40.372
3.63604e+09	0.10953	-118.907	-489.003	41.926
3.63604e+09	0.109821	-118.309	-488.345	43.451
3.63604e+09	0.110112	-117.831	-487.807	44.916
3.63604e+09	0.110404	-116.904	-486.551	47.337
3.63604e+09	0.110696	-115.887	-485.505	49.31
3.63604e+09	0.110987	-114.991	-484.339	51.104
3.63604e+09	0.111277	-113.944	-483.024	53.316
3.63604e+09	0.111569	-113.406	-482.216	55.14
3.63604e+09	0.11186	-112.958	-481.738	56.366
3.63604e+09	0.112152	-112.001	-480.811	58.667
3.63604e+09	0.112443	-111.343	-479.855	60.461
3.63604e+09	0.112734	-110.985	-479.347	61.896
3.63604e+09	0.113026	-110.476	-478.599	63.421
3.63604e+09	0.113318	-109.012	-477.164	66.141
3.63604e+09	0.113609	-108.743	-476.776	67.307
3.63604e+09	0.113901	-108.145	-475.998	69.28
3.63604e+09	0.114192	-106.889	-474.444	71.373
3.63604e+09	0.114484	-106.411	-473.846	73.256
3.63604e+09	0.114764	-105.185	-472.531	75.648
3.63604e+09	0.115055	-104.617	-471.574	77.322
3.63604e+09	0.115347	-103.9	-470.617	79.086
3.63604e+09	0.115638	-103.212	-469.392	81.298
3.63604e+09	0.11593	-102.435	-468.973	82.942
3.63604e+09	0.116222	-102.315	-468.136	84.676
3.63604e+09	0.116513	-101.269	-466.88	86.619
3.63604e+09	0.116805	-100.462	-466.043	88.771
3.63604e+09	0.117096	-99.475	-464.878	90.924
3.63604e+09	0.117386	-99.565	-464.818	91.671
3.63604e+09	0.117677	-98.728	-463.831	93.525
3.63604e+09	0.117969	-98.519	-463.263	95.139
3.63604e+09	0.118261	-97.689	-462.209	97.204
3.63604e+09	0.118552	-96.785	-460.902	99.414
3.63604e+09	0.118843	-96.007	-460.005	101.088
3.63604e+09	0.119134	-95.32	-458.659	103.27
3.63604e+09	0.119426	-94.692	-458.062	105.034
3.63604e+09	0.119717	-94.094	-456.836	106.858
3.63604e+09	0.120008	-93.646	-456.298	108.263
3.63604e+09	0.1203	-92.57	-454.833	110.714
3.63604e+09	0.120592	-92.211	-453.637	112.478
3.63604e+09	0.120882	-91.613	-453.009	114.122
3.63604e+09	0.121174	-90.866	-452.053	115.916
3.63604e+09	0.121465	-90.57	-451.44	117.192
3.63604e+09	0.121757	-90.148	-450.977	118.666
3.63604e+09	0.12205	-89.341	-449.721	120.639
3.63604e+09	0.122341	-88.623	-448.465	122.582
3.63604e+09	0.122633	-87.906	-447.449	124.495
3.63604e+09	0.122924	-87.398	-446.731	126.409
3.63604e+09	0.123215	-87.398	-446.522	127.395
3.63604e+09	0.123507	-86.292	-444.729	129.877
3.63604e+09	0.123799	-85.993	-444.041	131.341
3.63604e+09	0.12409	-85.485	-443.323	132.986
3.63604e+09	0.124381	-86.053	-443.413	133.853
3.63604e+09	0.124672	-84.552	-441.509	136.133
3.63604e+09	0.124964	-84.438	-441.051	137.619
3.63604e+09	0.125255	-84.079	-439.915	139.293
3.63604e+09	0.125546	-83.751	-439.108	140.908
3.63604e+09	0.125838	-83.302	-438.152	142.701
3.63604e+09	0.12613	-82.615	-436.806	144.644
3.63604e+09	0.126421	-82.525	-436.537	145.84
3.63604e+09	0.126712	-81.538	-434.893	148.441
3.63604e+09	0.127004	-80.731	-433.787	149.996
3.63604e+09	0.127295	-80.582	-432.95	151.67
3.63604e+09	0.127586	-80.373	-432.741	152.985
3.63604e+09	0.127878	-79.822	-431.326	155.053
3.63604e+09	0.128169	-79.655	-430.558	156.662
3.63604e+09	0.128461	-78.967	-429.422	158.097
3.63604e+09	0.128752	-78.997	-429.153	159.143
3.63604e+09	0.129043	-78.728	-428.286	160.728
3.63604e+09	0.129335	-78.429	-427.479	162.372
3.63604e+09	0.129628	-77.353	-426.014	164.554
3.63604e+09	0.129919	-76.516	-424.908	166.677
3.63604e+09	0.130211	-76.636	-424.131	167.992
3.63604e+09	0.130502	-76.397	-423.742	169.726
3.63604e+09	0.130794	-76.068	-422.905	171.221
3.63604e+09	0.131086	-75.589	-421.889	173.313
3.63604e+09	0.131377	-74.633	-420.544	175.406
3.63604e+09	0.131669	-74.394	-420.334	176.811
3.63604e+09	0.13196	-73.826	-419.019	178.874
3.63604e+09	0.132251	-73.377	-418.391	180.249
3.63604e+09	0.132542	-72.989	-417.285	182.431
3.63604e+09	0.132835	-72.809	-416.687	184.105
3.63604e+09	0.133126	-72.241	-415.82	185.899
3.63604e+09	0.133417	-71.823	-415.043	187.543
3.63604e+09	0.13371	-71.464	-414.199	189.197
3.63604e+09	0.134002	-71.016	-413.13	191.22
3.63604e+09	0.134292	-71.105	-413.22	191.818
3.63604e+09	0.134584	-69.969	-411.276	194.18
3.63604e+09	0.134876	-69.76	-410.679	195.645
3.63604e+09	0.135167	-69.192	-409.572	197.139
3.63604e+09	0.135459	-69.222	-409.483	198.096
3.63604e+09	0.13575	-68.744	-408.347	200.039
3.63604e+09	0.136042	-68.056	-407.211	202.042
3.63604e+09	0.136333	-67.488	-406.284	203.836
3.63604e+09	0.136624	-67.189	-405.387	205.39
3.63604e+09	0.136917	-66.651	-404.221	207.214
3.63604e+09	0.137209	-66.501	-403.713	208.41
3.63604e+09	0.1375	-66.501	-403.384	209.755
3.63604e+09	0.137792	-65.846	-402.251	211.394
3.63604e+09	0.138083	-65.664	-401.74	212.685
3.63604e+09	0.138374	-64.738	-400.066	214.957
3.63604e+09	0.138666	-64.17	-399.378	216.78
3.63604e+09	0.138957	-63.781	-398.153	218.723
3.63604e+09	0.139249	-63.632	-397.764	219.83
3.63604e+09	0.139541	-63.452	-397.076	221.504
3.63604e+09	0.139832	-62.884	-396.06	223.447
3.63604e+09	0.140122	-62.555	-395.492	224.523
3.63604e+09	0.140415	-61.868	-394.296	226.795
3.63604e+09	0.140707	-61.838	-393.728	227.632
3.63604e+09	0.140998	-61.09	-392.712	229.545
3.63604e+09	0.141291	-60.253	-391.367	231.578
3.63604e+09	0.141582	-60.582	-391.396	232.146
3.63604e+09	0.141873	-59.925	-390.081	233.97
3.63604e+09	0.142164	-60.224	-390.26	234.717
3.63604e+09	0.142456	-59.715	-389.154	236.272
3.63604e+09	0.142748	-59.147	-388.317	237.916
3.63604e+09	0.143039	-58.938	-387.391	239.321
3.63604e+09	0.14333	-58.37	-386.554	240.666
3.63604e+09	0.143621	-57.533	-385.477	242.52
3.63604e+09	0.143913	-56.803	-384.301	244.278
3.63604e+09	0.144205	-56.666	-383.684	245.389
3.63604e+09	0.144497	-55.978	-382.637	246.884
3.63604e+09	0.14479	-55.65	-382.308	248.409
3.63604e+09	0.145081	-55.351	-381.711	249.814
3.63604e+09	0.145373	-55.171	-380.784	251.04
3.63604e+09	0.145664	-54.474	-379.807	252.856
3.63604e+09	0.145955	-53.408	-378.452	254.746
3.63604e+09	0.146247	-53.35	-378.053	255.76
3.63604e+09	0.146539	-53.323	-377.67	257.021
3.63604e+09	0.146831	-52.78	-376.658	258.633
3.63604e+09	0.147122	-52.421	-376.15	259.858
3.63604e+09	0.147414	-51.494	-374.506	261.981
3.63604e+09	0.147706	-50.867	-373.669	263.715
3.63604e+09	0.147997	-50.448	-372.682	265.269
3.63604e+09	0.148289	-49.521	-371.397	267.183
3.63604e+09	0.14858	-49.581	-371.218	268.079
3.63604e+09	0.148871	-49.312	-370.889	269.365
3.63604e+09	0.149163	-49.103	-369.992	270.621
3.63604e+09	0.149454	-48.355	-369.095	272.055
3.63604e+09	0.149746	-48.314	-368.868	272.734
3.63604e+09	0.150037	-47.907	-368.079	273.939
3.63604e+09	0.150328	-47.219	-367.002	275.314
3.63604e+09	0.15062	-46.95	-366.584	276.33
3.63604e+09	0.150912	-46.263	-365.747	278.005
3.63604e+09	0.151203	-45.844	-364.551	279.499
3.63604e+09	0.151495	-45.705	-364.133	280.341
3.63604e+09	0.151786	-45.157	-362.847	281.98
3.63604e+09	0.152077	-44.738	-362.249	283.266
3.63604e+09	0.152369	-44.499	-361.442	284.372
3.63604e+09	0.15266	-43.542	-360.246	286.465
3.63604e+09	0.152951	-43.243	-359.439	287.69
3.63604e+09	0.153242	-43.004	-358.692	288.946
3.63604e+09	0.153534	-42.526	-357.675	290.381
3.63604e+09	0.153825	-42.499	-357.556	291.193
3.63604e+09	0.154116	-42.347	-356.988	292.234
3.63604e+09	0.154408	-42.436	-356.988	292.922
3.63604e+09	0.1547	-42.048	-356.001	294.207
3.63604e+09	0.154993	-40.553	-354.267	296.599
3.63604e+09	0.155284	-40.523	-353.46	297.615
3.63604e+09	0.155575	-40.672	-353.61	298.064
3.63604e+09	0.155866	-40.583	-353.281	298.931
3636044118	0.156157	-39.865	-351.666	300.754
3.63604e+09	0.15645	-39.566	-351.397	301.86
3.63604e+09	0.156741	-39.208	-350.261	303.116
3.63604e+09	0.157033	-38.939	-349.424	304.342
3.63604e+09	0.157325	-37.982	-348.169	306.494
3.63604e+09	0.157617	-38.072	-347.84	306.823
3.63604e+09	0.157908	-38.072	-347.571	307.66
3.63604e+09	0.1582	-37.862	-346.704	308.437
3.63604e+09	0.158491	-37.593	-346.196	309.663
3.63604e+09	0.158783	-37.025	-345.149	310.799
3.63604e+09	0.159075	-36.457	-343.924	312.652
3.63604e+09	0.159367	-36.308	-343.595	313.191
3.63604e+09	0.159658	-36.158	-342.668	314.476
3.63604e+09	0.15995	-35.859	-342.429	315.313
3.63604e+09	0.160242	-34.933	-340.576	317.256
3.63604e+09	0.160534	-34.88	-340.319	317.774
3.63604e+09	0.160825	-35.052	-340.187	318.153
3.63604e+09	0.161116	-34.723	-339.469	319.259
3.63604e+09	0.161407	-33.946	-338.184	320.694
3.63604e+09	0.161699	-33.498	-337.287	321.561
3.63604e+09	0.16199	-32.9	-336.301	323.145
3.63604e+09	0.162281	-32.571	-335.912	324.162
3.63604e+09	0.162572	-32.063	-335.045	325.298
3.63604e+09	0.162863	-31.973	-334.417	326.015
3.63604e+09	0.163155	-31.525	-333.311	327.331
3.63604e+09	0.163447	-31.405	-332.893	327.958
3.63604e+09	0.163738	-30.688	-331.757	329.633
3.63604e+09	0.16403	-30.658	-331.308	330.141
3.63604e+09	0.164322	-30.329	-330.381	330.918
3.63604e+09	0.164614	-30.06	-329.843	331.695
3.63604e+09	0.164906	-29.701	-328.976	332.831
3.63604e+09	0.165197	-29.4	-328.618	333.614
3.63604e+09	0.165478	-29.761	-328.08	334.027
3.63604e+09	0.165769	-29.133	-327.123	335.014
3.63604e+09	0.166061	-28.715	-326.465	336.359
3.63604e+09	0.166352	-28.326	-325.628	337.585
3.63604e+09	0.166644	-28.236	-324.971	338.571
3.63604e+09	0.166936	-27.788	-324.104	339.587
3.63604e+09	0.167228	-27.997	-324.074	339.857
3.63604e+09	0.16752	-27.489	-323.147	340.723
3.63604e+09	0.167813	-27.344	-322.479	341.451
3.63604e+09	0.168104	-27.1	-321.981	341.979
3.63604e+09	0.168395	-26.84	-321.252	342.81
3.63604e+09	0.168686	-26.263	-320.217	343.743
3.63604e+09	0.168978	-26.114	-319.679	344.251
3.63604e+09	0.16927	-25.725	-318.902	345.058
3.63604e+09	0.169562	-25.725	-318.483	345.387
3.63604e+09	0.169854	-25.366	-317.736	345.925
3.63604e+09	0.170145	-24.948	-316.989	346.792
3.63604e+09	0.170436	-24.619	-315.733	347.659
3.63604e+09	0.170728	-24.858	-315.972	347.719
3.63604e+09	0.171019	-24.38	-315.344	348.347
3.63604e+09	0.17131	-24.2	-314.597	348.974
3.63604e+09	0.171601	-23.991	-314.059	349.542
3.63604e+09	0.171893	-23.864	-313.683	350.11
3.63604e+09	0.172184	-23.722	-313.072	350.768
3.63604e+09	0.172476	-23.363	-312.445	351.396
3.63604e+09	0.172767	-22.855	-311.279	352.622
3.63604e+09	0.173058	-22.437	-310.412	353.459
3.63604e+09	0.17335	-22.377	-310.352	353.638
3.63604e+09	0.173642	-22.138	-309.366	354.266
3.63604e+09	0.173933	-20.972	-307.901	356.059
3.63604e+09	0.174224	-20.912	-307.691	356.328
3.63604e+09	0.174515	-21.091	-307.303	356.538
3.63604e+09	0.174807	-20.972	-306.675	357.166
3.63604e+09	0.175099	-20.792	-306.077	357.763
3.63604e+09	0.17539	-20.494	-305.689	358.69
3.63604e+09	0.175681	-20.195	-305.061	359.707
3.63604e+09	0.175972	-19.866	-303.925	360.753
3.63604e+09	0.176264	-19.746	-303.357	361.47
3.63604e+09	0.176554	-18.879	-302.041	362.995
3.63604e+09	0.176847	-18.969	-301.832	363.025
3.63604e+09	0.177131	-18.67	-301.234	364.131
3.63604e+09	0.177423	-18.61	-300.905	364.46
3.63604e+09	0.177714	-18.67	-300.397	365.028
3.63604e+09	0.178006	-18.311	-299.68	365.835
3.63604e+09	0.178297	-18.461	-299.441	366.283
3.63604e+09	0.178589	-17.743	-298.305	367.39
3.63604e+09	0.17888	-17.594	-297.617	368.406
3.63604e+09	0.179171	-16.942	-296.556	369.841
3.63604e+09	0.179462	-16.488	-295.644	371.007
3.63604e+09	0.179754	-16.278	-295.046	371.874
3.63604e+09	0.180045	-16.488	-294.867	372.322
3.63604e+09	0.180335	-16.129	-294.03	373.279
3.63604e+09	0.180627	-16.727	-294.149	373.488
3.63604e+09	0.180918	-15.627	-292.741	375.497
3.63604e+09	0.18121	-15.671	-292.226	376.007
3.63604e+09	0.181501	-14.903	-290.921	377.584
3.63604e+09	0.181791	-14.754	-290.502	378.451
3.63604e+09	0.182083	-14.365	-289.515	380.065
3.63604e+09	0.182375	-14.634	-289.157	380.334
3.63604e+09	0.182666	-14.365	-288.499	381.171
3.63604e+09	0.182958	-13.917	-287.632	382.486
3.63604e+09	0.183249	-13.887	-287.273	383.144
3.63604e+09	0.18354	-13.977	-287.064	383.174
3.63604e+09	0.183832	-13.827	-286.586	384.011
3.63604e+09	0.184124	-13.528	-285.48	385.057
3.63604e+09	0.184416	-13.095	-284.8	385.844
3.63604e+09	0.184708	-12.96	-284.194	386.791
3.63604e+09	0.184999	-12.99	-283.836	387.598
3.63604e+09	0.18529	-12.273	-282.49	388.973
3.63604e+09	0.185582	-11.914	-281.862	389.81
3.63604e+09	0.185873	-11.824	-281.175	390.857
3.63604e+09	0.186164	-11.67	-280.525	391.955
3.63604e+09	0.186457	-11.346	-280.009	392.74
3.63604e+09	0.186748	-11.017	-279.232	393.876
3.63604e+09	0.187039	-11.352	-279.226	394.208
3.63604e+09	0.187331	-11.226	-278.574	395.55
3.63604e+09	0.187622	-11.495	-278.694	395.73
3.63604e+09	0.187914	-11.166	-277.946	396.507
3.63604e+09	0.188205	-11.396	-277.757	397.217
3.63604e+09	0.188496	-10.036	-275.872	399.305
3.63604e+09	0.188787	-9.791	-275.226	400.423
3.63604e+09	0.189079	-9.612	-274.419	401.35
3.63604e+09	0.18937	-9.731	-274.12	401.888
3.63604e+09	0.189661	-9.941	-274.06	402.635
3.63604e+09	0.189953	-9.911	-273.701	403.114
3.63604e+09	0.190245	-9.193	-272.326	404.698
3.63604e+09	0.190536	-9.731	-272.476	404.967
3.63604e+09	0.190829	-8.655	-271.041	406.761
3.63604e+09	0.19112	-9.193	-271.19	406.94
3.63604e+09	0.191411	-8.894	-270.562	407.986
3.63604e+09	0.191702	-8.685	-270.024	408.704
3.63604e+09	0.191993	-8.957	-269.837	409.028
3.63604e+09	0.192285	-8.237	-268.41	410.856
3.63604e+09	0.192576	-8.506	-268.44	411.155
3.63604e+09	0.192867	-7.878	-267.513	412.53
3.63604e+09	0.193159	-7.788	-266.437	413.487
3.63604e+09	0.19345	-6.951	-265.241	415.191
3.63604e+09	0.193741	-7.519	-265.48	415.161
3.63604e+09	0.194032	-7.609	-265.151	415.58
3.63604e+09	0.194324	-8.356	-265.391	415.43
3.63604e+09	0.194615	-8.267	-265.032	416.148
3.63604e+09	0.194906	-7.758	-264.105	417.284
3.63604e+09	0.195197	-7.22	-263.089	418.39
3.63604e+09	0.195489	-6.862	-262.371	419.466
3.63604e+09	0.195779	-6.891	-262.102	420.124
3.63604e+09	0.196071	-6.712	-261.205	421.23
3.63604e+09	0.196363	-6.772	-260.906	421.499
3.63604e+09	0.196654	-6.742	-260.488	422.396
3.63604e+09	0.196947	-6.682	-259.86	423.203
3.63604e+09	0.197239	-6.294	-258.963	424.339
3.63604e+09	0.197531	-6.114	-258.156	425.266
3.63604e+09	0.197822	-6.144	-257.857	425.893
3.63604e+09	0.198113	-5.905	-257.11	427.029
3.63604e+09	0.198404	-6.802	-257.737	426.402
3.63604e+09	0.198696	-6.503	-257.14	427.328
3.63604e+09	0.198988	-6.593	-256.542	428.106
3.63604e+09	0.199279	-6.593	-256.243	428.674
3.63604e+09	0.19957	-6.025	-255.256	430.079
3.63604e+09	0.199861	-5.486	-254.15	431.035
3.63604e+09	0.200152	-5.815	-254.27	431.514
3.63604e+09	0.200444	-5.905	-254.18	432.231
3.63604e+09	0.200736	-5.516	-253.134	433.666
3.63604e+09	0.201029	-5.845	-253.253	433.815
3.63604e+09	0.20132	-5.457	-252.327	435.22
3.63604e+09	0.201611	-4.918	-251.519	436.386
3.63604e+09	0.201902	-5.098	-251.25	437.194
3.63604e+09	0.202194	-4.889	-250.652	438.06
3.63604e+09	0.202486	-4.769	-250.144	438.987
3.63604e+09	0.202783	-4.819	-249.784	439.467
3.63604e+09	0.203074	-4.649	-249.367	440.033
3.63604e+09	0.203365	-4.769	-249.038	440.392
3.63604e+09	0.203656	-4.709	-248.47	440.721
3.63604e+09	0.203947	-5.098	-248.799	440.661
3.63604e+09	0.204239	-5.277	-248.5	440.841
3.63604e+09	0.204532	-4.739	-247.573	442.066
3.63604e+09	0.204823	-4.948	-247.364	442.036
3.63604e+09	0.205115	-5.038	-246.826	442.485
3.63604e+09	0.205406	-4.739	-246.378	443.083
3.63604e+09	0.205697	-4.889	-246.198	443.292
3.63604e+09	0.205989	-4.739	-245.361	444.069
3.63604e+09	0.206281	-4.739	-245.002	444.458
3.63604e+09	0.206572	-4.649	-244.404	445.056
3.63604e+09	0.206864	-4.35	-243.777	445.654
3.63604e+09	0.207156	-4.978	-243.926	445.325
3.63604e+09	0.207447	-4.918	-243.508	446.012
3.63604e+09	0.207739	-4.56	-242.82	446.67
3.63604e+09	0.208031	-4.649	-242.222	447.178
3.63604e+09	0.208322	-4.171	-241.325	447.926
3.63604e+09	0.208613	-4.44	-241.415	448.135
3.63604e+09	0.208904	-4.649	-241.086	448.195
3.63604e+09	0.209196	-4.5	-240.608	448.703
3.63604e+09	0.209487	-4.59	-240.249	449.361
3.63604e+09	0.209778	-5.038	-239.92	449.779
3.63604e+09	0.21007	-4.978	-239.95	449.899
3.63604e+09	0.210361	-5.247	-239.442	450.198
3.63604e+09	0.210652	-5.098	-238.964	450.855
3.63604e+09	0.210944	-5.606	-238.754	450.975
3.63604e+09	0.211235	-5.247	-238.216	451.513
3.63604e+09	0.211527	-5.098	-237.559	452.619
3.63604e+09	0.211818	-4.978	-236.991	453.097
3.63604e+09	0.212109	-4.739	-236.273	453.725
3.63604e+09	0.212401	-5.666	-236.632	453.217
3.63604e+09	0.212693	-5.726	-236.213	453.755
3.63604e+09	0.212984	-5.726	-236.034	453.994
3.63604e+09	0.213276	-5.785	-235.346	454.323
3.63604e+09	0.213567	-6.323	-235.645	453.964
3.63604e+09	0.213858	-6.533	-235.436	454.263
3.63604e+09	0.214149	-6.264	-234.659	454.682
3.63604e+09	0.214441	-6.234	-234.33	455.22
3.63604e+09	0.214723	-6.052	-233.665	455.778
3.63604e+09	0.215014	-6.323	-233.433	456.236
3.63604e+09	0.215306	-6.383	-233.015	456.326
3.63604e+09	0.215597	-6.443	-232.775	456.266
3.63604e+09	0.215888	-6.383	-232.237	456.565
3.63604e+09	0.216179	-7.37	-232.716	455.878
3.63604e+09	0.21647	-7.28	-232.237	455.908
3.63604e+09	0.216762	-7.274	-231.675	456.622
3.63604e+09	0.217052	-7.37	-231.759	456.356
3.63604e+09	0.217344	-6.951	-230.952	456.774
3.63604e+09	0.217635	-7.071	-230.444	457.283
3.63604e+09	0.217926	-7.459	-230.384	457.223
3.63604e+09	0.218218	-7.43	-230.085	457.432
3.63604e+09	0.218509	-7.459	-229.517	457.821
3.63604e+09	0.218801	-8.087	-229.816	457.402
3.63604e+09	0.219093	-8.416	-229.696	457.552
3.63604e+09	0.219384	-8.765	-229.445	457.532
3.63604e+09	0.219676	-8.688	-228.749	458.266
3.63604e+09	0.219966	-8.894	-228.77	458.299
3.63604e+09	0.220258	-8.954	-228.052	458.718
3.63604e+09	0.22055	-9.163	-227.992	458.568
3.63604e+09	0.220841	-8.745	-227.006	459.256
3.63604e+09	0.221132	-8.954	-226.587	459.136
3.63604e+09	0.221424	-9.074	-226.348	459.076
3.63604e+09	0.221715	-9.642	-226.019	459.076
3.63604e+09	0.222006	-9.505	-225.416	459.258
3.63604e+09	0.222297	-10.03	-225.571	458.807
3.63604e+09	0.222588	-10.509	-225.511	458.628
3.63604e+09	0.222881	-11.107	-225.661	458.449
3.63604e+09	0.223173	-10.927	-224.973	458.987
3.63604e+09	0.223464	-11.226	-224.554	458.598
3.63604e+09	0.223755	-11.675	-224.554	458.18
3.63604e+09	0.224047	-11.944	-224.016	458.12
3.63604e+09	0.224338	-11.845	-223.52	458.266
3.63604e+09	0.22463	-12.392	-223.299	458
3.63604e+09	0.224922	-12.153	-222.94	457.97
3.63604e+09	0.225213	-12.781	-223	457.552
3.63604e+09	0.225504	-12.392	-221.924	458.209
3.63604e+09	0.225797	-12.9	-222.073	457.612
3.63604e+09	0.226088	-12.9	-221.386	457.671
3.63604e+09	0.226379	-13.379	-221.266	457.402
3.63604e+09	0.226671	-13.438	-220.877	457.313
3.63604e+09	0.226962	-13.707	-220.638	457.103
3.63604e+09	0.227254	-13.737	-220.25	457.044
3.63604e+09	0.227546	-13.737	-219.861	457.223
3.63604e+09	0.227837	-13.468	-218.845	457.492
3.63604e+09	0.228127	-14.096	-218.964	456.924
3.63604e+09	0.228419	-14.395	-218.575	456.834
3.63604e+09	0.228711	-14.574	-218.665	456.625
3.63604e+09	0.229002	-14.814	-218.097	456.565
3.63604e+09	0.229294	-15.083	-218.067	456.535
3.63604e+09	0.229586	-14.933	-217.23	456.416
3.63604e+09	0.229876	-15.8	-217.649	455.369
3.63604e+09	0.230167	-15.292	-216.513	455.818
3.63604e+09	0.230459	-15.92	-216.632	455.22
3.63604e+09	0.23075	-15.979	-216.184	454.861
3.63604e+09	0.231042	-16.575	-216.483	454.106
3.63604e+09	0.231334	-17.178	-216.647	453.065
3.63604e+09	0.231623	-17.086	-215.915	452.978
3.63604e+09	0.231916	-16.876	-215.347	452.709
3.63604e+09	0.232207	-17.205	-215.078	452.589
3.63604e+09	0.232498	-17.863	-215.305	451.503
3.63604e+09	0.232789	-18.042	-215.168	451.035
3.63604e+09	0.23308	-18.311	-214.779	450.437
3.63604e+09	0.233371	-17.953	-214.151	450.706
3.63604e+09	0.233662	-17.893	-213.673	450.527
3.63604e+09	0.233954	-18.301	-213.414	449.694
3.63604e+09	0.234246	-18.76	-213.254	449.002
3.63604e+09	0.234537	-18.999	-213.135	448.344
3.63604e+09	0.234829	-18.939	-212.477	448.255
3.63604e+09	0.23512	-19.627	-212.836	447.298
3.63604e+09	0.235411	-19.866	-212.537	447.059
3.63604e+09	0.235703	-19.926	-212.238	446.79
3.63604e+09	0.235995	-20.434	-212.088	446.222
3.63604e+09	0.236287	-20.374	-211.55	446.162
3.63604e+09	0.23658	-20.254	-210.922	446.072
3.63604e+09	0.236871	-20.888	-211.254	445.244
3.63604e+09	0.237162	-20.703	-210.683	445.235
3.63604e+09	0.237454	-20.942	-210.354	444.727
3.63604e+09	0.237734	-21.331	-210.444	444.039
3.63604e+09	0.238025	-21.271	-209.876	444.009
3.63604e+09	0.238316	-21.57	-209.816	443.501
3.63604e+09	0.238607	-21.36	-208.979	443.651
3.63604e+09	0.238897	-23.124	-210.474	441.917
3.63604e+09	0.239189	-22.526	-209.218	442.365
3.63604e+09	0.239481	-22.467	-208.621	442.216
3.63604e+09	0.239773	-22.549	-208.399	442.021
3.63604e+09	0.240064	-23.154	-208.65	440.96
3.63604e+09	0.240355	-23.214	-207.963	440.93
3.63604e+09	0.240646	-23.154	-207.455	440.422
3.63604e+09	0.240937	-23.154	-207.066	439.854
3.63604e+09	0.241229	-23.393	-206.737	439.256
3.63604e+09	0.24152	-23.842	-207.036	438.509
3.63604e+09	0.241812	-24.051	-206.498	438.031
3.63604e+09	0.242104	-23.931	-205.93	437.642
3.63604e+09	0.242395	-24.141	-205.601	437.074
3.63604e+09	0.242686	-24.44	-205.661	436.327
3.63604e+09	0.242977	-24.948	-205.87	435.31
3.63604e+09	0.243269	-24.918	-205.242	434.862
3.63604e+09	0.243561	-25.516	-205.362	433.845
3.63604e+09	0.243853	-25.277	-204.884	433.696
3.63604e+09	0.244144	-25.591	-204.875	432.781
3.63604e+09	0.244435	-26.054	-204.794	431.992
3.63604e+09	0.244725	-25.396	-203.628	432.082
3.63604e+09	0.245017	-26.054	-203.957	431.394
3.63604e+09	0.245309	-25.815	-203.419	431.125
3.63604e+09	0.245601	-26.652	-203.688	429.869
3.63604e+09	0.245893	-27.07	-203.867	428.703
3.63604e+09	0.246184	-26.652	-202.761	429.122
3.63604e+09	0.246475	-26.951	-202.552	428.434
3.63604e+09	0.246767	-26.831	-201.924	428.046
3.63604e+09	0.247059	-27.728	-202.701	426.611
3.63604e+09	0.247351	-28.057	-202.492	425.624
3.63604e+09	0.247643	-27.997	-202.074	425.086
3.63604e+09	0.247934	-27.489	-201.147	425.594
3.63604e+09	0.248226	-28.087	-201.625	424.1
3.63604e+09	0.248518	-28.416	-201.207	423.562
3.63604e+09	0.248809	-28.413	-200.863	423.223
3.63604e+09	0.249101	-28.416	-200.34	422.874
3.63604e+09	0.249392	-28.774	-200.16	422.097
3.63604e+09	0.249684	-29.432	-200.519	420.931
3.63604e+09	0.249975	-28.744	-199.383	421.2
3.63604e+09	0.250267	-29.208	-199.328	420.263
3.63604e+09	0.250559	-29.133	-198.815	419.974
3.63604e+09	0.25085	-29.432	-198.576	419.346
3.63604e+09	0.251141	-29.91	-198.845	418.27
3.63604e+09	0.251433	-30.09	-198.576	417.583
3.63604e+09	0.251724	-30	-197.918	417.343
3.63604e+09	0.252015	-30.359	-197.769	416.626
3.63604e+09	0.252306	-30.389	-197.53	416.447
3.63604e+09	0.252598	-30.797	-197.41	415.331
3.63604e+09	0.252891	-30.747	-197.051	414.922
3.63604e+09	0.253182	-30.867	-196.723	414.474
3.63604e+09	0.253474	-30.897	-196.244	414.025
3.63604e+09	0.253766	-30.987	-195.885	413.427
3.63604e+09	0.254057	-31.345	-195.945	412.53
3.63604e+09	0.254341	-31.614	-196.095	411.484
3.63604e+09	0.254632	-31.226	-195.258	411.723
3.63604e+09	0.254923	-31.318	-194.615	411.412
3.63604e+09	0.255214	-31.764	-194.869	410.408
3.63604e+09	0.255506	-31.913	-194.66	409.72
3.63604e+09	0.255797	-31.824	-194.032	409.451
3.63604e+09	0.256089	-32.033	-194.152	408.554
3.63604e+09	0.25638	-32.661	-194.259	407.658
3.63604e+09	0.256671	-32.9	-193.912	407.03
3.63604e+09	0.256962	-32.422	-193.075	407.359
3.63604e+09	0.257253	-32.451	-192.717	406.641
3.63604e+09	0.257544	-32.242	-191.999	406.462
3.63604e+09	0.257835	-33.049	-192.418	405.087
3.63604e+09	0.258126	-33.139	-192.149	404.429
3.63604e+09	0.258417	-33.587	-192.179	403.353
3.63604e+09	0.258709	-33.62	-192.039	402.615
3.63604e+09	0.259001	-33.886	-191.521	402.306
3.63604e+09	0.259294	-33.468	-190.893	402.277
3.63604e+09	0.259585	-34.036	-191.043	401.081
3.63604e+09	0.259877	-33.677	-190.475	400.901
3.63604e+09	0.260168	-33.558	-189.907	400.543
3.63604e+09	0.260459	-33.886	-190.086	399.736
3.63604e+09	0.260751	-33.946	-189.578	399.227
3.63604e+09	0.261042	-33.707	-188.83	399.227
3.63604e+09	0.261334	-34.036	-188.98	398.211
3.63604e+09	0.261626	-34.604	-189.368	397.194
3.63604e+09	0.261917	-33.976	-188.352	397.374
3.63604e+09	0.262209	-34.332	-187.874	396.696
3.63604e+09	0.262501	-33.856	-187.067	396.866
3.63604e+09	0.262791	-33.886	-187.126	396.328
3.63604e+09	0.263082	-34.694	-187.515	395.251
3.63604e+09	0.263374	-34.574	-186.917	395.012
3.63604e+09	0.263665	-35.202	-187.336	393.996
3.63604e+09	0.263956	-34.634	-186.409	393.757
3.63604e+09	0.264247	-34.813	-186.2	392.979
3.63604e+09	0.264538	-34.454	-185.482	393.248
3.63604e+09	0.264829	-34.245	-184.914	393.278
3.63604e+09	0.26512	-34.036	-184.436	392.949
3.63604e+09	0.265411	-35.112	-184.944	391.724
3.63604e+09	0.265702	-35.264	-184.805	390.859
3.63604e+09	0.265994	-35.351	-184.346	390.588
3.63604e+09	0.266286	-34.873	-183.838	390.528
3.63604e+09	0.266578	-35.232	-183.688	389.84
3.63604e+09	0.266869	-35.428	-183.462	389.078
3.63604e+09	0.26716	-35.441	-183.001	388.914
3.63604e+09	0.267451	-35.321	-182.582	388.495
3.63604e+09	0.267743	-35.112	-182.104	388.435
3.63604e+09	0.268034	-35.172	-181.685	387.897
3.63604e+09	0.268326	-35.082	-181.207	387.598
3.63604e+09	0.268617	-35.082	-180.729	387.329
3.63604e+09	0.268909	-35.172	-180.52	386.642
3.63604e+09	0.269201	-35.423	-180.508	385.79
3.63604e+09	0.269492	-35.8	-180.46	384.997
3.63604e+09	0.269784	-35.411	-180.011	384.938
3.63604e+09	0.270075	-35.8	-180.011	384.041
3.63604e+09	0.270366	-35.919	-179.653	383.353
3.63604e+09	0.270657	-35.8	-179.414	382.935
3.63604e+09	0.270949	-36.128	-179.443	382.367
3.63604e+09	0.271241	-36.398	-179.473	381.44
3.63604e+09	0.271532	-35.77	-178.188	381.709
3.63604e+09	0.271824	-35.859	-178.218	381.201
3.63604e+09	0.272117	-35.56	-177.59	381.231
3.63604e+09	0.272408	-35.59	-177.231	380.932
3.63604e+09	0.272699	-36.009	-177.171	380.184
3.63604e+09	0.272991	-36.248	-177.44	379.317
3.63604e+09	0.273282	-35.919	-176.753	379.497
3.63604e+09	0.273574	-35.949	-176.424	378.959
3.63604e+09	0.273865	-35.357	-175.279	379.575
3.63604e+09	0.274156	-35.77	-175.378	378.869
3.63604e+09	0.274447	-35.565	-174.884	378.665
3.63604e+09	0.274737	-35.889	-174.84	378.152
3.63604e+09	0.275029	-35.949	-174.63	377.524
3.63604e+09	0.27532	-36.158	-174.6	376.627
3.63604e+09	0.275612	-36.487	-174.541	376.298
3.63604e+09	0.275903	-37.085	-174.541	375.67
3.63604e+09	0.276194	-36.427	-173.973	375.581
3.63604e+09	0.276485	-36.427	-173.614	375.312
3.63604e+09	0.276776	-36.786	-173.554	374.564
3.63604e+09	0.277067	-36.673	-173.142	374.05
3.63604e+09	0.277359	-35.889	-171.94	374.773
3.63604e+09	0.27765	-36.086	-171.897	373.897
3.63604e+09	0.277941	-36.637	-171.94	373.099
3.63604e+09	0.278233	-36.099	-171.133	373.608
3.63604e+09	0.278524	-36.667	-171.312	372.591
3.63604e+09	0.278816	-36.517	-171.192	371.933
3.63604e+09	0.279107	-36.577	-170.804	371.784
3.63604e+09	0.279398	-37.025	-170.714	371.096
3.63604e+09	0.27969	-37.205	-170.684	370.648
3.63604e+09	0.279982	-37.264	-170.266	369.931
3.63604e+09	0.280274	-37.444	-170.266	369.572
3.63604e+09	0.280565	-37.803	-170.415	368.884
3.63604e+09	0.280857	-37.533	-169.518	368.824
3.63604e+09	0.281149	-37.414	-169.459	368.496
3.63604e+09	0.28144	-37.593	-169.097	368.131
3.63604e+09	0.281731	-37.832	-168.861	367.659
3.63604e+09	0.282022	-37.922	-168.741	367.21
3.63604e+09	0.282314	-37.982	-168.771	366.134
3.63604e+09	0.282606	-38.52	-168.771	365.177
3.63604e+09	0.282898	-38.819	-168.622	364.699
3.63604e+09	0.283189	-38.251	-167.784	364.699
3.63604e+09	0.28348	-38.729	-168.203	363.712
3.63604e+09	0.283772	-38.361	-167.376	363.84
3.63604e+09	0.284064	-38.759	-167.486	362.905
3.63604e+09	0.284356	-38.819	-167.366	362.367
3.63604e+09	0.284648	-38.909	-166.795	362.08
3.63604e+09	0.284939	-39.447	-167.216	361.231
3.63604e+09	0.28523	-38.52	-165.722	361.889
3.63604e+09	0.285522	-38.669	-165.722	361.291
3.63604e+09	0.285813	-39.447	-165.961	360.424
3.63604e+09	0.286105	-39.357	-165.782	359.856
3.63604e+09	0.286397	-39.776	-165.722	358.989
3.63604e+09	0.286689	-40.015	-165.782	358.182
3.63604e+09	0.286979	-40.045	-165.363	358.092
3.63604e+09	0.287271	-40.433	-165.273	357.494
3.63604e+09	0.287563	-39.955	-164.586	357.345
3.63604e+09	0.287854	-39.955	-163.808	357.106
3.63604e+09	0.288146	-40.254	-164.317	356.149
3.63604e+09	0.288437	-40.672	-164.317	355.491
3.63604e+09	0.288728	-41.36	-164.765	354.206
3.63604e+09	0.28902	-41.181	-164.137	354.116
3.63604e+09	0.289311	-41.091	-163.779	353.907
3.63604e+09	0.289603	-41.988	-164.167	352.412
3.63604e+09	0.289894	-41.868	-163.569	352.203
3.63604e+09	0.290186	-42.048	-163.51	351.994
3.63604e+09	0.290477	-41.898	-163.3	351.456
3.63604e+09	0.29077	-42.287	-163.211	350.738
3.63604e+09	0.291061	-42.018	-162.643	350.589
3.63604e+09	0.291353	-42.496	-163.031	349.542
3.63604e+09	0.291645	-42.825	-162.852	348.855
3.63604e+09	0.291937	-42.915	-162.672	348.436
3.63604e+09	0.292228	-43.154	-162.672	347.749
3.63604e+09	0.29252	-43.184	-162.134	347.42
3.63604e+09	0.292812	-42.974	-161.806	347.33
3.63604e+09	0.293103	-43.094	-161.865	346.493
3.63604e+09	0.293395	-43.632	-161.835	345.596
3.63604e+09	0.293686	-43.483	-160.939	345.746
3.63604e+09	0.293978	-44.051	-161.357	344.909
3.63604e+09	0.29427	-43.811	-161.058	344.64
3.63604e+09	0.294561	-44.29	-161.088	343.743
3.63604e+09	0.294852	-43.991	-160.281	343.892
3.63604e+09	0.295143	-43.991	-159.922	343.534
3.63604e+09	0.295435	-44.439	-160.311	342.846
3.63604e+09	0.295727	-44.349	-159.892	342.517
3.63604e+09	0.296018	-44.469	-159.982	341.859
3.63604e+09	0.29631	-44.469	-159.474	341.8
3.63604e+09	0.296602	-44.17	-158.876	341.77
3.63604e+09	0.296893	-44.888	-159.265	340.873
3.63604e+09	0.297185	-45.246	-159.294	340.305
3.63604e+09	0.297476	-45.157	-158.936	340.327
3.63604e+09	0.297769	-45.306	-158.487	339.946
3.63604e+09	0.298061	-45.695	-158.816	339.139
3.63604e+09	0.298352	-45.635	-158.457	339.408
3.63604e+09	0.298643	-45.874	-158.457	338.9
3.63604e+09	0.298934	-46.382	-158.487	338.511
3.63604e+09	0.299225	-46.532	-158.248	338.063
3.63604e+09	0.299516	-47.07	-158.457	336.867
3.63604e+09	0.299807	-47.04	-158.308	336.718
3.63604e+09	0.300099	-47.219	-158.009	336.568
3.63604e+09	0.30039	-47.339	-158.158	336.209
3.63604e+09	0.300682	-47.349	-157.648	336.244
3.63604e+09	0.300974	-47.578	-157.291	336.179
3.63604e+09	0.301265	-48.505	-158.099	334.894
3.63604e+09	0.301557	-47.87	-157.072	335.258
3.63604e+09	0.301849	-48.418	-157.346	334.545
3.63604e+09	0.30214	-47.967	-156.574	334.834
3.63604e+09	0.302432	-48.684	-156.963	333.967
3.63604e+09	0.302723	-48.176	-156.365	334.177
3.63604e+09	0.303014	-48.565	-156.096	333.818
3.63604e+09	0.303306	-48.923	-156.155	333.369
3.63604e+09	0.303597	-49.91	-156.873	331.964
3.63604e+09	0.303888	-49.521	-156.335	331.785
3.63604e+09	0.30418	-50.299	-156.694	330.679
3.63604e+09	0.304472	-50.089	-156.066	331.157
3.63604e+09	0.304756	-50.299	-155.827	330.47
3.63604e+09	0.305048	-50.089	-155.498	330.38
3.63604e+09	0.305339	-50.269	-155.259	330.171
3.63604e+09	0.305631	-50.568	-155.587	329.423
3.63604e+09	0.305922	-50.956	-155.617	328.766
3.63604e+09	0.306214	-51.131	-155.702	328.27
3.63604e+09	0.306505	-51.464	-155.528	327.66
3.63604e+09	0.306797	-51.285	-154.721	327.929
3.63604e+09	0.307089	-51.763	-154.93	327.301
3.63604e+09	0.30738	-52.361	-155.498	326.105
3.63604e+09	0.307671	-52.66	-155.498	325.477
3.63604e+09	0.307962	-51.943	-154.242	325.896
3.63604e+09	0.308255	-53.109	-155.079	324.311
3.63604e+09	0.308547	-52.869	-154.541	324.73
3.63604e+09	0.308839	-53.079	-154.451	323.982
3.63604e+09	0.30913	-53.587	-154.571	323.235
3.63604e+09	0.309421	-53.288	-153.973	323.205
3.63604e+09	0.309712	-53.18	-153.411	323.31
3.63604e+09	0.310004	-53.796	-153.734	322.189
3.63604e+09	0.310295	-53.677	-153.226	322.069
3.63604e+09	0.310586	-53.707	-152.688	321.92
3.63604e+09	0.310877	-54.544	-153.525	320.784
3.63604e+09	0.311168	-54.603	-153.345	320.246
3.63604e+09	0.311459	-55.082	-153.674	319.289
3.63604e+09	0.311739	-54.454	-152.628	319.618
3.63604e+09	0.31203	-54.94	-152.825	319.035
3.63604e+09	0.312322	-55.231	-152.837	318.392
3.63604e+09	0.312613	-55.65	-153.076	317.645
3.63604e+09	0.312904	-55.65	-152.478	317.286
3.63604e+09	0.313196	-55.919	-152.478	316.927
3.63604e+09	0.313487	-56.248	-152.419	316.329
3.63604e+09	0.313779	-56.636	-152.658	315.761
3.63604e+09	0.31407	-56.935	-152.478	315.044
3.63604e+09	0.314361	-57.055	-152.209	314.984
3.63604e+09	0.314653	-57.593	-152.598	314.117
3.63604e+09	0.314946	-57.234	-152.179	314.207
3.63604e+09	0.315238	-56.392	-151.318	317.911
3.63604e+09	0.315529	-58.729	-152.807	312.174
3.63604e+09	0.31582	-59.446	-152.628	311.098
3.63604e+09	0.316111	-60.582	-153.166	309.454
3.63604e+09	0.316402	-60.792	-152.628	5.455
3.63604e+09	0.316694	-61.778	-152.329	0.732
3.63604e+09	0.316986	-62.316	-152.478	0.582
3.63604e+09	0.317277	-63.392	-153.106	0.283
3.63604e+09	0.317569	-64.05	-152.987	0.134
3.63604e+09	0.317861	-65.395	-153.644	0.343
3.63604e+09	0.318153	-66.053	-153.585	0.492
3.63604e+09	0.318445	-66.681	-153.315	0.552
3.63604e+09	0.318736	-67.428	-153.495	0.134
3.63604e+09	0.319027	-68.624	-153.913	0.194
3.63604e+09	0.319319	-68.915	-153.619	0.004
3.63604e+09	0.31961	-69.61	-153.465	0.373
3.63604e+09	0.319901	-70.388	-153.226	-0.076
3.63604e+09	0.320194	-70.956	-153.375	0.313
3.63604e+09	0.320486	-71.793	-153.674	0.134
3.63604e+09	0.320777	-72.271	-153.555	0.074
3.63604e+09	0.321068	-73.245	-154.496	0.306
3.63604e+09	0.321359	-73.347	-154.422	0.223
3.63604e+09	0.321651	-73.766	-154.277	0.333
3.63604e+09	0.321944	-75.141	-154.99	0.104
3.63604e+09	0.322236	-75.709	-154.721	0.403
3.63604e+09	0.322526	-76.845	-155.109	0.253
3.63604e+09	0.322817	-77.293	-155.019	919.095
3.63604e+09	0.323109	-77.712	-154.571	634.917
3.63604e+09	0.323401	-78.639	-154.99	518.896
3.63604e+09	0.323692	-79.117	-154.84	473.067
3.63604e+09	0.323984	-80.074	-155.617	445.265
3.63604e+09	0.324275	-80.791	-156.006	425.923
3.63604e+09	0.324567	-81.449	-156.395	410.109
3.63604e+09	0.324858	-81.957	-156.215	397.374
3.63604e+09	0.325149	-83.332	-157.202	385.805
3.63604e+09	0.325441	-83.003	-156.634	377.793
3.63604e+09	0.325733	-82.943	-156.185	369.96
3.63604e+09	0.326023	-83.422	-156.275	362.935
3.63604e+09	0.326315	-83.721	-156.395	356.538
3.63604e+09	0.326606	-83.213	-155.587	351.575
3.63604e+09	0.326897	-82.836	-155.181	346.904
3.63604e+09	0.327188	-82.824	-154.691	342.786
3.63604e+09	0.32748	-83.063	-154.571	338.75
3.63604e+09	0.327771	-82.734	-154.272	335.014
3.63604e+09	0.328064	-83.153	-154.362	331.366
3.63604e+09	0.328355	-82.525	-153.555	328.766
3.63604e+09	0.328647	-82.617	-153.455	325.913
3.63604e+09	0.328939	-82.435	-153.046	323.594
3.63604e+09	0.32923	-82.465	-152.688	321.412
3.63604e+09	0.329522	-82.136	-152.269	319.528
3.63604e+09	0.329813	-82.256	-152.209	317.705
3.63604e+09	0.330105	-82.017	-151.671	316.09
3.63604e+09	0.330397	-82.106	-151.611	314.506
3.63604e+09	0.330689	-81.85	-151.235	313.061
3.63604e+09	0.330981	-81.449	-150.685	311.905
3.63604e+09	0.331271	-81.299	-150.416	310.919
3.63604e+09	0.331563	-81.419	-150.565	309.424
3.63604e+09	0.331855	-81.329	-150.206	308.527
3.63604e+09	0.332147	-80.911	-149.549	308.079
3.63604e+09	0.332437	-80.612	-148.921	307.212
3.63604e+09	0.33273	-80.492	-148.712	306.225
3.63604e+09	0.333021	-80.642	-148.592	305.388
3.63604e+09	0.333313	-80.253	-148.024	304.969
3.63604e+09	0.333604	-80.821	-148.502	303.594
3.63604e+09	0.333896	-80.343	-147.837	303.223
3.63604e+09	0.334187	-80.552	-147.905	302.1
3.63604e+09	0.334479	-80.315	-147.81	301.606
3.63604e+09	0.334771	-79.894	-147.127	301.561
3.63604e+09	0.335062	-80.253	-147.426	300.276
3.63604e+09	0.335353	-79.864	-146.739	299.887
3.63604e+09	0.335645	-79.745	-146.828	299.319
3.63604e+09	0.335937	-78.878	-145.782	299.738
3.63604e+09	0.336228	-78.967	-145.722	299.05
3.63604e+09	0.336519	-78.698	-145.393	298.721
3.63604e+09	0.336811	-78.22	-144.616	299.11
3.63604e+09	0.337102	-78.19	-144.526	298.512
3.63604e+09	0.337394	-77.891	-143.988	298.333
3.63604e+09	0.337685	-77.293	-143.45	298.452
3.63604e+09	0.337976	-77.63	-143.508	297.879
3.63604e+09	0.338269	-76.815	-142.942	298.153
3.63604e+09	0.33856	-76.516	-142.374	298.183
3.63604e+09	0.338851	-76.994	-142.703	297.376
3.63604e+09	0.339143	-76.068	-141.926	297.914
3.63604e+09	0.339435	-75.888	-141.597	297.825
3.63604e+09	0.339726	-76.157	-141.985	297.018
3.63604e+09	0.340017	-75.47	-141.089	297.526
3.63604e+09	0.340309	-75.44	-141.089	297.376
3.63604e+09	0.3406	-75.201	-140.909	297.197
3.63604e+09	0.340891	-74.812	-140.401	297.346
3.63604e+09	0.341182	-75.171	-140.61	296.689
3.63604e+09	0.341474	-74.932	-140.162	296.748
3.63604e+09	0.341765	-74.005	-138.936	297.436
3.63604e+09	0.342057	-73.796	-138.817	297.586
3.63604e+09	0.342348	-73.527	-138.548	297.586
3.63604e+09	0.34264	-73.317	-138.338	297.107
3.63604e+09	0.342931	-73.018	-138.159	297.257
3.63604e+09	0.343224	-73.616	-138.607	296.24
3.63604e+09	0.343515	-72.916	-137.671	296.592
3.63604e+09	0.343806	-72.719	-137.322	296.719
3.63604e+09	0.344097	-72.45	-136.873	296.719
3.63604e+09	0.34439	-72.421	-136.664	296.39
3.63604e+09	0.344682	-72.51	-137.202	295.762
3.63604e+09	0.344973	-72.032	-136.216	296.031
3.63604e+09	0.345264	-71.673	-135.827	296.121
3.63604e+09	0.345555	-71.494	-135.678	295.822
3.63604e+09	0.345846	-71.344	-135.409	295.493
3.63604e+09	0.346138	-70.926	-134.93	295.672
3.63604e+09	0.346429	-70.268	-134.213	296.001
3.63604e+09	0.346721	-70.238	-134.093	295.732
3.63604e+09	0.347013	-70.567	-134.362	295.044
3.63604e+09	0.347305	-69.82	-133.764	295.194
3.63604e+09	0.347596	-70.059	-133.615	294.746
3.63604e+09	0.347875	-69.581	-133.495	294.596
3.63604e+09	0.348166	-69.431	-133.166	294.626
3.63604e+09	0.348457	-69.282	-132.838	294.357
3.63604e+09	0.348748	-69.282	-132.808	294.148
3.63604e+09	0.349039	-68.714	-132.06	294.327
3.63604e+09	0.34933	-69.401	-132.688	293.251
3.63604e+09	0.349622	-68.778	-131.998	293.495
3.63604e+09	0.349914	-68.767	-131.938	292.991
3.63604e+09	0.350206	-68.146	-131.223	293.012
3.63604e+09	0.350497	-68.235	-131.044	292.623
3.63604e+09	0.350789	-67.667	-130.655	292.623
3.63604e+09	0.35108	-67.637	-130.506	292.264
3.63604e+09	0.351371	-67.787	-130.566	291.935
3.63604e+09	0.351664	-67.189	-130.177	292.204
3.63604e+09	0.351955	-66.89	-129.46	292.204
3.63604e+09	0.352247	-66.591	-129.19	292.234
3.63604e+09	0.352538	-66.651	-129.19	291.846
3.63604e+09	0.352829	-66.498	-129.11	291.61
3.63604e+09	0.353121	-66.202	-128.533	291.487
3.63604e+09	0.353412	-66.262	-128.652	291.308
3.63604e+09	0.353704	-66.262	-128.503	290.68
3.63604e+09	0.353995	-66.143	-128.473	290.291
3.63604e+09	0.354286	-65.904	-128.144	290.441
3.63604e+09	0.354578	-65.413	-127.564	290.82
3.63604e+09	0.354869	-65.186	-127.277	290.65
3.63604e+09	0.355162	-65.485	-127.486	290.381
3.63604e+09	0.355453	-65.395	-127.546	289.932
3.63604e+09	0.355745	-65.216	-127.188	289.992
3.63604e+09	0.356036	-64.797	-126.799	289.903
3.63604e+09	0.356328	-65.007	-126.679	289.454
3.63604e+09	0.35662	-64.558	-126.201	289.663
3.63604e+09	0.356912	-64.917	-126.649	289.215
3.63604e+09	0.357202	-64.05	-125.603	289.454
3.63604e+09	0.357494	-64.05	-125.513	289.275
3.63604e+09	0.357786	-63.99	-125.274	289.006
3.63604e+09	0.358078	-64.147	-125.531	288.398
3.63604e+09	0.358369	-63.736	-125.202	288.562
3.63604e+09	0.358661	-63.093	-124.138	288.767
3.63604e+09	0.358952	-63.243	-124.467	288.049
3.63604e+09	0.359243	-63.243	-124.019	288.049
3.63604e+09	0.359534	-62.436	-123.092	288.647
3.63604e+09	0.359826	-63.213	-123.929	287.571
3.63604e+09	0.360118	-62.974	-123.63	287.272
3.63604e+09	0.36041	-62.824	-123.481	287.182
3.63604e+09	0.360701	-62.717	-122.96	287.368
3.63604e+09	0.360993	-62.615	-123.152	286.853
3.63604e+09	0.361286	-62.705	-123.032	286.435
3.63604e+09	0.361576	-62.077	-122.345	286.704
3.63604e+09	0.361869	-62.585	-122.913	286.106
3.63604e+09	0.36216	-62.854	-122.823	285.448
3.63604e+09	0.362451	-62.229	-122.215	285.685
3.63604e+09	0.362743	-62.286	-122.016	285.448
3.63604e+09	0.363035	-62.585	-122.544	284.918
3.63604e+09	0.363327	-62.339	-122.051	284.753
3.63604e+09	0.363619	-62.256	-121.777	284.611
3.63604e+09	0.36391	-62.197	-121.777	284.432
3.63604e+09	0.364201	-61.838	-121.239	284.492
3.63604e+09	0.364492	-62.167	-121.388	283.714
3.63604e+09	0.364784	-61.957	-121.059	283.684
3.63604e+09	0.365076	-62.017	-120.79	283.625
3.63604e+09	0.365368	-61.718	-120.581	283.445
3.63604e+09	0.365659	-61.898	-120.491	282.907
3.63604e+09	0.365951	-62.065	-120.68	282.616
3.63604e+09	0.366243	-61.539	-119.863	282.847
3.63604e+09	0.366535	-61.868	-120.222	282.04
3.63604e+09	0.366826	-61.957	-120.252	281.472
3.63604e+09	0.367117	-61.957	-119.893	281.084
3.63604e+09	0.367409	-61.778	-119.624	281.263
3.63604e+09	0.367701	-61.838	-119.564	280.665
3.63604e+09	0.367991	-61.3	-119.056	280.994
3.63604e+09	0.368283	-61.061	-118.488	280.755
3.63604e+09	0.368574	-61.12	-118.399	280.635
3.63604e+09	0.368866	-61.479	-118.907	279.738
3.63604e+09	0.369157	-61.297	-118.57	279.711
3.63604e+09	0.369448	-61.419	-118.578	279.111
3.63604e+09	0.369741	-60.941	-117.89	279.32
3.63604e+09	0.370033	-61.12	-117.86	278.782
3636044889	0.370324	-61.061	-117.771	278.423
3.63604e+09	0.370615	-61.352	-117.995	277.765
3.63604e+09	0.370906	-61.778	-118.219	276.988
3.63604e+09	0.371198	-61.539	-117.89	276.57
3.63604e+09	0.371489	-61.658	-118.129	275.852
3.63604e+09	0.371781	-61.12	-117.412	276.271
3.63604e+09	0.372073	-61.539	-117.382	275.583
3.63604e+09	0.372364	-61.658	-117.532	274.507
3.63604e+09	0.372654	-60.881	-116.545	275.105
3.63604e+09	0.372946	-61.33	-116.934	274.178
3.63604e+09	0.373238	-61.509	-117.053	273.221
3.63604e+09	0.373529	-61.868	-117.322	272.325
3.63604e+09	0.373821	-61.736	-116.899	272.093
3.63604e+09	0.374112	-61.24	-116.067	272.085
3.63604e+09	0.374404	-61.33	-116.276	271.368
3.63604e+09	0.374695	-61.509	-116.515	270.8
3.63604e+09	0.374986	-60.749	-115.666	270.777
3.63604e+09	0.375277	-61.569	-116.396	269.604
3.63604e+09	0.375569	-61.389	-115.857	269.694
3.63604e+09	0.375861	-61.3	-115.529	269.096
3.63604e+09	0.376152	-61.688	-115.977	268.199
3.63604e+09	0.376443	-61.629	-115.768	267.541
3.63604e+09	0.376735	-62.256	-116.366	266.316
3.63604e+09	0.377026	-62.466	-116.306	265.628
3.63604e+09	0.377318	-62.077	-115.768	265.718
3.63604e+09	0.37761	-61.33	-114.781	266.047
3.63604e+09	0.377901	-61.697	-114.871	265.105
3.63604e+09	0.378192	-62.107	-115.499	264.074
3.63604e+09	0.378484	-62.366	-115.638	263.516
3.63604e+09	0.378775	-62.346	-115.469	263.207
3.63604e+09	0.379066	-62.316	-115.529	262.519
3.63604e+09	0.379358	-62.466	-115.17	261.891
3.63604e+09	0.379649	-62.346	-115.05	261.353
3.63604e+09	0.37994	-62.107	-114.602	261.293
3.63604e+09	0.380232	-61.928	-114.183	261.204
3.63604e+09	0.380523	-62.436	-114.751	260.247
3.63604e+09	0.380814	-62.197	-114.692	259.888
3.63604e+09	0.381106	-61.928	-114.034	259.35
3.63604e+09	0.381398	-61.928	-113.974	258.902
3.63604e+09	0.38169	-62.167	-114.064	258.184
3.63604e+09	0.381981	-62.137	-113.914	258.035
3.63604e+09	0.382273	-62.406	-114.004	257.078
3.63604e+09	0.382565	-62.316	-113.855	256.839
3.63604e+09	0.382856	-62.346	-113.735	256.271
3.63604e+09	0.383147	-62.226	-113.615	255.942
3.63604e+09	0.383439	-62.496	-113.735	255.135
3.63604e+09	0.383731	-62.735	-113.795	254.448
3.63604e+09	0.384022	-62.854	-113.675	253.79
3.63604e+09	0.384314	-62.585	-113.167	253.64
3.63604e+09	0.384605	-62.884	-113.645	252.564
3.63604e+09	0.384896	-63.034	-113.346	252.056
3.63604e+09	0.385175	-63.004	-113.466	251.279
3.63604e+09	0.385457	-63.064	-113.406	250.681
3.63604e+09	0.385748	-63.512	-113.257	249.784
3.63604e+09	0.38604	-63.482	-113.376	249.066
3.63604e+09	0.386332	-63.243	-113.047	248.768
3.63604e+09	0.386623	-63.093	-112.629	248.498
3.63604e+09	0.386914	-63.362	-112.748	247.542
3.63604e+09	0.387206	-63.632	-113.077	246.735
3.63604e+09	0.387497	-63.333	-112.569	246.466
3.63604e+09	0.387789	-63.482	-112.719	245.629
3.63604e+09	0.38808	-63.482	-112.27	244.821
3.63604e+09	0.388371	-64.05	-112.958	243.596
3.63604e+09	0.388663	-63.721	-112.33	243.656
3.63604e+09	0.388954	-63.928	-112.459	242.525
3.63604e+09	0.389246	-64.379	-112.898	241.443
3.63604e+09	0.389537	-64.409	-112.689	240.935
3.63604e+09	0.389829	-64.439	-112.569	240.337
3.63604e+09	0.39012	-64.648	-112.629	239.62
3.63604e+09	0.390412	-64.558	-112.509	239.141
3.63604e+09	0.390703	-64.827	-112.778	238.304
3.63604e+09	0.390994	-64.917	-112.689	237.437
3.63604e+09	0.391286	-65.007	-112.599	236.78
3.63604e+09	0.391577	-64.827	-112.21	236.421
3.63604e+09	0.391868	-65.037	-112.509	235.793
3.63604e+09	0.39216	-64.977	-112.001	235.315
3.63604e+09	0.392451	-64.768	-111.792	234.807
3.63604e+09	0.392741	-64.648	-111.732	234.508
3.63604e+09	0.393032	-65.079	-111.911	233.372
3.63604e+09	0.393323	-65.575	-112.24	232.176
3.63604e+09	0.393614	-65.844	-112.36	231.369
3.63604e+09	0.393905	-65.784	-112.36	230.711
3.63604e+09	0.394196	-65.724	-112.031	230.143
3.63604e+09	0.394489	-65.754	-112.18	229.485
3.63604e+09	0.394781	-65.724	-112.061	228.858
3.63604e+09	0.395071	-65.485	-111.523	228.349
3.63604e+09	0.395362	-65.485	-111.313	228.08
3.63604e+09	0.395654	-65.425	-110.955	227.662
3.63604e+09	0.395945	-65.993	-111.553	226.526
3.63604e+09	0.396236	-65.841	-111.287	226.006
3.63604e+09	0.396528	-65.694	-111.104	225.749
3.63604e+09	0.396819	-65.844	-110.775	225.211
3.63604e+09	0.397102	-65.682	-110.706	224.74
3.63604e+09	0.397393	-66.202	-110.865	223.835
3.63604e+09	0.397684	-66.137	-110.925	223.046
3.63604e+09	0.397974	-66.472	-111.313	222.102
3.63604e+09	0.398266	-66.681	-111.254	221.414
3.63604e+09	0.398558	-66.651	-111.194	220.936
3.63604e+09	0.398849	-66.472	-110.865	220.308
3.63604e+09	0.399141	-67.01	-111.224	219.381
3.63604e+09	0.399433	-67.219	-111.463	218.753
3.63604e+09	0.399725	-66.614	-110.596	218.766
3.63604e+09	0.400017	-66.711	-110.626	218.215
3.63604e+09	0.400309	-66.86	-110.678	217.615
3.63604e+09	0.400601	-66.681	-110.237	217.229
3.63604e+09	0.400892	-67.219	-110.686	216.362
3.63605e+09	0.401184	-67.488	-110.805	215.495
3.63605e+09	0.401476	-67.727	-111.044	214.658
3.63605e+09	0.401766	-67.428	-110.626	214.628
3.63605e+09	0.402058	-67.608	-110.805	214.239
3.63605e+09	0.402336	-66.86	-109.908	214.239
3.63605e+09	0.402628	-67.326	-109.966	213.422
3.63605e+09	0.402919	-67.458	-110.058	212.834
3.63605e+09	0.40321	-67.428	-110.118	212.565
3.63605e+09	0.403501	-67.697	-110.058	211.848
3.63605e+09	0.403792	-67.518	-109.699	211.638
3.63605e+09	0.404083	-68.026	-110.476	210.233
3.63605e+09	0.404375	-68.313	-110.514	209.832
3.63605e+09	0.404666	-68.086	-110.028	209.456
3.63605e+09	0.404959	-68.086	-109.938	208.679
3.63605e+09	0.40525	-67.936	-109.759	208.38
3.63605e+09	0.405541	-68.205	-109.968	207.453
3.63605e+09	0.405832	-68.923	-110.506	206.138
3.63605e+09	0.406123	-68.415	-109.998	206.108
3.63605e+09	0.406414	-68.45	-109.829	205.53
3.63605e+09	0.406706	-68.415	-109.58	205.121
3.63605e+09	0.406997	-68.385	-109.43	204.852
3.63605e+09	0.407288	-68.773	-109.669	203.836
3.63605e+09	0.407579	-68.295	-109.311	203.686
3.63605e+09	0.407871	-68.176	-109.191	203.059
3.63605e+09	0.408162	-68.624	-109.251	202.371
3.63605e+09	0.408454	-68.684	-109.101	201.624
3.63605e+09	0.408744	-69.042	-109.43	200.757
3.63605e+09	0.409036	-69.072	-109.281	200.189
3.63605e+09	0.409328	-69.431	-109.58	199.382
3.63605e+09	0.409619	-69.61	-109.759	198.873
3.63605e+09	0.409911	-69.7	-109.849	198.186
3.63605e+09	0.410202	-69.909	-109.938	197.528
3.63605e+09	0.410493	-69.71	-109.582	196.898
3.63605e+09	0.410785	-69.371	-109.131	196.87
3.63605e+09	0.411076	-69.341	-108.982	196.452
3.63605e+09	0.411368	-69.461	-108.952	195.824
3.63605e+09	0.41166	-69.573	-108.924	195.308
3.63605e+09	0.411952	-70.203	-109.664	194.212
3.63605e+09	0.412243	-69.551	-108.743	194.329
3.63605e+09	0.412534	-69.939	-109.012	193.582
3.63605e+09	0.412827	-69.88	-108.683	193.462
3.63605e+09	0.413119	-69.76	-108.862	192.805
3.63605e+09	0.413409	-70.268	-109.101	191.878
3.63605e+09	0.4137	-69.79	-108.354	192.207
3.63605e+09	0.413991	-69.792	-108.513	191.938
3.63605e+09	0.414283	-69.999	-108.593	191.041
3.63605e+09	0.414575	-69.88	-108.294	190.802
3.63605e+09	0.414866	-69.909	-108.234	190.174
3.63605e+09	0.415157	-69.939	-108.145	189.815
3.63605e+09	0.415448	-69.7	-107.726	189.576
3.63605e+09	0.415739	-69.969	-108.294	188.679
3.63605e+09	0.41603	-70.208	-108.085	187.962
3.63605e+09	0.416322	-70.298	-107.876	187.723
3.63605e+09	0.416614	-69.999	-107.636	187.364
3.63605e+09	0.416906	-70.328	-107.935	186.766
3.63605e+09	0.417197	-70.029	-107.457	186.557
3.63605e+09	0.417488	-70.119	-107.457	186.049
3.63605e+09	0.417779	-70.448	-107.756	185.092
3.63605e+09	0.41807	-70.448	-107.636	184.524
3.63605e+09	0.418361	-70.806	-107.935	183.597
3.63605e+09	0.418653	-70.956	-107.965	183.119
3.63605e+09	0.418945	-71.195	-107.906	182.641
3.63605e+09	0.419237	-70.866	-107.397	182.7
3.63605e+09	0.419527	-71.404	-108.055	181.295
3.63605e+09	0.419819	-71.584	-107.906	180.787
3.63605e+09	0.420111	-71.703	-108.204	180.129
3.63605e+09	0.420402	-71.195	-107.636	180.1
3.63605e+09	0.420694	-71.225	-107.636	179.711
3.63605e+09	0.420986	-71.053	-107.034	179.688
3.63605e+09	0.421277	-71.404	-107.397	178.724
3.63605e+09	0.421569	-71.494	-107.427	178.156
3.63605e+09	0.42186	-71.703	-107.427	177.499
3.63605e+09	0.422151	-72.032	-107.666	176.871
3.63605e+09	0.422444	-71.613	-107.248	176.841
3.63605e+09	0.422736	-71.344	-106.859	176.632
3.63605e+09	0.423026	-71.972	-107.338	175.406
3.63605e+09	0.423317	-71.793	-107.517	174.928
3.63605e+09	0.423609	-72.062	-107.487	174.39
3.63605e+09	0.423899	-72.391	-107.876	173.313
3.63605e+09	0.424191	-71.374	-106.471	173.911
3.63605e+09	0.424482	-72.032	-107.338	172.626
3.63605e+09	0.424774	-71.434	-106.62	173.044
3.63605e+09	0.425065	-71.584	-106.829	172.177
3.63605e+09	0.425355	-72.062	-106.919	171.46
3.63605e+09	0.425642	-71.554	-106.5	171.52
3.63605e+09	0.425934	-71.584	-106.291	171.012
3.63605e+09	0.426226	-71.823	-106.411	170.234
3.63605e+09	0.426518	-71.374	-105.813	170.145
3.63605e+09	0.426809	-71.882	-106.231	169.158
3.63605e+09	0.427101	-72.062	-106.411	168.441
3.63605e+09	0.427392	-72.211	-106.65	167.753
3.63605e+09	0.427683	-72.002	-106.112	167.454
3.63605e+09	0.427974	-72.122	-106.052	166.916
3.63605e+09	0.428267	-72.63	-106.56	165.87
3.63605e+09	0.428558	-71.942	-105.723	166.049
3.63605e+09	0.428849	-72.809	-106.71	164.644
3.63605e+09	0.42914	-72.54	-106.052	164.614
3.63605e+09	0.429431	-72.45	-106.022	164.375
3.63605e+09	0.429723	-72.6	-106.052	163.747
3.63605e+09	0.430014	-72.812	-106.19	163
3.63605e+09	0.430306	-72.809	-106.022	162.372
3.63605e+09	0.430598	-73.078	-106.471	161.924
3.63605e+09	0.430889	-73.317	-106.56	161.027
3.63605e+09	0.431181	-72.809	-105.873	161.027
3.63605e+09	0.431472	-73.377	-106.381	160.04
3.63605e+09	0.431763	-73.19	-106.02	159.958
3.63605e+09	0.432054	-72.66	-105.544	159.98
3.63605e+09	0.432345	-72.989	-105.783	159.203
3.63605e+09	0.432637	-72.809	-105.424	158.874
3.63605e+09	0.432929	-72.66	-105.245	158.635
3.63605e+09	0.433221	-72.989	-105.514	158.067
3.63605e+09	0.433514	-73.048	-105.275	157.619
3.63605e+09	0.433805	-73.885	-106.321	156.423
3.63605e+09	0.434096	-72.869	-105.305	156.572
3.63605e+09	0.434387	-72.809	-104.767	156.662
3.63605e+09	0.434677	-72.331	-104.527	156.692
3.63605e+09	0.434968	-72.63	-104.527	156.124
3.63605e+09	0.435259	-72.57	-104.438	155.915
3.63605e+09	0.435551	-72.152	-104.049	156.004
3.63605e+09	0.435842	-72.63	-104.438	155.078
3.63605e+09	0.436134	-72.516	-104.184	154.779
3.63605e+09	0.436426	-72.418	-104.184	154.351
3.63605e+09	0.436717	-72.149	-103.718	154.614
3.63605e+09	0.437008	-72.241	-103.9	154.121
3.63605e+09	0.437299	-72.092	-103.391	153.912
3.63605e+09	0.43759	-72.48	-104.109	152.955
3.63605e+09	0.437881	-72.6	-103.9	152.596
3.63605e+09	0.438173	-72.092	-103.332	152.686
3.63605e+09	0.438464	-72.421	-103.72	151.999
3.63605e+09	0.438756	-72.54	-103.421	151.909
3.63605e+09	0.439047	-72.51	-103.541	151.431
3.63605e+09	0.439339	-72.271	-103.152	151.49
3.63605e+09	0.43963	-72.002	-103.092	151.221
3.63605e+09	0.439922	-72.54	-103.481	150.504
3.63605e+09	0.440214	-72.301	-103.302	150.295
3.63605e+09	0.440504	-71.554	-102.554	150.803
3.63605e+09	0.440796	-71.703	-102.495	150.444
3.63605e+09	0.441087	-71.494	-102.016	150.384
3.63605e+09	0.441379	-71.613	-102.285	149.846
3.63605e+09	0.441671	-71.135	-101.777	150.175
3.63605e+09	0.441962	-70.971	-101.553	150.011
3.63605e+09	0.442253	-70.866	-101.209	149.876
3.63605e+09	0.442544	-70.507	-100.91	149.966
3.63605e+09	0.442836	-70.866	-101.418	149.308
3.63605e+09	0.443127	-70.388	-101.03	149.577
3.63605e+09	0.443418	-70.776	-101.269	149.009
3.63605e+09	0.44371	-70.567	-101.03	149.009
3.63605e+09	0.444	-70.896	-101.239	148.172
3.63605e+09	0.444291	-70.537	-100.97	148.322
3.63605e+09	0.444583	-70.717	-101.09	147.903
3.63605e+09	0.444875	-70.418	-100.671	148.052
3.63605e+09	0.445167	-70.507	-100.88	147.604
3.63605e+09	0.445459	-70.298	-100.641	147.455
3.63605e+09	0.44575	-70.149	-100.223	147.455
3.63605e+09	0.446041	-70.418	-100.611	146.916
3.63605e+09	0.446334	-69.847	-99.881	147.407
3.63605e+09	0.446625	-70.776	-100.82	145.81
3.63605e+09	0.446916	-69.67	-99.445	146.677
3.63605e+09	0.447208	-69.85	-100.013	146.139
3.63605e+09	0.447499	-69.581	-99.565	146.348
3.63605e+09	0.447791	-69.7	-99.684	145.96
3.63605e+09	0.448082	-69.461	-99.505	145.631
3.63605e+09	0.448373	-69.551	-99.625	145.422
3.63605e+09	0.448664	-68.983	-98.907	145.751
3.63605e+09	0.448956	-69.371	-99.116	144.794
3.63605e+09	0.449247	-69.282	-99.027	144.914
3.63605e+09	0.449538	-68.313	-97.826	145.9
3.63605e+09	0.449829	-68.624	-98.25	145.063
3.63605e+09	0.45012	-68.537	-98.133	144.618
3.63605e+09	0.450411	-68.744	-98.459	143.927
3.63605e+09	0.450703	-68.534	-98.01	144.047
3.63605e+09	0.450995	-68.474	-98.01	143.658
3.63605e+09	0.451286	-68.445	-98.07	143.329
3.63605e+09	0.451578	-68.534	-98.19	142.851
3.63605e+09	0.451869	-68.474	-98.16	142.731
3.63605e+09	0.452161	-67.877	-97.711	142.671
3.63605e+09	0.452452	-68.116	-97.801	142.313
3.63605e+09	0.452743	-67.847	-97.472	142.074
3.63605e+09	0.453034	-67.817	-97.323	142.163
3.63605e+09	0.453327	-67.518	-96.964	141.954
3.63605e+09	0.453617	-67.667	-97.203	141.446
3.63605e+09	0.453909	-67.134	-96.538	141.707
3.63605e+09	0.454201	-67.817	-97.353	140.489
3.63605e+09	0.454492	-67.338	-96.904	140.698
3.63605e+09	0.454784	-66.382	-95.798	141.386
3.63605e+09	0.455076	-67.069	-96.426	140.37
3.63605e+09	0.455367	-66.86	-96.486	139.981
3.63605e+09	0.455659	-66.501	-95.798	140.071
3.63605e+09	0.455951	-66.681	-95.918	139.622
3.63605e+09	0.456242	-66.292	-95.529	139.592
3.63605e+09	0.456533	-66.621	-96.157	138.845
3.63605e+09	0.456824	-65.874	-95.14	139.263
3.63605e+09	0.457115	-65.933	-95.23	139.024
3.63605e+09	0.457407	-65.963	-95.051	138.576
3.63605e+09	0.457698	-65.963	-95.23	138.038
3.63605e+09	0.457989	-66.382	-95.529	137.5
3.63605e+09	0.45828	-66.412	-95.649	136.872
3.63605e+09	0.458571	-66.262	-95.32	136.543
3.63605e+09	0.458863	-66.292	-95.32	136.125
3.63605e+09	0.459154	-66.412	-95.38	135.826
3.63605e+09	0.459445	-66.202	-95.111	135.646
3.63605e+09	0.459737	-66.262	-95.021	135.258
3.63605e+09	0.460028	-65.395	-94.393	135.317
3.63605e+09	0.460319	-66.113	-94.901	134.54
3.63605e+09	0.46061	-65.246	-94.064	135.018
3.63605e+09	0.460902	-64.917	-93.676	134.929
3.63605e+09	0.461193	-65.096	-94.154	134.241
3.63605e+09	0.461484	-64.613	-93.195	134.418
3.63605e+09	0.461775	-65.096	-93.616	133.583
3.63605e+09	0.462066	-64.618	-93.018	133.703
3.63605e+09	0.462358	-64.857	-93.257	133.135
3.63605e+09	0.462649	-64.887	-93.526	132.597
3.63605e+09	0.462941	-64.977	-93.466	131.85
3.63605e+09	0.463232	-65.365	-93.795	130.923
3.63605e+09	0.463523	-65.425	-93.616	130.624
3.63605e+09	0.463814	-65.634	-94.333	129.458
3.63605e+09	0.464105	-64.289	-92.42	130.714
3.63605e+09	0.464397	-64.947	-93.108	129.428
3.63605e+09	0.464688	-64.678	-92.839	129.279
3.63605e+09	0.46498	-64.558	-92.629	129.099
3.63605e+09	0.465272	-65.216	-93.407	127.694
3.63605e+09	0.465563	-65.066	-93.197	127.485
3.63605e+09	0.465855	-65.306	-93.138	127.007
3.63605e+09	0.466147	-65.814	-93.646	125.901
3.63605e+09	0.466438	-65.216	-92.988	126.05
3.63605e+09	0.46673	-64.857	-92.33	126.14
3.63605e+09	0.467021	-64.498	-92.36	125.93
3.63605e+09	0.467312	-64.986	-92.576	125.019
3.63605e+09	0.467603	-64.827	-92.51	124.675
3.63605e+09	0.467895	-64.857	-92.181	124.256
3.63605e+09	0.468186	-65.306	-92.659	123.359
3.63605e+09	0.468478	-64.977	-92.33	123.15
3.63605e+09	0.468771	-64.797	-91.972	122.762
3.63605e+09	0.469061	-64.708	-92.002	122.582
3.63605e+09	0.469352	-65.066	-92.48	121.297
3.63605e+09	0.469643	-65.037	-92.121	121.088
3.63605e+09	0.469934	-65.126	-92.002	120.669
3.63605e+09	0.470225	-64.857	-91.972	120.221
3.63605e+09	0.470516	-65.216	-92.36	119.563
3.63605e+09	0.470808	-64.723	-91.633	119.702
3.63605e+09	0.471099	-64.917	-91.972	118.845
3.63605e+09	0.471391	-64.797	-91.613	118.666
3.63605e+09	0.471682	-64.738	-91.493	118.158
3.63605e+09	0.471973	-64.439	-91.224	117.889
3.63605e+09	0.472264	-64.618	-91.404	117.41
3.63605e+09	0.472556	-64.887	-91.703	116.544
3.63605e+09	0.472847	-65.066	-91.643	116.035
3.63605e+09	0.473139	-65.066	-91.673	115.766
3.63605e+09	0.473431	-64.917	-91.613	115.168
3.63605e+09	0.473722	-64.947	-91.344	115.079
3.63605e+09	0.474013	-64.947	-91.344	114.72
3.63605e+09	0.474305	-65.485	-91.762	113.405
3.63605e+09	0.474596	-65.425	-91.553	113.434
3.63605e+09	0.474888	-65.306	-91.792	112.687
3.63605e+09	0.475179	-65.395	-91.523	112.448
3.63605e+09	0.475471	-65.425	-91.434	111.85
3.63605e+09	0.475762	-65.724	-91.732	111.342
3.63605e+09	0.476054	-65.186	-91.045	111.252
3.63605e+09	0.476344	-65.904	-91.972	109.997
3.63605e+09	0.476636	-65.336	-91.224	110.236
3.63605e+09	0.476926	-65.306	-90.985	109.728
3.63605e+09	0.477217	-65.575	-91.224	109.04
3.63605e+09	0.477509	-65.575	-91.224	108.651
3.63605e+09	0.4778	-65.425	-90.866	108.412
3.63605e+09	0.478091	-65.575	-90.866	107.874
3.63605e+09	0.478383	-65.365	-90.776	107.575
3.63605e+09	0.478674	-65.605	-90.776	107.037
3.63605e+09	0.478966	-65.993	-91.254	105.841
3.63605e+09	0.479257	-66.352	-91.493	105.303
3.63605e+09	0.479548	-66.352	-91.493	104.675
3.63605e+09	0.479839	-65.874	-90.985	104.705
3.63605e+09	0.480131	-66.093	-91.167	103.863
3.63605e+09	0.480423	-66.322	-91.254	103.211
3.63605e+09	0.480715	-66.083	-90.985	103.121
3.63605e+09	0.481006	-65.874	-90.477	103.061
3.63605e+09	0.481298	-66.292	-90.866	101.835
3.63605e+09	0.48159	-66.681	-91.254	100.909
3.63605e+09	0.481881	-65.694	-90.148	101.596
3.63605e+09	0.482162	-66.296	-90.819	100.426
3.63605e+09	0.482454	-66.023	-90.537	100.281
3.63605e+09	0.482746	-65.814	-90.118	100.161
3.63605e+09	0.483036	-65.993	-90.208	99.504
3.63605e+09	0.483327	-65.844	-90.058	99.085
3.63605e+09	0.483619	-65.724	-90.058	98.816
3.63605e+09	0.483911	-66.292	-90.626	97.919
3.63605e+09	0.484203	-66.382	-90.447	97.381
3.63605e+09	0.484495	-66.301	-90.372	96.771
3.63605e+09	0.484788	-65.963	-89.759	96.873
3.63605e+09	0.485079	-66.053	-89.789	96.395
3.63605e+09	0.48537	-66.442	-90.268	95.587
3.63605e+09	0.485661	-66.262	-89.909	95.438
3.63605e+09	0.485953	-66.651	-90.537	94.451
3.63605e+09	0.486244	-66.053	-89.7	94.631
3.63605e+09	0.486536	-66.173	-89.52	94.093
3.63605e+09	0.486828	-66.352	-89.789	93.345
3.63605e+09	0.48712	-66.352	-89.789	92.807
3.63605e+09	0.487411	-66.202	-89.67	92.628
3.63605e+09	0.487702	-66.561	-89.67	91.791
3.63605e+09	0.487994	-67.129	-90.298	90.565
3.63605e+09	0.488285	-67.099	-90.058	90.505
3.63605e+09	0.488577	-66.95	-89.999	90.087
3.63605e+09	0.488868	-66.651	-89.759	89.788
3.63605e+09	0.48916	-66.711	-89.73	89.369
3.63605e+09	0.489452	-67.219	-89.999	88.801
3.63605e+09	0.489743	-66.98	-89.73	88.383
3.63605e+09	0.490035	-67.279	-90.029	87.605
3.63605e+09	0.490326	-66.95	-89.7	87.546
3.63605e+09	0.490616	-67.219	-89.879	86.649
3.63605e+09	0.490907	-66.561	-89.072	86.888
3.63605e+09	0.491198	-66.95	-89.431	86.23
3.63605e+09	0.49149	-66.89	-89.251	86.2
3.63605e+09	0.491781	-66.95	-89.012	85.543
3.63605e+09	0.492072	-67.099	-89.162	85.005
3.63605e+09	0.492364	-66.89	-88.833	85.035
3.63605e+09	0.492655	-67.159	-89.221	84.168
3.63605e+09	0.492946	-67.398	-89.431	83.48
3.63605e+09	0.493237	-67.697	-89.64	82.703
3.63605e+09	0.493528	-68.235	-90.088	81.836
3.63605e+09	0.493819	-67.697	-89.461	82.075
3.63605e+09	0.49411	-67.458	-89.162	81.836
3.63605e+09	0.494402	-67.428	-88.922	81.447
3.63605e+09	0.494692	-67.368	-88.803	81.178
3.63605e+09	0.494984	-67.781	-89.221	80.099
3.63605e+09	0.495275	-67.578	-88.863	80.102
3.63605e+09	0.495567	-67.667	-88.863	79.743
3.63605e+09	0.495858	-67.279	-88.414	79.564
3.63605e+09	0.496149	-68.205	-89.64	77.95
3.63605e+09	0.496441	-67.279	-88.235	78.577
3.63605e+09	0.496733	-67.817	-88.893	77.531
3.63605e+09	0.497024	-67.757	-88.534	77.292
3.63605e+09	0.497316	-67.966	-88.623	76.425
3.63605e+09	0.497606	-68.235	-89.132	75.767
3.63605e+09	0.497898	-68.235	-89.042	75.08
3.63605e+09	0.49819	-68.176	-88.86	74.936
3.63605e+09	0.498481	-68.445	-89.132	74.302
3.63605e+09	0.498774	-67.966	-88.295	74.243
3.63605e+09	0.499064	-68.415	-88.922	73.346
3.63605e+09	0.499356	-68.445	-88.713	72.838
3.63605e+09	0.499647	-68.654	-88.863	72.449
3.63605e+09	0.499939	-68.923	-89.102	71.821
3.63605e+09	0.500231	-68.504	-88.594	71.851
3.63605e+09	0.500523	-68.744	-88.594	71.313
3.63605e+09	0.500814	-68.773	-88.773	70.864
3.63605e+09	0.501106	-68.923	-88.803	70.386
3.63605e+09	0.501398	-68.863	-88.653	70.087
3.63605e+09	0.501689	-68.923	-88.743	69.43
3.63605e+09	0.501981	-68.923	-88.713	69.101
3.63605e+09	0.502273	-69.222	-89.042	68.323
3.63605e+09	0.502565	-68.684	-88.504	68.473
3.63605e+09	0.502856	-69.072	-88.713	67.755
3.63605e+09	0.503148	-69.461	-88.833	67.068
3.63605e+09	0.503439	-69.102	-88.534	66.978
3.63605e+09	0.503731	-69.371	-88.414	66.231
3.63605e+09	0.504022	-69.312	-88.653	66.051
3.63605e+09	0.504315	-69.042	-88.235	65.872
3.63605e+09	0.504607	-69.461	-88.743	65.214
3.63605e+09	0.504899	-69.461	-88.414	64.886
3.63605e+09	0.50519	-69.102	-88.145	64.766
3.63605e+09	0.505482	-69.282	-88.265	64.049
3.63605e+09	0.505773	-69.491	-88.414	63.6
3.63605e+09	0.506066	-69.431	-88.175	63.301
3.63605e+09	0.506357	-69.61	-88.354	62.883
3.63605e+09	0.506648	-69.82	-88.534	62.016
3.63605e+09	0.506939	-69.969	-88.773	61.687
3.63605e+09	0.50723	-69.939	-88.325	61.268
3.63605e+09	0.507521	-69.491	-88.085	61.388
3.63605e+09	0.507812	-69.162	-87.517	61.358
3.63605e+09	0.508104	-69.431	-87.398	60.79
3.63605e+09	0.508395	-69.192	-87.458	60.73
3.63605e+09	0.508686	-69.341	-87.517	60.132
3.63605e+09	0.508977	-69.192	-87.099	60.013
3.63605e+09	0.509269	-69.88	-88.235	58.907
3.63605e+09	0.509561	-69.546	-87.44	58.976
3.63605e+09	0.509852	-69.88	-87.727	58.279
3.63605e+09	0.510144	-69.371	-87.338	58.458
3.63605e+09	0.510436	-69.401	-87.278	58.339
3.63605e+09	0.510727	-69.76	-87.517	57.412
3.63605e+09	0.511019	-69.409	-87.193	57.579
3.63605e+09	0.511309	-70.029	-87.727	56.635
3.63605e+09	0.511601	-69.252	-86.919	57.023
3.63605e+09	0.511893	-70.012	-87.742	55.88
3.63605e+09	0.512184	-69.918	-87.544	55.502
3.63605e+09	0.512475	-70.298	-88.026	54.931
3.63605e+09	0.512767	-69.939	-87.487	54.781
3.63605e+09	0.513058	-70.45	-87.851	54.016
3.63605e+09	0.513351	-69.939	-87.308	54.213
3.63605e+09	0.513642	-70.477	-87.757	53.526
3.63605e+09	0.513934	-70.149	-87.248	53.346
3.63605e+09	0.514226	-69.909	-87.009	53.167
3.63605e+09	0.514517	-70.328	-87.218	52.659
3.63605e+09	0.514808	-70.178	-87.129	52.509
3.63605e+09	0.5151	-70.537	-87.368	51.792
3.63605e+09	0.515391	-70.866	-87.906	50.955
3.63605e+09	0.515682	-70.567	-87.517	50.985
3.63605e+09	0.515974	-70.717	-87.607	50.745
3.63605e+09	0.516265	-70.567	-87.458	50.536
3.63605e+09	0.516557	-70.418	-87.159	50.357
3.63605e+09	0.516848	-70.576	-87.15	50.076
3.63605e+09	0.517139	-70.268	-86.89	49.908
3.63605e+09	0.517431	-69.969	-86.71	49.998
3.63605e+09	0.517722	-69.61	-86.172	49.878
3.63605e+09	0.518014	-69.939	-86.531	49.191
3.63605e+09	0.518306	-70.089	-86.531	48.862
3.63605e+09	0.518597	-70.298	-86.949	48.324
3.63605e+09	0.518889	-70.238	-86.86	48.025
3.63605e+09	0.519181	-70.178	-86.531	47.816
3.63605e+09	0.519461	-70.031	-86.544	47.788
3.63605e+09	0.519752	-69.82	-85.993	47.696
3.63605e+09	0.520043	-69.88	-85.933	47.337
3.63605e+09	0.520334	-69.85	-86.262	46.979
3.63605e+09	0.520626	-70.089	-86.351	46.5
3.63605e+09	0.520917	-70.119	-86.172	46.321
3.63605e+09	0.521209	-69.909	-86.351	45.932
3.63605e+09	0.5215	-69.82	-85.724	45.962
3.63605e+09	0.521791	-69.999	-85.963	45.484
3.63605e+09	0.522083	-69.7	-85.813	45.484
3.63605e+09	0.522374	-70.059	-85.843	45.125
3.63605e+09	0.522666	-69.491	-85.305	45.065
3.63605e+09	0.522957	-69.341	-85.066	45.006
3.63605e+09	0.523249	-69.61	-85.514	44.468
3.63605e+09	0.52354	-68.744	-84.498	45.245
3.63605e+09	0.523832	-69.162	-85.036	44.348
3.63605e+09	0.524123	-68.833	-84.558	44.557
3.63605e+09	0.524414	-68.534	-84.349	44.677
3.63605e+09	0.524706	-68.654	-84.378	44.228
3.63605e+09	0.524997	-68.594	-84.169	44.019
3.63605e+09	0.525288	-68.295	-83.96	44.228
3.63605e+09	0.52558	-68.265	-83.93	43.9
3.63605e+09	0.525872	-68.038	-83.795	43.576
3.63605e+09	0.526164	-68.265	-84.02	43.212
3.63605e+09	0.526455	-68.056	-83.691	43.152
3.63605e+09	0.526746	-67.637	-83.302	43.361
3.63605e+09	0.527038	-67.757	-83.511	42.853
3.63605e+09	0.527329	-67.727	-83.452	42.704
3.63605e+09	0.52762	-67.548	-83.123	42.764
3.63605e+09	0.527911	-67.099	-82.973	42.704
3.63605e+09	0.528202	-68.056	-83.781	41.508
3.63605e+09	0.528487	-67.637	-83.272	41.538
3.63605e+09	0.528779	-67.368	-83.332	41.448
3.63605e+09	0.529071	-67.321	-83.138	41.46
3.63605e+09	0.529363	-67.398	-83.183	41.03
3.63605e+09	0.529654	-67.219	-83.183	40.97
3.63605e+09	0.529946	-67.249	-83.063	40.731
3.63605e+09	0.530237	-66.95	-82.615	40.88
3.63605e+09	0.530529	-66.8	-82.734	40.551
3.63605e+09	0.530819	-66.8	-82.585	40.193
3.63605e+09	0.531111	-66.681	-82.525	40.252
3.63605e+09	0.531403	-66.741	-82.555	39.834
3.63605e+09	0.531694	-66.442	-82.196	39.924
3.63605e+09	0.531986	-65.874	-81.748	40.193
3.63605e+09	0.532277	-66.202	-81.867	39.684
3.63605e+09	0.532569	-65.963	-81.807	39.684
3.63605e+09	0.53286	-65.664	-81.688	39.625
3.63605e+09	0.533151	-65.709	-81.713	39.41
3.63605e+09	0.533442	-65.634	-81.449	39.385
3.63605e+09	0.533733	-65.037	-80.731	39.654
3.63605e+09	0.534025	-65.216	-81.06	39.176
3.63605e+09	0.534317	-64.977	-80.612	39.116
3.63605e+09	0.534609	-65.066	-80.851	38.907
3.63605e+09	0.534901	-65.037	-80.851	38.608
3.63605e+09	0.535192	-64.768	-80.582	38.728
3.63605e+09	0.535484	-64.558	-80.821	38.429
3.63605e+09	0.535775	-64.797	-80.821	37.98
3.63605e+09	0.536066	-64.379	-80.223	38.518
3.63605e+09	0.536358	-63.781	-79.595	38.847
3.63605e+09	0.536649	-64.229	-80.044	38.16
3.63605e+09	0.53694	-64.164	-80.047	38.007
3.63605e+09	0.537231	-64.08	-79.954	37.98
3.63605e+09	0.537523	-63.627	-79.521	38.287
3.63605e+09	0.537815	-63.818	-79.685	37.876
3.63605e+09	0.538107	-63.542	-79.446	37.95
3.63605e+09	0.538398	-63.183	-79.207	38.07
3.63605e+09	0.53869	-63.422	-79.356	37.652
3.63605e+09	0.538981	-62.944	-78.908	37.95
3.63605e+09	0.539273	-62.884	-78.878	37.681
3.63605e+09	0.539564	-63.303	-79.177	37.024
3.63605e+09	0.539854	-63.243	-79.087	37.024
3.63605e+09	0.540146	-62.944	-79.177	36.904
3.63605e+09	0.540438	-62.615	-78.549	36.994
3.63605e+09	0.54073	-62.466	-78.489	36.785
3.63605e+09	0.54102	-62.944	-79.057	35.768
3.63605e+09	0.541312	-63.034	-78.997	35.559
3.63605e+09	0.541603	-62.525	-78.728	35.828
3.63605e+09	0.541894	-61.993	-77.876	36.232
3.63605e+09	0.542185	-62.286	-78.16	35.948
3.63605e+09	0.542477	-62.316	-78.34	35.619
3.63605e+09	0.542769	-62.077	-78.34	35.14
3.63605e+09	0.54306	-62.406	-78.489	34.841
3.63605e+09	0.543352	-62.077	-78.13	34.931
3.63605e+09	0.543643	-61.987	-78.101	34.602
3.63605e+09	0.543934	-61.419	-77.353	35.2
3.63605e+09	0.544226	-61.27	-77.413	34.901
3.63605e+09	0.544517	-61.599	-77.622	34.542
3.63605e+09	0.544808	-61.18	-77.443	34.453
3.63605e+09	0.5451	-61.3	-77.413	34.154
3.63605e+09	0.545392	-61.09	-77.234	34.184
3.63605e+09	0.545683	-61.27	-77.473	33.825
3.63605e+09	0.545974	-61.33	-77.473	33.466
3.63605e+09	0.546266	-60.881	-77.054	33.496
3.63605e+09	0.546558	-60.914	-76.917	33.354
3.63605e+09	0.546849	-60.792	-76.965	33.048
3.63605e+09	0.54714	-60.642	-76.875	32.988
3.63605e+09	0.547431	-61.509	-77.682	31.762
3.63605e+09	0.547723	-61.27	-77.413	31.643
3.63605e+09	0.548015	-61.533	-77.58	31.332
3.63605e+09	0.548306	-61.479	-77.861	30.955
3.63605e+09	0.548598	-61.001	-77.204	31.105
3.63605e+09	0.548889	-61.001	-77.054	31.135
3.63605e+09	0.549181	-61.031	-77.174	30.716
3.63605e+09	0.549472	-60.971	-76.994	30.716
3.63605e+09	0.549763	-61.15	-77.174	30.148
3.63605e+09	0.550055	-61.21	-77.383	29.789
3.63605e+09	0.550346	-61.629	-77.652	29.191
3.63605e+09	0.550637	-61.449	-77.592	28.982
3.63605e+09	0.550929	-61.389	-77.204	28.773
3.63605e+09	0.55122	-61.36	-77.323	28.534
3.63605e+09	0.551511	-60.851	-76.815	28.773
3.63605e+09	0.551802	-60.881	-76.935	28.235
3.63605e+09	0.552093	-60.762	-76.666	28.354
3.63605e+09	0.552385	-60.941	-76.875	27.936
3.63605e+09	0.552677	-61.061	-76.905	27.428
3.63605e+09	0.552969	-60.971	-76.965	27.338
3.63605e+09	0.55326	-61.419	-77.443	26.591
3.63605e+09	0.553551	-60.373	-76.008	27.428
3.63605e+09	0.553842	-60.552	-76.337	27.009
3.63605e+09	0.554134	-60.283	-75.918	26.949
3.63605e+09	0.554425	-60.313	-75.858	26.74
3.63605e+09	0.554717	-60.552	-76.307	26.052
3.63605e+09	0.555009	-60.612	-76.127	25.843
3.63605e+09	0.5553	-60.792	-76.456	25.245
3.63605e+09	0.555592	-60.702	-76.307	25.126
3.63605e+09	0.555883	-60.503	-75.985	24.969
3.63605e+09	0.556175	-60.313	-75.888	25.036
3.63605e+09	0.556466	-60.552	-76.187	24.588
3.63605e+09	0.556758	-60.224	-75.679	24.319
3.63605e+09	0.557049	-60.134	-75.589	24.199
3.63605e+09	0.557341	-60.134	-75.5	23.9
3.63605e+09	0.557633	-60.403	-75.769	23.362
3.63605e+09	0.557924	-60.283	-75.619	23.302
3.63605e+09	0.558202	-60.373	-75.589	22.704
3.63605e+09	0.558494	-60.762	-76.127	21.777
3.63605e+09	0.558786	-61.16	-76.314	21.324
3.63605e+09	0.559077	-60.672	-75.888	21.508
3.63605e+09	0.559369	-60.612	-75.629	21.351
3.63605e+09	0.559661	-60.403	-75.53	21.06
3.63605e+09	0.559952	-60.672	-75.948	20.701
3.63605e+09	0.560243	-60.702	-75.799	20.582
3.63605e+09	0.560535	-60.612	-75.649	20.253
3.63605e+09	0.560826	-60.694	-75.629	19.817
3.63605e+09	0.561119	-60.672	-75.799	19.356
3.63605e+09	0.561409	-60.522	-75.29	19.535
3.63605e+09	0.561701	-59.984	-74.902	19.864
3.63605e+09	0.561992	-60.582	-75.29	18.967
3.63605e+09	0.562283	-60.283	-75.171	19.117
3.63605e+09	0.562576	-60.074	-74.932	18.878
3.63605e+09	0.562867	-60.463	-74.991	18.369
3.63605e+09	0.563158	-60.253	-75.021	18.34
3.63605e+09	0.563449	-60.463	-75.141	17.861
3.63605e+09	0.56374	-60.522	-75.051	17.742
3.63605e+09	0.564032	-61.15	-75.769	16.815
3.63605e+09	0.564324	-60.194	-74.693	17.473
3.63605e+09	0.564616	-60.403	-74.782	17.144
3.63605e+09	0.564907	-60.642	-74.812	16.665
3.63605e+09	0.565198	-60.911	-75.41	16.038
3.63605e+09	0.565489	-60.792	-75.231	15.948
3.63605e+09	0.565781	-60.702	-74.902	15.918
3.63605e+09	0.566073	-60.642	-74.872	15.619
3.63605e+09	0.566366	-60.702	-75.021	14.902
3.63605e+09	0.566657	-60.64	-74.78	14.994
3.63605e+09	0.566948	-60.642	-74.812	14.812
3.63605e+09	0.567239	-61.001	-75.111	14.274
3.63605e+09	0.56753	-61.15	-75.35	13.766
3.63605e+09	0.567821	-61.21	-75.41	13.467
3.63605e+09	0.568113	-61.21	-75.38	13.258
3.63605e+09	0.568404	-60.821	-74.812	13.228
3.63605e+09	0.568697	-60.971	-74.842	12.959
3.63605e+09	0.568988	-61.001	-74.932	12.63
3.63605e+09	0.569279	-61.36	-75.171	11.912
3.63605e+09	0.569571	-61.33	-75.111	11.703
3.63605e+09	0.569862	-61.24	-74.991	11.434
3.63605e+09	0.570154	-61.658	-75.47	10.926
3.63605e+09	0.570445	-61.599	-75.32	10.627
3.63605e+09	0.570737	-60.968	-74.615	10.966
3.63605e+09	0.571029	-61.24	-75.111	10.328
3.63605e+09	0.57132	-60.911	-74.513	10.507
3.63605e+09	0.571612	-61.09	-74.513	10.358
3.63605e+09	0.571905	-61.001	-74.483	10.029
3.63605e+09	0.572197	-61.001	-74.244	9.67
3.63605e+09	0.572489	-61.303	-74.785	9.267
3.63605e+09	0.572781	-61.21	-74.663	9.042
3.63605e+09	0.573072	-61.479	-74.932	8.594
3.63605e+09	0.573363	-61.778	-75.051	8.205
3.63605e+09	0.573654	-61.569	-74.812	8.265
3.63605e+09	0.573945	-61.688	-74.872	7.787
3.63605e+09	0.574237	-61.479	-74.603	7.817
3.63605e+09	0.574528	-61.419	-74.453	7.787
3.63605e+09	0.574819	-61.599	-74.483	7.219
3.63605e+09	0.57511	-61.599	-74.693	7.039
3.63605e+09	0.575401	-61.718	-74.812	6.471
3.63605e+09	0.575693	-62.077	-75.081	5.844
3.63605e+09	0.575983	-61.748	-74.782	6.143
3.63605e+09	0.576275	-61.539	-74.513	5.993
3.63605e+09	0.576566	-61.838	-74.782	5.306
3.63605e+09	0.576857	-62.107	-74.932	5.126
3.63605e+09	0.577148	-61.629	-74.573	5.306
3.63605e+09	0.57744	-61.987	-74.722	4.797
3.63605e+09	0.577731	-61.987	-74.722	4.439
3.63605e+09	0.578023	-61.987	-74.902	4.199
3.63605e+09	0.578314	-61.838	-74.722	4.08
3.63605e+09	0.578606	-61.796	-74.654	4.137
3.63605e+09	0.578896	-61.479	-74.244	4.14
3.63605e+09	0.579188	-61.718	-74.065	3.841
3.63605e+09	0.579479	-61.539	-74.125	3.721
3.63605e+09	0.57977	-61.688	-74.184	3.303
3.63605e+09	0.580062	-62.197	-74.633	2.705
3.63605e+09	0.580353	-61.808	-74.184	2.944
3.63605e+09	0.580645	-62.137	-74.453	2.585
3.63605e+09	0.580937	-61.898	-74.095	2.406
3.63605e+09	0.581228	-62.226	-74.812	1.658
3.63605e+09	0.581519	-62.675	-75.111	0.851
3.63605e+09	0.58181	-62.466	-74.693	0.941
3.63605e+09	0.582102	-62.466	-74.842	0.552
[truncated: 71,765 more rows]
