# Supplementary material for: Wearable Enzymatic Alcohol Biosensor
Source: Sensors (Basel). 2019 May 24;19(10):2380. doi: 10.3390/s19102380 (PMC6566815; doi:10.3390/s19102380)
Supplement: Supplementary file 1 [file sensors-19-02380-s001.zip › Supplementary_Information/SupData/Figure3A_25mMRawData.xlsx]

## Sheet: Sheet1
Time	Time [hr]	LV1	LV2	LV3
3.63664e+09	0	0.136	0.121	0.137
3.63664e+09	0.000291111	0.313	0.104	0.044
3.63664e+09	0.0005825	0.074	0.014	0.014
3.63664e+09	0.000874167	0.313	0.044	-0.076
3.63664e+09	0.00116556	0.074	0.194	0.044
3.63664e+09	0.00145694	0.164	0.014	0.074
3.63664e+09	0.00174861	0.134	0.074	0.223
3.63664e+09	0.00204	0.104	0.014	0.134
3.63664e+09	0.00233111	0.552	0.313	0.433
3.63664e+09	0.0026225	0.283	0.313	0.134
3.63664e+09	0.00291361	0.164	0.223	0.403
3.63664e+09	0.00320472	-0.763	0.134	0.104
3.63664e+09	0.00349667	-0.078	-0.023	0.223
3.63664e+09	0.00378861	0.253	0.014	0.134
3.63664e+09	0.00408028	0.194	0.134	0.134
3.63664e+09	0.00437111	0.194	-6577.98	0.194
3.63664e+09	0.00466222	0.164	-5799.06	0.074
3.63664e+09	0.00495306	0.014	-5064.54	0.134
3.63664e+09	0.005245	0.164	-4483.9	0.014
3.63664e+09	0.00553778	-0.285	-4015.47	-0.105
3.63664e+09	0.00582861	0.074	-3632.19	0.223
3.63664e+09	0.00611972	0.194	-3311.99	-0.105
3.63664e+09	0.00641167	0.373	-3040.13	0.134
3.63664e+09	0.00670361	0.169	-2807.45	-0.105
3.63664e+09	0.00699528	0.278	-2608.09	0.278
3.63664e+09	0.00728639	0.433	-2436.16	0.164
3.63664e+09	0.00757722	242.221	-2285.31	-0.105
3.63664e+09	0.00786917	38.638	-2152.94	0.104
3.63664e+09	0.00816028	19.505	-2036.08	0.104
3.63664e+09	0.00845222	13.185	-1932.46	0.004
3.63664e+09	0.00874444	9.76	-1840.24	-0.046
3.63664e+09	0.00903583	7.578	-1757.85	-0.076
3.63664e+09	0.00932722	6.322	-1684.43	0.134
3.63664e+09	0.00961972	5.365	-1617.91	-0.105
3.63664e+09	0.00991083	4.588	-1558.34	0.014
3.63664e+09	0.0102025	4.14	-1503.72	0.014
3.63664e+09	0.010495	3.721	-1454	0.313
3.63664e+09	0.0107853	3.332	-1408.59	0.044
3.63664e+09	0.0110772	3.034	-1368.17	0.044
3.63664e+09	0.0113686	2.764	-1330	0.134
3.63664e+09	0.0116594	2.443	-1294.7	0.141
3.63664e+09	0.0119514	2.466	-1262.44	0.044
3.63664e+09	0.0122436	2.137	-1233.5	0.014
3.63664e+09	0.0125347	2.137	-1206.06	0.164
3.63664e+09	0.0128253	1.927	-1181.57	0.253
3.63664e+09	0.0131172	1.748	-1157.27	0.343
3.63664e+09	0.0134089	1.778	-1135.53	0.164
3.63664e+09	0.0136997	1.688	-1114.34	0.343
3.63664e+09	0.0139911	1.539	-1094.88	0.403
3.63664e+09	0.0142822	1.3	-1077	-0.285
3.63664e+09	0.0145744	1.449	-1059.24	0.283
3.63664e+09	0.0148653	1.449	-1044.21	0.104
3.63664e+09	0.0151561	1.359	-1028.57	-0.016
3.63664e+09	0.0154472	1.21	-1013.95	0.014
3.63664e+09	0.0157378	1.569	-1000.23	0.433
3.63664e+09	0.0160292	0.911	-987.705	0.313
3.63664e+09	0.01632	1.09	-975.628	0.164
3.63664e+09	0.0166114	0.941	-964.148	0.104
3.63664e+09	0.0169025	1.18	-952.25	0.164
3.63664e+09	0.0171933	0.911	-942.983	0.134
3.63664e+09	0.0174844	0.881	-932.729	-0.016
3.63664e+09	0.0177753	0.791	-923.163	0.134
3.63664e+09	0.0180664	1.001	-913.537	0.014
3.63664e+09	0.0183583	1.001	-905.824	0.134
3.63664e+09	0.01865	0.672	-897.692	0.194
3.63664e+09	0.0189422	0.941	-890.308	0.283
3.63664e+09	0.0192331	0.851	-882.895	0.194
3.63664e+09	0.0195242	0.373	-876.079	-0.165
3.63664e+09	0.0198158	0.791	-869.621	0.223
3.63664e+09	0.0201067	0.672	-863.702	0.164
3.63664e+09	0.0203975	1.001	-858.112	0.044
3.63664e+09	0.0206886	0.194	-852.492	0.194
3.63664e+09	0.02098	-7227.26	-846.247	0.158
3.63664e+09	0.0212708	-7231.58	-840.085	0.134
3.63664e+09	0.0215625	-7228.65	-834.585	0.463
3.63664e+09	0.0218539	-6632.9	-829.323	-0.195
3.63664e+09	0.0221453	-5158.35	-823.733	-7228.95
3.63664e+09	0.0224367	-4305.03	-818.95	-7234.24
3.63664e+09	0.0227281	-3743.61	-814.376	-7232.06
3.63664e+09	0.0230189	-3341.43	-810.765	-6852.83
3.63664e+09	0.02331	-3036.09	-806.723	-5180.93
3.63664e+09	0.0236011	-2793.7	-802.478	-4237.23
3.63664e+09	0.0238917	-2597.56	-798.024	-3639.99
3.63664e+09	0.0241831	-2432.34	-793.091	-3212.59
3.63664e+09	0.0244739	-2293.51	-788.667	-2897.02
3.63664e+09	0.0247656	-2174.14	-785.229	-2650.75
3.63664e+09	0.0250564	-2070.38	-781.679	-2453.04
3.63664e+09	0.0253475	-1979.76	-779.22	-2291.29
3.63664e+09	0.0256386	-1897.58	-774.885	-2153.93
3.63664e+09	0.0259308	-1825.03	-771.985	-2037.7
3.63664e+09	0.0262219	-1759.7	-768.637	-1936.92
3.63664e+09	0.0265133	-1700.79	-766.059	-1849.76
3.63664e+09	0.0268039	-1646.43	-762.867	-1772.77
3.63664e+09	0.0270956	-1596.74	-759.756	-1704.22
3.63664e+09	0.0273867	-1551.28	-756.889	-1642.82
3.63664e+09	0.0276772	-1508.98	-754.078	-1587.42
3.63664e+09	0.0279689	-1469.75	-750.658	-1537.11
3.63664e+09	0.0282608	-1433.32	-747.711	-1491.16
3.63664e+09	0.0285519	-1399.86	-745.02	-1449.94
3.63664e+09	0.0288433	-1368.5	-742.509	-1411.88
3.63664e+09	0.0291344	-1339.03	-739.968	-1376.99
3.63664e+09	0.0294258	-1311.49	-737.457	-1344.71
3.63664e+09	0.0297167	-1285.85	-735.753	-1315.35
3.63664e+09	0.0300069	-1261.99	-733.9	-1288.03
3.63664e+09	0.0302986	-1239.03	-731.568	-1262.14
3.63664e+09	0.0305897	-1217.05	-728.85	-1237.7
3.63664e+09	0.0308817	-1196.88	-727.203	-1215.68
3.63664e+09	0.0311731	-1177.15	-724.543	-1193.95
3.63664e+09	0.0314642	-1158.49	-722.51	-1174.1
3.63664e+09	0.0317553	-1141.04	-720.656	-1155.44
3.63664e+09	0.0320475	-1125.13	-719.251	-1138.46
3.63664e+09	0.0323392	-1108.72	-716.531	-1121.39
3.63664e+09	0.0326303	-1093.5	-714.319	-1105.73
3.63664e+09	0.0329217	-1079.06	-712.525	-1090.57
3.63664e+09	0.0332131	-1065.64	-710.94	-1077
3.63664e+09	0.033505	-1052.49	-709.177	-1063.76
3.63664e+09	0.0337964	-1040.08	-707.742	-1051.32
3.63664e+09	0.0340875	-1028.3	-705.799	-1039.3
3.63664e+09	0.0343794	-1016.61	-703.796	-1027.53
3.63664e+09	0.0346714	-1005.97	-702.779	-1017.21
3.63664e+09	0.0349628	-995.179	-700.926	-1006.51
3.63664e+09	0.0352544	-986.151	-699.311	-997.032
3.63664e+09	0.0355453	-977.613	-698.235	-987.862
3.63664e+09	0.0358367	-968.304	-696.292	-978.647
3.63664e+09	0.0361278	-959.515	-695.545	-970.486
3.63664e+09	0.0364189	-950.606	-693.572	-962.056
3.63664e+09	0.0367103	-942.265	-691.868	-953.984
3.63664e+09	0.0370022	-934.371	-691.11	-946.976
3.63664e+09	0.0372939	-926.511	-689.416	-939.784
3.63664e+09	0.0375847	-919.067	-688.191	-933.028
3.63664e+09	0.0378761	-911.683	-686.516	-926.033
3.63664e+09	0.0381672	-905.017	-685.62	-919.964
3.63664e+09	0.0384583	-897.961	-683.437	-913.148
3.63664e+09	0.0387497	-891.145	-681.763	-907.109
3.63664e+09	0.0390408	-885.196	-680.896	-901.788
3.63664e+09	0.0393319	-879.277	-679.76	-896.228
3.63664e+09	0.0396231	-873.31	-678.538	-891.166
3.63664e+09	0.0399153	-867.708	-677.1	-886.093
3.63664e+09	0.0402064	-862.902	-676.504	-881.701
3.63664e+09	0.0404978	-857.364	-675.276	-876.945
3.63664e+09	0.0407894	-852.492	-674.14	-872.521
3.63664e+09	0.0410814	-847.26	-672.705	-868.067
3.63664e+09	0.0413728	-842.387	-671.45	-863.672
3.63664e+09	0.0416636	-837.664	-670.015	-859.696
3.63664e+09	0.041955	-833.21	-669.088	-855.959
3.63664e+09	0.0422464	-828.755	-667.713	-851.983
3.63664e+09	0.0425389	-824.301	-666.607	-847.888
3.63664e+09	0.0428314	-820.415	-665.501	-844.689
3.63664e+09	0.0431219	-816.648	-664.604	-841.55
3.63664e+09	0.0434125	-812.881	-663.408	-838.351
3.63664e+09	0.0437047	-809.025	-662.182	-835.123
3.63664e+09	0.0439956	-805.408	-661.106	-832.014
3.63664e+09	0.0442867	-801.671	-659.671	-828.755
3.63664e+09	0.0445778	-798.024	-658.535	-825.646
3.63664e+09	0.0448697	-794.526	-657.25	-822.597
3.63664e+09	0.0451542	-792.045	-657.07	-820.893
3.63664e+09	0.0454458	-788.876	-655.785	-818.412
3.63664e+09	0.0457375	-785.318	-654.111	-814.974
3.63664e+09	0.0460289	-782.391	-653.376	-813.001
3.63664e+09	0.0463206	-779.788	-652.616	-810.669
3.63664e+09	0.0466117	-776.589	-651.301	-808.038
3.63664e+09	0.0469028	-773.271	-649.387	-805.079
3.63664e+09	0.0471944	-770.909	-648.789	-803.106
3.63664e+09	0.0474861	-768.159	-647.624	-800.893
3.63664e+09	0.0477772	-764.96	-646.069	-798.263
3.63664e+09	0.0480678	-763.077	-645.651	-797.097
3.63664e+09	0.04836	-760.416	-644.485	-794.974
3.63664e+09	0.0486517	-758.652	-643.827	-793.27
3.63664e+09	0.0489431	-756.321	-643.02	-791.447
3.63664e+09	0.0492347	-753.66	-641.764	-789.264
3.63664e+09	0.0495258	-752.165	-641.555	-788.368
3.63664e+09	0.0498181	-749.564	-640.03	-785.797
3.63664e+09	0.0501103	-747.531	-639.133	-784.033
3.63664e+09	0.0504019	-745.259	-637.848	-782.12
3.63664e+09	0.0506942	-743.316	-637.25	-780.715
3.63664e+09	0.050985	-742.21	-637.071	-779.878
3.63664e+09	0.0512761	-740.028	-635.785	-778.114
3.63664e+09	0.0515683	-738.085	-634.769	-776.559
3.63664e+09	0.0518589	-736.142	-633.752	-774.855
3.63664e+09	0.0521497	-733.816	-631.711	-772.751
3.63664e+09	0.0524411	-731.687	-630.494	-771.148
3.63664e+09	0.0527325	-729.744	-629.448	-769.743
3.63664e+09	0.0530239	-728.399	-628.76	-768.757
3.63664e+09	0.0533156	-726.814	-627.863	-767.142
3.63664e+09	0.0536067	-725.266	-627.173	-766.009
3.63664e+09	0.0538975	-723.496	-625.681	-764.302
3.63664e+09	0.0541889	-722.3	-625.531	-763.615
3.63664e+09	0.0544811	-720.626	-624.156	-762.001
3.63664e+09	0.0547733	-718.833	-622.99	-760.566
3.63664e+09	0.0550642	-717.637	-622.004	-759.669
3.63664e+09	0.0553558	-716.381	-621.615	-758.593
3.63664e+09	0.0556467	-715.305	-621.227	-757.995
3.63664e+09	0.0559378	-713.183	-619.343	-755.842
3.63664e+09	0.0562292	-711.777	-618.327	-754.736
3.63664e+09	0.0565206	-710.128	-617.176	-753.042
3.63664e+09	0.0568117	-708.788	-616.174	-751.777
3.63664e+09	0.0571025	-707.503	-615.517	-750.82
3.63664e+09	0.0573944	-705.918	-614.381	-749.355
3.63664e+09	0.0576853	-705.141	-614.291	-748.847
3.63664e+09	0.0579761	-704.065	-613.484	-747.86
3.63664e+09	0.0582672	-702.809	-612.677	-746.694
3.63664e+09	0.0585578	-701.314	-611.63	-745.349
3.63664e+09	0.0588492	-700.418	-610.973	-744.572
3.63664e+09	0.0591411	-699.012	-610.016	-743.496
3.63664e+09	0.0594328	-698.086	-609.478	-742.569
3.63664e+09	0.0597125	-696.202	-607.624	-740.686
3.63664e+09	0.0600047	-695.575	-607.505	-740.058
3.63664e+09	0.0602956	-694.349	-606.279	-738.982
3.63664e+09	0.0605875	-692.914	-605.472	-737.547
3.63664e+09	0.0608792	-692.017	-604.456	-736.799
3.63664e+09	0.0611703	-692.017	-605.382	-737.158
3.63664e+09	0.0614606	-690.433	-603.858	-735.484
3.63664e+09	0.0617525	-689.356	-602.483	-734.378
3.63664e+09	0.0620439	-688.549	-602.124	-733.78
3.63664e+09	0.0623358	-687.862	-601.675	-733.242
3.63664e+09	0.0626267	-686.935	-601.347	-732.614
3.63664e+09	0.0629178	-685.542	-600.076	-730.988
3.63664e+09	0.0632092	-684.215	-598.626	-729.744
3.63664e+09	0.0635008	-682.81	-597.64	-728.369
3.63664e+09	0.0637875	-681.327	-595.774	-726.707
3.63664e+09	0.0640797	-680.986	-596.145	-726.695
3.63664e+09	0.0643708	-679.85	-594.979	-725.738
3.63664e+09	0.0646622	-679.013	-594.531	-724.662
3.63664e+09	0.0649533	-678.116	-593.694	-724.004
3.63664e+09	0.0652447	-676.861	-592.049	-722.39
3.63664e+09	0.0655367	-675.695	-591.511	-721.523
3.63664e+09	0.0658286	-674.559	-590.286	-720.596
3.63664e+09	0.0661206	-673.662	-589.239	-719.431
3.63664e+09	0.0664119	-672.586	-588.283	-718.384
3.63664e+09	0.0667036	-671.629	-587.565	-717.428
3.63664e+09	0.0669953	-671.24	-587.595	-717.039
3.63664e+09	0.0672864	-670.015	-586.25	-715.873
3.63664e+09	0.0675775	-669.058	-585.383	-714.946
3.63664e+09	0.0678692	-668.191	-584.486	-714.02
3.63664e+09	0.0681608	-667.708	-584.264	-713.691
3.63664e+09	0.0684522	-665.979	-582.453	-712.256
3.63664e+09	0.0687442	-665.384	-581.628	-711.159
3.63664e+09	0.0690356	-664.514	-580.929	-710.462
3.63664e+09	0.0693264	-663.767	-580.51	-709.715
3.63664e+09	0.0696178	-662.332	-578.896	-708.1
3.63664e+09	0.0699097	-661.652	-578.126	-707.196
3.63664e+09	0.0702003	-661.016	-577.431	-706.337
3.63664e+09	0.0704917	-659.342	-576.056	-704.932
3.63664e+09	0.0707828	-658.744	-575.338	-703.885
3.63664e+09	0.0710747	-657.322	-573.714	-702.318
3.63664e+09	0.0713661	-657.309	-574.172	-702.151
3.63664e+09	0.0716581	-655.934	-572.588	-700.716
3.63664e+09	0.0719489	-654.38	-571.123	-699.311
3.63664e+09	0.07224	-653.991	-570.705	-698.743
3.63664e+09	0.0725314	-653.363	-570.406	-698.355
3.63664e+09	0.0728225	-652.347	-569.06	-697.219
3.63664e+09	0.0731133	-651.48	-568.373	-696.322
3.63664e+09	0.0734042	-650.344	-567.147	-695.007
3.63664e+09	0.0736967	-649.238	-566.101	-693.781
3.63664e+09	0.0739889	-649.118	-566.161	-693.602
3.63664e+09	0.0742806	-647.648	-564.424	-691.987
3.63664e+09	0.0745717	-646.338	-563.231	-690.552
3.63664e+09	0.0748639	-645.484	-562.15	-689.356
3.63664e+09	0.0751556	-644.903	-561.856	-688.759
3.63664e+09	0.0754467	-643.618	-560.451	-687.114
3.63664e+09	0.0757386	-643.498	-560.839	-686.935
3.63664e+09	0.0760294	-641.794	-558.836	-684.723
3.63664e+09	0.0763203	-641.376	-558.717	-684.424
3.63664e+09	0.0766119	-640.359	-557.73	-683.527
3.63664e+09	0.0769039	-639.236	-556.422	-682.012
3.63664e+09	0.0771947	-638.565	-555.548	-680.986
3.63664e+09	0.0774858	-637.31	-554.741	-680.059
3.63664e+09	0.0777775	-636.802	-554.053	-679.342
3.63664e+09	0.0780692	-635.92	-553.085	-678.011
3.63664e+09	0.07836	-634.918	-552.23	-677.189
3.63664e+09	0.0786511	-633.842	-551.303	-675.874
3.63664e+09	0.0789431	-632.878	-550.065	-674.449
3.63664e+09	0.0792339	-631.72	-549.121	-673.004
3.63664e+09	0.0795247	-630.733	-548.104	-671.868
3.63664e+09	0.0798169	-629.388	-546.55	-670.164
3.63664e+09	0.0801083	-628.461	-545.533	-669.028
3.63664e+09	0.0804	-627.863	-544.995	-668.55
3.63664e+09	0.0806911	-626.996	-544.487	-667.474
3.63664e+09	0.0809819	-625.651	-542.783	-665.859
3.63664e+09	0.0812742	-624.425	-541.916	-664.394
3.63664e+09	0.0815661	-623.917	-541.408	-663.856
3.63664e+09	0.0818586	-623.396	-540.857	-663.241
3.63664e+09	0.0821494	-622.303	-539.674	-661.764
3.63664e+09	0.0824406	-621.077	-538.628	-660.299
3.63664e+09	0.0827322	-620.3	-537.701	-659.223
3.63664e+09	0.0830236	-619.224	-536.386	-657.788
3.63664e+09	0.0833156	-618.536	-535.997	-656.861
3.63664e+09	0.0836067	-617.759	-535.04	-655.695
3.63664e+09	0.0838986	-616.765	-534.143	-654.362
3.63664e+09	0.0841897	-615.905	-533.187	-653.274
3.63664e+09	0.0844806	-614.949	-532.23	-651.898
3.63664e+09	0.0847714	-614.53	-532.17	-651.6
3.63664e+09	0.0850625	-613.285	-530.828	-650.06
3.63664e+09	0.0853533	-612.348	-529.749	-648.73
3.63664e+09	0.085645	-611.302	-528.613	-647.265
3.63664e+09	0.0859375	-610.554	-528.165	-646.846
3.63664e+09	0.0862289	-609.896	-527.387	-645.77
3.63664e+09	0.0865197	-608.462	-525.833	-643.887
3.63664e+09	0.0868108	-607.206	-524.607	-642.362
3.63664e+09	0.0871022	-606.16	-523.71	-641.107
3.63664e+09	0.0873933	-605.741	-523.112	-640.509
3.63664e+09	0.0876844	-604.789	-522.031	-639.071
3.63664e+09	0.0879753	-604.246	-521.946	-638.356
3.63664e+09	0.0882664	-603.23	-520.781	-637.16
3.63664e+09	0.0885575	-602.393	-519.585	-635.606
3.63664e+09	0.0888494	-601.078	-518.897	-634.141
3.63664e+09	0.0891411	-600.151	-517.761	-632.885
3.63664e+09	0.0894322	-599.463	-517.103	-631.989
3.63664e+09	0.0897233	-597.998	-515.28	-629.926
3.63664e+09	0.0900144	-597.042	-514.443	-628.611
3.63664e+09	0.0903064	-596.115	-513.815	-627.564
3.63664e+09	0.0905983	-594.77	-512.201	-625.741
3.63664e+09	0.09089	-593.813	-511.483	-624.724
3.63664e+09	0.0911814	-592.737	-510.168	-623.05
3.63664e+09	0.0914725	-591.93	-509.63	-621.854
3.63664e+09	0.0917642	-591.182	-508.703	-620.748
3.63664e+09	0.0920561	-590.017	-507.627	-619.313
3.63664e+09	0.0923472	-588.851	-506.461	-617.908
3.63664e+09	0.0926383	-588.342	-506.222	-617.161
3.63664e+09	0.09293	-587.177	-505.235	-615.726
3.63664e+09	0.0932222	-586.292	-504.246	-614.463
3.63664e+09	0.0935136	-585.084	-503.053	-612.886
3.63664e+09	0.0938056	-584.347	-502.109	-611.777
3.63664e+09	0.0940969	-583.5	-501.439	-610.853
3.63664e+09	0.0943881	-582.334	-500.213	-609.328
3.63664e+09	0.0946792	-581.277	-499.368	-607.996
3.63664e+09	0.0949711	-580.301	-497.971	-606.309
3.63664e+09	0.0952631	-579.015	-497.014	-605.024
3.63664e+09	0.0955544	-577.73	-495.789	-603.35
3.63664e+09	0.095845	-576.474	-494.324	-601.735
3.63664e+09	0.0961358	-575.757	-493.726	-600.45
3.63664e+09	0.0964269	-575.009	-492.949	-599.403
3.63664e+09	0.0967194	-573.903	-492.112	-598.118
3.63664e+09	0.0970106	-573.246	-491.275	-596.892
3.63664e+09	0.0973028	-571.577	-489.942	-595.034
3.63664e+09	0.0975933	-570.705	-488.973	-593.933
3.63664e+09	0.0978842	-569.957	-487.956	-592.886
3.63664e+09	0.0981753	-568.642	-486.461	-590.973
3.63664e+09	0.0984664	-567.932	-486.105	-590.293
3.63664e+09	0.0987569	-566.995	-485.146	-588.83
3.63664e+09	0.0990478	-565.413	-483.771	-586.728
3.63664e+09	0.0993392	-564.995	-483.203	-586.19
3.63664e+09	0.0996311	-563.649	-482.276	-584.665
3.63664e+09	0.0999228	-562.334	-480.602	-582.692
3.63664e+09	0.100214	-561.647	-479.915	-581.915
3.63664e+09	0.100505	-561.168	-479.616	-580.929
3.63664e+09	0.100796	-560.361	-478.39	-579.464
3.63664e+09	0.101088	-558.567	-476.686	-577.461
3.63664e+09	0.101379	-557.969	-476.178	-576.654
3.63664e+09	0.101671	-556.295	-474.593	-574.621
3.63664e+09	0.101962	-555.309	-473.248	-572.917
3.63664e+09	0.102254	-554.322	-472.351	-571.841
3.63664e+09	0.102545	-553.665	-471.873	-570.854
3.63664e+09	0.102836	-552.798	-471.245	-569.359
3.63664e+09	0.103127	-551.901	-469.93	-568.014
3.63664e+09	0.103419	-550.974	-468.764	-566.489
3.63664e+09	0.10371	-550.645	-468.584	-566.041
3.63664e+09	0.104001	-549.3	-466.88	-563.859
3.63664e+09	0.104293	-548.971	-466.522	-563.261
3.63664e+09	0.104584	-547.955	-465.685	-562.035
3.63664e+09	0.104876	-546.55	-464.28	-559.972
3.63664e+09	0.105167	-545.503	-463.502	-559.046
3.63664e+09	0.105458	-544.158	-462.217	-557.282
3.63664e+09	0.105749	-543.052	-461.081	-556.116
3.63664e+09	0.10604	-542.255	-460.373	-554.669
3.63664e+09	0.106331	-540.93	-459.227	-552.857
3.63664e+09	0.106623	-539.704	-457.852	-551.751
3.63664e+09	0.106914	-539.016	-457.374	-550.795
3.63664e+09	0.107205	-538.03	-456.806	-549.479
3.63664e+09	0.107496	-536.505	-455.192	-547.626
3.63664e+09	0.107787	-535.548	-453.966	-546.34
3.63664e+09	0.108079	-534.861	-453.488	-545.503
3.63664e+09	0.10837	-533.815	-452.441	-544.278
3.63664e+09	0.108661	-532.978	-451.993	-543.142
3.63664e+09	0.108953	-530.975	-449.661	-540.391
3.63664e+09	0.109244	-529.988	-448.705	-539.076
3.63664e+09	0.109536	-528.942	-447.927	-537.85
3.63664e+09	0.109827	-527.776	-446.761	-536.386
3.63664e+09	0.110119	-526.909	-445.625	-534.921
3.63664e+09	0.11041	-525.922	-445.207	-533.725
3.63664e+09	0.110701	-525.026	-444.22	-532.559
3.63664e+09	0.110992	-524.248	-443.772	-531.662
3.63664e+09	0.111284	-522.873	-442.337	-529.869
3.63664e+09	0.111575	-521.737	-441.141	-528.583
3.63664e+09	0.111867	-520.87	-440.723	-528.194
3.63664e+09	0.112158	-519.525	-439.527	-526.55
3.63664e+09	0.112451	-518.419	-438.361	-525.115
3.63664e+09	0.112741	-517.432	-437.404	-523.86
3.63664e+09	0.113032	-516.595	-436.747	-522.694
3.63664e+09	0.113324	-515.549	-435.67	-521.528
3.63664e+09	0.113614	-514.533	-435.312	-520.153
3.63664e+09	0.113905	-513.038	-433.428	-518.329
3.63664e+09	0.114197	-512.141	-432.95	-517.103
3.63664e+09	0.114488	-511.035	-431.814	-515.669
3.63664e+09	0.114779	-509.63	-430.738	-514.144
3.63664e+09	0.11507	-508.733	-429.931	-513.008
3.63664e+09	0.115362	-507.567	-428.795	-511.812
3.63664e+09	0.115653	-506.323	-427.862	-510.072
3.63664e+09	0.115944	-504.877	-426.672	-508.255
3.63664e+09	0.116236	-503.561	-425.267	-506.73
3.63664e+09	0.116526	-502.664	-424.49	-505.594
3.63664e+09	0.116818	-501.439	-423.444	-504.309
3.63664e+09	0.117109	-500.841	-423.025	-503.232
3.63664e+09	0.1174	-499.585	-421.65	-501.469
3.63664e+09	0.117692	-498.419	-420.932	-500.034
3.63664e+09	0.117982	-498.061	-420.633	-499.346
3.63664e+09	0.118274	-496.745	-419.198	-497.941
3.63664e+09	0.118565	-495.818	-418.391	-496.656
3.63664e+09	0.118856	-494.234	-416.837	-494.682
3.63664e+09	0.119147	-493.093	-415.925	-493.148
3.63664e+09	0.119439	-492.022	-414.625	-491.872
3.63664e+09	0.119731	-491.155	-414.027	-490.796
3.63664e+09	0.120022	-490.198	-412.861	-489.182
3.63664e+09	0.120313	-488.644	-411.665	-487.597
3.63664e+09	0.120606	-487.941	-411.102	-486.571
3.63664e+09	0.120897	-486.461	-409.513	-484.907
3.63664e+09	0.121188	-485.385	-409.094	-483.651
3.63664e+09	0.12148	-484.369	-407.868	-482.187
3.63664e+09	0.121771	-483.801	-407.599	-481.409
3.63664e+09	0.122063	-482.904	-407.211	-480.692
3.63664e+09	0.122354	-481.227	-405.155	-478.542
3.63664e+09	0.122645	-480.483	-404.789	-477.732
3.63664e+09	0.122938	-479.474	-403.868	-476.13
3.63664e+09	0.12323	-478.3	-403.085	-475.101
3.63664e+09	0.123521	-477.164	-401.889	-473.577
3.63664e+09	0.123812	-476.297	-401.411	-472.71
3.63664e+09	0.124103	-474.952	-400.156	-471.126
3.63664e+09	0.124396	-474.431	-399.757	-470.293
3.63664e+09	0.124688	-473.248	-398.452	-468.824
3.63664e+09	0.124979	-472.142	-397.764	-467.658
3.63664e+09	0.12527	-470.797	-396.329	-466.103
3.63664e+09	0.125562	-469.93	-395.701	-465.147
3.63664e+09	0.125853	-469.302	-395.163	-464.011
3.63664e+09	0.126144	-467.209	-393.34	-461.978
3.63664e+09	0.126436	-466.312	-392.443	-460.543
3.63664e+09	0.126727	-465.535	-392.144	-459.616
3.63664e+09	0.127018	-464.549	-391.157	-458.48
3.63664e+09	0.127309	-463.383	-390.231	-457.374
3.63664e+09	0.127601	-462.187	-388.826	-455.431
3.63664e+09	0.127893	-460.931	-388.018	-454.265
3.63664e+09	0.128185	-459.962	-386.932	-452.865
3.63664e+09	0.128476	-459.108	-386.344	-451.754
3.63664e+09	0.128766	-457.703	-384.67	-450.379
3.63664e+09	0.129057	-456.926	-384.401	-449.302
3.63664e+09	0.129348	-456.088	-383.265	-448.077
3.63664e+09	0.129639	-454.646	-382.52	-446.781
3.63664e+09	0.129931	-453.996	-382.099	-446.044
3.63664e+09	0.130209	-452.681	-380.395	-444.37
3.63664e+09	0.130501	-451.634	-379.947	-443.294
3.63664e+09	0.130792	-450.585	-378.898	-442.002
3.63664e+09	0.131083	-449.302	-377.588	-440.369
3.63664e+09	0.131374	-449.033	-377.555	-440.035
3.63664e+09	0.131665	-447.658	-376.599	-438.75
3.63664e+09	0.131956	-446.612	-375.672	-437.494
3.63664e+09	0.132248	-445.655	-374.685	-436.238
3.63664e+09	0.132539	-444.131	-373.46	-434.774
3.63664e+09	0.132831	-443.234	-372.742	-433.847
3.63664e+09	0.133122	-441.978	-371.307	-432.113
3.63664e+09	0.133413	-441.201	-371.128	-431.425
3.63664e+09	0.133704	-439.975	-369.902	-429.692
3.63664e+09	0.133995	-438.75	-368.647	-428.257
3.63664e+09	0.134287	-437.763	-367.81	-427.3
3.63664e+09	0.134578	-436.806	-366.853	-426.194
3.63664e+09	0.13487	-435.85	-366.494	-425.327
3.63664e+09	0.135163	-434.774	-365.388	-423.832
3.63664e+09	0.135456	-434.011	-364.9	-423.132
3.63664e+09	0.135747	-433.04	-364.222	-421.859
3.63664e+09	0.136038	-432.053	-363.056	-420.753
3.63664e+09	0.136329	-430.798	-362.16	-419.258
3.63664e+09	0.136621	-429.931	-361.382	-418.122
3.63664e+09	0.136914	-429.153	-360.754	-417.285
3.63664e+09	0.137206	-428.167	-359.768	-416.299
3.63664e+09	0.137498	-427.24	-359.11	-415.372
3.63664e+09	0.137789	-426.553	-358.363	-414.296
3.63664e+09	0.138081	-424.968	-356.808	-412.652
3.63664e+09	0.138372	-424.191	-356.42	-411.904
3.63664e+09	0.138663	-422.965	-355.254	-410.589
3.63664e+09	0.138954	-421.022	-353.37	-408.227
3.63664e+09	0.139246	-420.932	-353.37	-408.287
3.63664e+09	0.139538	-419.46	-351.938	-406.526
3.63664e+09	0.139829	-418.66	-351.397	-405.656
3.63664e+09	0.14012	-417.345	-350.321	-404.251
3.63664e+09	0.140412	-416.478	-349.664	-403.115
3.63664e+09	0.140703	-415.282	-348.288	-401.68
3.63664e+09	0.140994	-414.804	-348.079	-401.501
3.63664e+09	0.141285	-413.788	-347.421	-400.365
3.63664e+09	0.141576	-412.711	-346.375	-399.259
3.63664e+09	0.141868	-411.665	-345.12	-397.884
3.63664e+09	0.142147	-410.828	-344.731	-397.017
3.63664e+09	0.14244	-409.602	-343.715	-395.492
3.63664e+09	0.142732	-408.705	-342.967	-394.446
3.63664e+09	0.143023	-407.719	-341.891	-393.549
3.63664e+09	0.143314	-407.3	-342.07	-393.22
3.63664e+09	0.143605	-406.105	-340.994	-391.815
3.63664e+09	0.143897	-405.148	-339.948	-390.828
3.63664e+09	0.144188	-404.341	-339.35	-390.021
3.63664e+09	0.14448	-403.055	-338.064	-388.586
3.63664e+09	0.144771	-402.129	-337.018	-387.57
3.63664e+09	0.145062	-401.292	-336.45	-386.464
3.63664e+09	0.145353	-400.185	-335.583	-385.537
3.63664e+09	0.145644	-398.721	-334.088	-383.743
3.63664e+09	0.145936	-398.033	-333.73	-383.175
3.63664e+09	0.146227	-396.688	-332.564	-381.651
3.63664e+09	0.146519	-395.642	-331.488	-380.575
3.63664e+09	0.14681	-394.834	-330.92	-379.708
3.63664e+09	0.147101	-394.236	-330.411	-378.871
3.63664e+09	0.147392	-393.22	-329.574	-378.063
3.63664e+09	0.147684	-392.676	-329.078	-377.188
3.63664e+09	0.147974	-392.293	-328.976	-376.927
3.63664e+09	0.148266	-390.918	-327.84	-375.642
3.63664e+09	0.148557	-389.962	-327.003	-374.506
3.63664e+09	0.148849	-389.005	-326.196	-373.43
3.63664e+09	0.14914	-388.078	-325.539	-372.413
3.63664e+09	0.149431	-387.122	-324.791	-371.546
3.63664e+09	0.149722	-385.956	-323.446	-369.992
3.63664e+09	0.150013	-385.178	-322.788	-369.005
3.63664e+09	0.150305	-384.282	-322.101	-368.378
3.63664e+09	0.150596	-383.923	-321.981	-367.81
3.63664e+09	0.150887	-382.757	-320.755	-366.584
3.63664e+09	0.151179	-381.621	-319.859	-365.358
3.63664e+09	0.15147	-380.963	-319.231	-364.641
3.63664e+09	0.151762	-380.306	-318.932	-364.372
3.63664e+09	0.152054	-379.469	-318.035	-363.026
3.63664e+09	0.152345	-378.631	-317.437	-362.16
3.63664e+09	0.152637	-377.645	-317.019	-361.442
3.63664e+09	0.152928	-376.868	-316.062	-360.515
3.63664e+09	0.153219	-376.18	-315.374	-359.768
3.63664e+09	0.153511	-375.313	-314.747	-358.752
3.63664e+09	0.153803	-374.147	-313.581	-357.586
3.63664e+09	0.154093	-372.832	-312.504	-356.24
3.63664e+09	0.154384	-371.606	-311.309	-354.895
3.63664e+09	0.154675	-371.696	-311.697	-355.164
3.63664e+09	0.154966	-370.62	-311.04	-354.058
3.63664e+09	0.155256	-369.753	-310.053	-353.012
3.63664e+09	0.155548	-369.005	-309.366	-352.384
3.63664e+09	0.15584	-368.138	-309.007	-351.696
3.63664e+09	0.156131	-367.202	-308.175	-350.677
3.63664e+09	0.156423	-366.297	-307.298	-349.664
3.63664e+09	0.156714	-364.88	-306.137	-348.229
3.63664e+09	0.157005	-364.342	-305.419	-347.362
3.63664e+09	0.157297	-363.565	-304.971	-346.734
3.63664e+09	0.157588	-362.937	-304.523	-345.986
3.63664e+09	0.157879	-361.741	-303.357	-344.701
3.63664e+09	0.15817	-360.934	-302.849	-343.744
3.63664e+09	0.158461	-360.814	-302.699	-343.685
3.63664e+09	0.158752	-359.409	-301.713	-342.519
3.63664e+09	0.159044	-358.871	-301.443	-342.011
3.63664e+09	0.159335	-357.802	-300.447	-340.757
3.63664e+09	0.159627	-357.474	-300.392	-340.703
3.63664e+09	0.159918	-356.061	-298.962	-339.171
3.63664e+09	0.16021	-355.523	-298.454	-338.483
3.63664e+09	0.160501	-354.566	-297.737	-337.377
3.63664e+09	0.160793	-353.759	-296.929	-336.928
3.63664e+09	0.161084	-352.982	-296.571	-336.091
3.63664e+09	0.161375	-351.936	-295.763	-335.045
3.63664e+09	0.161667	-351.158	-294.897	-334.148
3.63664e+09	0.161958	-350.77	-295.166	-333.819
3.63664e+09	0.162249	-350.142	-294.358	-333.102
3.63664e+09	0.16254	-349.275	-293.521	-332.205
3.63664e+09	0.162832	-348.199	-292.535	-330.83
3.63664e+09	0.163123	-347.72	-292.206	-330.531
3.63664e+09	0.163414	-346.883	-291.608	-329.873
3.63664e+09	0.163704	-345.964	-291.02	-328.974
3.63664e+09	0.163996	-344.761	-289.695	-327.691
3.63664e+09	0.164287	-344.342	-289.575	-327.272
3.63664e+09	0.164578	-343.027	-288.619	-325.957
3.63664e+09	0.16487	-342.519	-288.35	-325.568
3.63664e+09	0.165161	-341.532	-287.244	-324.612
3.63664e+09	0.165453	-340.815	-286.885	-323.775
3.63664e+09	0.165744	-339.589	-285.779	-322.639
3.63664e+09	0.166036	-339.469	-285.719	-322.43
3.63664e+09	0.166326	-339.2	-285.569	-322.131
3.63664e+09	0.166618	-338.094	-284.553	-320.875
3.63664e+09	0.166909	-337.556	-284.404	-320.516
3.63664e+09	0.167201	-337.222	-284.553	-320.232
3.63664e+09	0.167492	-336.36	-283.596	-319.201
3.63664e+09	0.167784	-335.162	-282.317	-317.865
3.63664e+09	0.168075	-334.627	-281.952	-317.497
3.63664e+09	0.168367	-333.934	-281.484	-316.725
3.63664e+09	0.168659	-333.281	-280.936	-316.361
3.63664e+09	0.16895	-332.594	-280.517	-315.494
3.63664e+09	0.169241	-332.145	-280.577	-315.404
3.63664e+09	0.169532	-331.276	-279.62	-314.368
3.63664e+09	0.169824	-330.043	-278.497	-313.19
3.63664e+09	0.170116	-329.425	-278.245	-312.714
3.63664e+09	0.170408	-328.917	-277.976	-312.146
3.63664e+09	0.170699	-327.96	-276.99	-311.099
3.63664e+09	0.170991	-326.794	-276.182	-310.083
3.63664e+09	0.171282	-326.914	-276.123	-310.143
3.63664e+09	0.171574	-325.927	-275.644	-309.126
3.63664e+09	0.171864	-325.055	-274.989	-308.312
3.63664e+09	0.172156	-324.104	-274.12	-307.602
3.63664e+09	0.172447	-323.296	-273.492	-306.585
3.63664e+09	0.172738	-322.43	-272.655	-305.808
3.63664e+09	0.173029	-322.22	-272.774	-305.509
3.63664e+09	0.17332	-321.234	-272.296	-304.851
3.63664e+09	0.173611	-321.204	-272.117	-304.822
3.63664e+09	0.173902	-320.158	-271.34	-303.805
3.63664e+09	0.174193	-319.739	-270.921	-303.297
3.63664e+09	0.174484	-318.244	-269.665	-301.623
3.63664e+09	0.174776	-317.557	-269.576	-301.414
3.63664e+09	0.175068	-317.048	-268.918	-300.756
3.63664e+09	0.17536	-316.6	-268.799	-300.606
3.63664e+09	0.175651	-315.643	-267.902	-299.441
3.63664e+09	0.175943	-315.225	-267.961	-299.231
3.63664e+09	0.176234	-314.507	-267.483	-298.275
3.63664e+09	0.176525	-313.611	-266.736	-297.617
3.63664e+09	0.176816	-313.222	-266.407	-297.198
3.63664e+09	0.177106	-312.415	-265.689	-296.63
3.63664e+09	0.177398	-311.428	-265.181	-295.614
3.63664e+09	0.177689	-310.651	-264.314	-294.717
3.63664e+09	0.17798	-309.963	-263.806	-294.239
3.63664e+09	0.178271	-309.246	-263.358	-293.432
3.63664e+09	0.178563	-308.499	-262.58	-292.565
3.63664e+09	0.178854	-308.349	-263.029	-292.654
3.63664e+09	0.179145	-307.632	-262.311	-291.967
3.63664e+09	0.179438	-306.884	-261.773	-291.279
3.63664e+09	0.179729	-306.197	-261.295	-290.412
3.63664e+09	0.180021	-305.599	-260.966	-289.964
3.63664e+09	0.180313	-304.585	-260.027	-289.075
3.63664e+09	0.180604	-304.014	-259.77	-288.529
3.63664e+09	0.180895	-302.908	-258.933	-287.602
3.63664e+09	0.181186	-302.998	-259.322	-287.841
3.63664e+09	0.181477	-302.251	-258.545	-287.064
3.63664e+09	0.18177	-301.762	-258.301	-286.526
3.63664e+09	0.182061	-300.846	-257.349	-285.629
3.63664e+09	0.182352	-300.218	-256.841	-284.972
3.63664e+09	0.182643	-299.112	-255.884	-283.865
3.63664e+09	0.182934	-298.245	-255.256	-282.939
3.63664e+09	0.183225	-298.006	-255.376	-282.789
3.63664e+09	0.183516	-297.497	-255.017	-282.371
3.63664e+09	0.183807	-297.348	-255.047	-282.281
3.63664e+09	0.184098	-296.72	-254.718	-281.922
3.63664e+09	0.184389	-295.973	-253.761	-280.876
3.63664e+09	0.184681	-294.657	-252.865	-279.8
3.63664e+09	0.184973	-293.97	-252.386	-279.351
3.63664e+09	0.185263	-293.073	-252.356	-278.873
3.63664e+09	0.185554	-292.415	-250.981	-277.886
3.63664e+09	0.185845	-291.608	-250.473	-277.229
3.63664e+09	0.186137	-291.249	-250.682	-276.99
3.63664e+09	0.186427	-291.399	-251.22	-277.438
3.63664e+09	0.186718	-290.412	-250.204	-276.332
3.63664e+09	0.187009	-290.083	-249.965	-276.033
3.63664e+09	0.187301	-289.306	-249.247	-275.375
3.63664e+09	0.187592	-288.35	-248.59	-274.299
3.63664e+09	0.187884	-288.35	-248.709	-274.12
3.63664e+09	0.188176	-287.094	-247.454	-273.313
3.63664e+09	0.188467	-286.496	-247.334	-272.595
3.63664e+09	0.188759	-285.928	-246.706	-272.206
3.63664e+09	0.189051	-285.48	-246.527	-272.057
3.63664e+09	0.189341	-284.523	-245.69	-270.831
3.63664e+09	0.189633	-284.027	-245.552	-270.479
3.63664e+09	0.189923	-283.596	-245.391	-270.114
3.63664e+09	0.190215	-282.49	-244.255	-268.858
3.63664e+09	0.190507	-282.191	-244.225	-268.978
3.63664e+09	0.190798	-281.564	-243.807	-268.171
3.63664e+09	0.19109	-281.145	-243.388	-267.932
3.63664e+09	0.191382	-280.756	-243.687	-267.692
3.63664e+09	0.191673	-279.919	-242.491	-266.885
3.63664e+09	0.191965	-279.71	-242.91	-266.885
3.63664e+09	0.192256	-278.813	-241.863	-266.048
3.63664e+09	0.192547	-278.365	-241.594	-265.66
3.63664e+09	0.192839	-277.289	-240.787	-264.942
3.63664e+09	0.19313	-276.661	-240.279	-264.643
3.63664e+09	0.193422	-276.182	-239.741	-264.045
3.63664e+09	0.193714	-275.734	-239.532	-263.567
3.63664e+09	0.194004	-274.658	-238.426	-262.192
3.63664e+09	0.194295	-274.18	-238.186	-261.833
3.63664e+09	0.194586	-274.449	-238.784	-262.491
3.63664e+09	0.194878	-273.492	-237.828	-261.564
3.63664e+09	0.195169	-272.715	-237.2	-260.996
3.63664e+09	0.195461	-272.416	-237.29	-260.906
3.63664e+09	0.195752	-271.848	-236.602	-260.189
3.63664e+09	0.196044	-271.19	-235.944	-259.77
3.63664e+09	0.196335	-270.443	-235.496	-259.202
3.63664e+09	0.196627	-269.695	-234.659	-258.664
3.63664e+09	0.196918	-269.247	-234.599	-258.395
3.63664e+09	0.197208	-268.29	-233.852	-257.289
3.63664e+09	0.1975	-267.692	-233.104	-257.02
3.63664e+09	0.197792	-267.393	-233.104	-256.661
3.63664e+09	0.198083	-267.274	-233.074	-256.871
3.63664e+09	0.198374	-266.706	-232.865	-256.512
3.63664e+09	0.198666	-265.743	-232.169	-255.779
3.63664e+09	0.198957	-265.689	-232.118	-255.764
3.63664e+09	0.199248	-265.092	-232.028	-255.406
3.63664e+09	0.19954	-264.195	-231.042	-254.539
3.63664e+09	0.199832	-263.776	-230.892	-254.27
3.63664e+09	0.200124	-262.969	-229.846	-253.552
3.63664e+09	0.200415	-262.58	-229.906	-253.403
3.63664e+09	0.200707	-261.564	-228.979	-252.566
3.63664e+09	0.200998	-262.072	-229.786	-253.104
3.63664e+09	0.201289	-261.086	-228.949	-252.506
3.63664e+09	0.201581	-260.518	-228.231	-252.147
3.63664e+09	0.201871	-259.989	-227.927	-251.8
3.63664e+09	0.202163	-259.113	-227.215	-250.832
3.63664e+09	0.202454	-258.395	-226.468	-250.174
3.63664e+09	0.202745	-258.007	-226.318	-249.845
3.63664e+09	0.203033	-257.767	-226.438	-249.875
3.63664e+09	0.203324	-256.093	-224.584	-248.171
3.63664e+09	0.203615	-256.273	-225.122	-248.44
3.63664e+09	0.203904	-256.512	-225.421	-248.889
3.63664e+09	0.204195	-255.585	-224.853	-247.842
3.63664e+09	0.204486	-254.389	-223.448	-246.467
3.63664e+09	0.204777	-254.479	-223.747	-246.497
3.63664e+09	0.205069	-254.09	-223.628	-246.288
3.63664e+09	0.20536	-253.403	-223.119	-245.54
3.63664e+09	0.205651	-252.596	-222.312	-244.554
3.63664e+09	0.205941	-252.745	-222.522	-244.703
3.63664e+09	0.206232	-251.878	-221.834	-244.016
3.63664e+09	0.206523	-251.34	-221.326	-243.059
3.63664e+09	0.206815	-250.473	-220.578	-242.491
3.63664e+09	0.207106	-249.756	-219.981	-241.564
3.63664e+09	0.207397	-249.307	-219.383	-240.698
3.63664e+09	0.207689	-248.829	-218.845	-240.219
3.63664e+09	0.20798	-248.948	-219.203	-240.249
3.63664e+09	0.208271	-249.038	-219.741	-240.757
3.63664e+09	0.208562	-248.291	-219.353	-240.01
3.63664e+09	0.208853	-247.364	-218.157	-238.724
3.63664e+09	0.209145	-246.826	-217.619	-238.156
3.63664e+09	0.209436	-247.005	-218.306	-238.515
3.63664e+09	0.209727	-246.288	-217.589	-237.648
3.63664e+09	0.210018	-245.002	-216.244	-236.154
3.63664e+09	0.210309	-244.733	-216.214	-236.183
3.63664e+09	0.2106	-244.046	-215.885	-235.346
3.63664e+09	0.210891	-243.657	-215.377	-235.018
3.63664e+09	0.211182	-243.239	-215.556	-234.898
3.63664e+09	0.211475	-242.461	-214.809	-233.672
3.63664e+09	0.211767	-241.564	-214.091	-233.164
3.63664e+09	0.212058	-241.176	-213.822	-232.895
3.63664e+09	0.212349	-241.176	-214.002	-232.955
3.63664e+09	0.212642	-240.13	-213.194	-231.849
3.63664e+09	0.212933	-239.621	-212.716	-231.191
3.63664e+09	0.213224	-239.283	-212.866	-231.034
3.63664e+09	0.213515	-239.382	-213.075	-231.161
3.63664e+09	0.213802	-238.366	-212.118	-229.965
3.63664e+09	0.214093	-237.738	-211.879	-229.786
3.63664e+09	0.214385	-237.08	-211.072	-228.919
3.63664e+09	0.214677	-236.393	-210.743	-228.112
3.63664e+09	0.214969	-236.124	-210.653	-228.381
3.63664e+09	0.215261	-235.316	-210.056	-227.245
3.63664e+09	0.215551	-235.167	-210.145	-227.574
3.63664e+09	0.215842	-234.181	-209.009	-226.199
3.63664e+09	0.216134	-233.314	-208.471	-225.661
3.63664e+09	0.216426	-232.895	-207.903	-224.943
3.63664e+09	0.216717	-232.088	-207.604	-224.255
3.63664e+09	0.217008	-231.49	-207.066	-223.777
3.63664e+09	0.2173	-231.131	-206.827	-223.239
3.63664e+09	0.217592	-231.144	-207.495	-223.58
3.63664e+09	0.217883	-230.115	-206.139	-222.462
3.63664e+09	0.218174	-229.995	-206.109	-222.402
3.63664e+09	0.218466	-229.577	-205.9	-221.983
3.63664e+09	0.218757	-228.74	-205.213	-221.236
3.63664e+09	0.219048	-228.924	-205.85	-221.607
3.63664e+09	0.21934	-228.231	-205.183	-220.877
3.63664e+09	0.219631	-227.484	-204.465	-220.279
3.63664e+09	0.219922	-227.514	-204.794	-220.399
3.63664e+09	0.220213	-226.199	-203.538	-218.964
3.63664e+09	0.220505	-225.87	-203.299	-218.874
3.63664e+09	0.220797	-224.823	-202.492	-217.858
3.63664e+09	0.221088	-224.794	-202.522	-217.738
3.63664e+09	0.221379	-224.375	-202.402	-217.499
3.63664e+09	0.22167	-224.196	-202.373	-217.439
3.63664e+09	0.221962	-223.471	-201.63	-216.565
3.63664e+09	0.222254	-222.95	-201.63	-216.264
3.63664e+09	0.222546	-222.223	-200.698	-215.317
3.63664e+09	0.222837	-222.462	-201.117	-215.825
3.63664e+09	0.223128	-221.475	-200.31	-214.988
3.63664e+09	0.223419	-220.997	-199.921	-214.241
3.63664e+09	0.223712	-220.19	-199.054	-213.733
3.63664e+09	0.224004	-219.592	-198.546	-213.075
3.63664e+09	0.224296	-219.143	-198.247	-212.567
3.63664e+09	0.224589	-218.904	-198.367	-212.686
3.63664e+09	0.22488	-218.426	-198.098	-212.148
3.63664e+09	0.225171	-217.535	-197.015	-211.189
3.63664e+09	0.225463	-217.081	-196.992	-211.162
3.63664e+09	0.225754	-216.513	-196.573	-210.504
3.63664e+09	0.226046	-216.064	-195.856	-209.846
3.63664e+09	0.226338	-215.676	-195.826	-209.816
3.63664e+09	0.22663	-215.437	-195.826	-209.577
3.63664e+09	0.226921	-214.629	-194.839	-208.65
3.63664e+09	0.227212	-214.779	-195.407	-208.77
3.63664e+09	0.227503	-214.689	-195.288	-208.83
3.63664e+09	0.227794	-213.344	-193.942	-207.724
3.63664e+09	0.228087	-212.975	-193.848	-207.33
3.63664e+09	0.228378	-212.896	-193.494	-207.156
3.63664e+09	0.22867	-212.298	-193.344	-206.558
3.63664e+09	0.228962	-211.7	-192.597	-206.169
3.63664e+09	0.229253	-211.192	-192.358	-205.691
3.63664e+09	0.229544	-211.162	-192.448	-205.96
3.63664e+09	0.229836	-210.653	-192.179	-205.183
3.63664e+09	0.230127	-209.936	-191.431	-204.674
3.63664e+09	0.230418	-209.697	-191.192	-204.435
3.63664e+09	0.23071	-209.069	-190.684	-203.987
3.63664e+09	0.231002	-209.084	-190.861	-203.987
3.63664e+09	0.231294	-207.634	-189.368	-202.402
3.63664e+09	0.231585	-207.604	-189.578	-202.701
3.63664e+09	0.231877	-207.365	-189.548	-202.582
3.63664e+09	0.232168	-207.245	-189.428	-202.462
3.63664e+09	0.232459	-206.319	-188.412	-201.625
3.63664e+09	0.23275	-205.452	-187.605	-200.728
3.63664e+09	0.233042	-205.422	-187.605	-200.639
3.63664e+09	0.233334	-204.854	-187.156	-200.4
3.63664e+09	0.233626	-204.465	-187.096	-199.891
3.63664e+09	0.233917	-203.658	-186.11	-198.905
3.63664e+09	0.234209	-204.047	-186.887	-199.562
3.63664e+09	0.234502	-203.568	-186.319	-199.323
3.63664e+09	0.234793	-202.791	-185.602	-198.367
3.63664e+09	0.235084	-201.595	-184.256	-197.141
3.63664e+09	0.235375	-201.834	-184.795	-197.589
3.63664e+09	0.235668	-201.984	-185.034	-197.829
3.63664e+09	0.235959	-200.788	-183.688	-196.573
3.63664e+09	0.236251	-200.429	-183.659	-196.274
3.63664e+09	0.236543	-200.37	-183.36	-196.184
3.63664e+09	0.236835	-199.802	-183.21	-195.826
3.63664e+09	0.237127	-199.742	-183.27	-195.796
3.63664e+09	0.237418	-199.52	-183.051	-195.492
3.63664e+09	0.237708	-198.098	-181.715	-194.122
3.63664e+09	0.238	-198.128	-181.536	-194.211
3.63664e+09	0.238293	-197.589	-181.147	-193.673
3.63664e+09	0.238584	-197.261	-180.789	-193.255
3.63664e+09	0.238875	-196.723	-180.34	-192.866
3.63664e+09	0.239167	-196.274	-179.892	-192.657
3.63664e+09	0.239459	-196.842	-180.968	-193.464
3.63664e+09	0.23975	-195.347	-179.174	-191.581
3.63664e+09	0.240041	-195.108	-179.174	-191.521
3.63664e+09	0.240334	-194.929	-179.055	-191.551
3.63664e+09	0.240625	-194.241	-178.188	-190.684
3.63664e+09	0.240916	-193.883	-178.008	-190.564
3.63664e+09	0.241208	-193.494	-177.47	-190.056
3.63664e+09	0.241499	-193.045	-177.44	-189.608
3.63664e+09	0.24179	-192.717	-176.932	-189.428
3.63664e+09	0.242081	-192.657	-176.932	-189.488
3.63664e+09	0.242372	-192.418	-176.992	-189.488
3.63664e+09	0.242664	-191.88	-176.544	-189.069
3.63664e+09	0.242955	-191.601	-176.118	-188.449
3.63664e+09	0.243247	-191.244	-175.898	-188.367
3.63664e+09	0.243538	-190.923	-175.766	-187.963
3.63664e+09	0.243829	-190.285	-174.994	-187.38
3.63664e+09	0.244121	-190.056	-174.989	-187.395
3.63664e+09	0.244412	-189.309	-174.272	-186.648
3.63664e+09	0.244704	-189.682	-174.747	-187.161
3.63664e+09	0.244994	-188.12	-173.24	-185.49
3.63664e+09	0.245286	-188.173	-173.166	-185.512
3.63664e+09	0.245577	-187.963	-172.926	-185.273
3.63664e+09	0.245869	-187.216	-172.209	-184.585
3.63664e+09	0.246159	-186.768	-171.97	-184.256
3.63664e+09	0.246452	-187.067	-172.448	-184.705
3.63664e+09	0.246743	-186.289	-171.611	-184.017
3.63664e+09	0.247034	-186.409	-171.462	-183.957
3.63664e+09	0.247325	-185.931	-171.551	-183.957
3.63664e+09	0.247617	-185.243	-170.624	-182.941
3.63664e+09	0.247909	-184.795	-170.535	-182.493
3.63664e+09	0.248199	-185.303	-171.282	-183.33
3.63664e+09	0.248491	-184.705	-170.714	-182.821
3.63664e+09	0.248782	-184.615	-170.385	-182.552
3.63664e+09	0.249075	-183.36	-169.279	-181.596
3.63664e+09	0.249366	-183.599	-169.488	-181.745
3.63664e+09	0.249657	-183.449	-169.369	-181.775
3.63664e+09	0.249948	-182.702	-168.412	-181.088
3.63664e+09	0.250239	-182.702	-168.592	-181.267
3.63664e+09	0.250531	-181.835	-167.276	-180.31
3.63664e+09	0.250822	-181.506	-167.605	-179.922
3.63664e+09	0.251114	-181.327	-167.665	-180.191
3.63664e+09	0.251406	-180.968	-167.037	-179.862
3.63664e+09	0.251697	-180.52	-166.828	-179.443
3.63664e+09	0.251989	-180.729	-166.888	-179.683
3.63664e+09	0.25228	-179.844	-166.061	-178.721
3.63664e+09	0.252572	-180.759	-167.396	-180.041
3.63664e+09	0.252863	-178.905	-165.273	-178.038
3.63664e+09	0.253155	-178.846	-165.273	-178.068
3.63664e+09	0.253446	-178.307	-164.885	-177.44
3.63664e+09	0.253737	-177.949	-164.586	-177.201
3.63664e+09	0.254029	-177.949	-164.526	-177.201
3.63664e+09	0.25432	-177.112	-163.689	-176.484
3.63664e+09	0.254612	-177.082	-163.719	-176.574
3.63664e+09	0.254903	-177.44	-164.227	-177.112
3.63664e+09	0.255194	-176.723	-163.48	-176.304
3.63664e+09	0.255485	-176.574	-163.42	-176.514
3.63664e+09	0.255776	-175.886	-162.882	-175.707
3.63664e+09	0.256068	-176.334	-163.48	-176.394
3.63664e+09	0.256359	-175.438	-162.553	-175.438
3.63664e+09	0.25665	-174.69	-161.835	-174.78
3.63664e+09	0.256942	-174.481	-161.537	-174.69
3.63664e+09	0.257233	-174.032	-161.327	-174.541
3.63664e+09	0.257525	-174.092	-161.447	-174.66
3.63664e+09	0.257816	-173.494	-160.998	-173.883
3.63664e+09	0.258107	-173.136	-160.401	-173.674
3.63664e+09	0.258399	-173.046	-160.759	-173.913
3.63664e+09	0.25869	-173.016	-160.67	-173.883
3.63664e+09	0.258981	-173.076	-160.64	-174.062
3.63664e+09	0.259273	-172.448	-160.191	-173.405
3.63664e+09	0.259565	-171.611	-159.474	-172.837
3.63664e+09	0.259856	-171.651	-159.456	-172.72
3.63664e+09	0.260147	-171.82	-160.012	-173.285
3.63664e+09	0.260438	-171.103	-159.055	-172.328
3.63664e+09	0.260729	-170.744	-158.726	-172.269
3.63664e+09	0.26102	-169.907	-157.889	-171.252
3.63664e+09	0.261311	-170.206	-158.427	-171.701
3.63664e+09	0.261601	-170.355	-158.756	-172.089
3.63664e+09	0.261893	-170.086	-158.427	-172.059
3.63664e+09	0.262184	-169.817	-158.427	-171.82
3.63664e+09	0.262475	-169.638	-158.218	-171.402
3.63664e+09	0.262766	-168.993	-157.456	-170.911
3.63664e+09	0.263058	-168.771	-157.351	-170.804
3.63664e+09	0.263349	-168.143	-156.395	-170.266
3.63664e+09	0.263641	-167.874	-156.305	-169.787
3.63664e+09	0.263932	-167.725	-156.185	-170.116
3.63664e+09	0.264224	-167.216	-155.857	-169.548
3.63664e+09	0.264517	-167.814	-156.873	-170.266
3.63664e+09	0.264808	-166.888	-155.767	-169.399
3.63664e+09	0.265099	-166.439	-155.498	-169.19
3.63664e+09	0.265391	-166.439	-155.707	-169.399
3.63664e+09	0.265682	-165.961	-154.81	-168.92
3.63664e+09	0.265974	-165.782	-154.541	-168.891
3.63664e+09	0.266265	-165.303	-154.332	-168.412
3.63664e+09	0.266557	-165.273	-154.631	-168.532
3.63664e+09	0.266849	-165.542	-154.81	-169.19
3.63664e+09	0.26714	-165.214	-154.691	-168.861
3.63664e+09	0.267432	-164.586	-153.913	-168.293
3.63664e+09	0.267724	-164.227	-153.585	-167.665
3.63664e+09	0.268015	-163.3	-152.688	-167.097
3.63664e+09	0.268306	-163.121	-152.419	-166.947
3.63664e+09	0.268597	-163.031	-152.329	-166.828
3.63664e+09	0.268889	-162.762	-152.299	-166.589
3.63664e+09	0.269181	-162.403	-151.611	-166.29
3.63664e+09	0.269472	-162.314	-151.641	-166.35
3.63664e+09	0.269764	-162.045	-151.522	-166.26
3.63664e+09	0.270055	-161.95	-151.592	-166.225
3.63664e+09	0.270347	-161.746	-151.522	-166.2
3.63664e+09	0.270638	-160.998	-150.475	-165.333
3.63664e+09	0.270929	-161.297	-151.043	-165.572
3.63664e+09	0.271222	-160.52	-150.147	-165.184
3.63664e+09	0.271513	-160.67	-150.774	-165.363
3.63664e+09	0.271804	-160.879	-151.073	-165.871
3.63664e+09	0.272094	-160.52	-150.416	-165.423
3.63664e+09	0.272386	-160.191	-150.057	-165.094
3.63664e+09	0.272677	-160.102	-150.057	-165.004
3.63664e+09	0.27297	-159.653	-149.878	-164.855
3.63664e+09	0.273261	-159.534	-149.489	-164.885
3.63664e+09	0.273552	-159.384	-149.818	-165.154
3.63664e+09	0.273843	-159.055	-149.22	-164.556
3.63664e+09	0.274134	-158.881	-149.29	-164.553
3.63664e+09	0.274426	-158.427	-148.861	-164.197
3.63664e+09	0.274719	-158.129	-148.801	-163.928
3.63664e+09	0.275011	-157.894	-148.468	-163.759
3.63664e+09	0.275302	-157.561	-148.174	-163.33
3.63664e+09	0.275593	-157.262	-147.845	-163.39
3.63664e+09	0.275884	-156.873	-147.456	-162.613
3.63664e+09	0.276176	-157.112	-147.905	-163.3
3.63664e+09	0.276467	-156.365	-147.038	-162.433
3.63664e+09	0.276758	-156.126	-146.769	-162.224
3.63664e+09	0.27705	-155.647	-146.38	-161.925
3.63664e+09	0.277341	-155.886	-146.619	-162.314
3.63664e+09	0.277632	-155.558	-146.499	-161.835
3.63664e+09	0.277924	-155.348	-146.111	-161.656
3.63664e+09	0.278215	-155.468	-146.081	-161.835
3.63664e+09	0.278506	-155.019	-145.991	-161.716
3.63664e+09	0.278797	-154.99	-146.081	-162.134
3.63664e+09	0.279088	-154.84	-145.752	-161.656
3.63664e+09	0.27938	-154.212	-145.154	-161.088
3.63664e+09	0.279671	-154.033	-145.035	-161.148
3.63664e+09	0.279962	-154.063	-145.124	-161.118
3.63664e+09	0.280254	-153.375	-144.467	-160.401
3.63664e+09	0.280544	-153.106	-144.257	-160.221
3.63664e+09	0.280835	-153.435	-145.065	-160.699
3.63664e+09	0.281126	-153.375	-144.616	-160.67
3.63664e+09	0.281417	-153.017	-144.497	-160.43
3.63664e+09	0.281709	-152.304	-143.645	-159.676
3.63664e+09	0.282001	-151.821	-143.331	-159.175
3.63664e+09	0.282292	-152.12	-143.45	-159.803
3.63664e+09	0.282584	-152.06	-143.719	-159.713
3.63664e+09	0.282876	-151.582	-143.062	-159.384
3.63664e+09	0.283167	-151.432	-143.002	-159.205
3.63664e+09	0.283458	-151.283	-142.882	-159.115
3636640638	0.28375	-151.073	-142.942	-159.205
3.63664e+09	0.284041	-150.984	-143.002	-159.175
3.63664e+09	0.284332	-150.236	-141.926	-158.577
3.63664e+09	0.284624	-150.416	-142.105	-158.786
3.63664e+09	0.284903	-149.967	-141.686	-158.069
3.63664e+09	0.285193	-150.087	-142.015	-158.607
3.63664e+09	0.285484	-149.638	-141.657	-158.129
3.63664e+09	0.285775	-149.041	-140.79	-157.74
3.63664e+09	0.286067	-148.861	-140.82	-157.351
3.63664e+09	0.286359	-149.28	-141.268	-157.919
3.63664e+09	0.28665	-148.676	-140.849	-157.456
3.63664e+09	0.286941	-148.293	-140.341	-156.873
3.63664e+09	0.287232	-147.516	-139.265	-156.245
3.63664e+09	0.287523	-147.277	-139.265	-156.006
3.63664e+09	0.287815	-147.755	-139.863	-156.514
3.63664e+09	0.288106	-147.456	-139.265	-156.245
3.63664e+09	0.288396	-148.114	-140.55	-157.351
3.63664e+09	0.288687	-147.187	-139.325	-156.155
3.63664e+09	0.288978	-147.217	-139.624	-156.544
3.63664e+09	0.289269	-146.499	-138.846	-155.946
3.63664e+09	0.289561	-146.141	-138.159	-155.109
3.63664e+09	0.289851	-146.35	-138.787	-155.617
3.63664e+09	0.290133	-145.094	-137.292	-154.541
3.63664e+09	0.290425	-145.782	-138.039	-154.84
3.63664e+09	0.290716	-145.692	-137.95	-155.199
3.63664e+09	0.291007	-145.603	-138.039	-155.109
3.63664e+09	0.291299	-145.393	-137.89	-154.99
3.63664e+09	0.29159	-145.035	-137.77	-154.9
3.63664e+09	0.291882	-144.915	-137.441	-154.81
3.63664e+09	0.292174	-145.124	-137.412	-154.451
3.63664e+09	0.292465	-144.736	-137.202	-154.511
3.63664e+09	0.292756	-144.467	-137.083	-154.481
3.63664e+09	0.293048	-144.347	-136.993	-154.302
3.63664e+09	0.29334	-143.749	-136.485	-153.734
3.63664e+09	0.293633	-143.749	-136.425	-153.644
3.63664e+09	0.293923	-143.779	-136.365	-153.913
3.63664e+09	0.294214	-143.032	-135.977	-153.286
3.63664e+09	0.294506	-142.942	-135.947	-153.345
3.63664e+09	0.294797	-142.733	-135.558	-152.837
3.63664e+09	0.295088	-142.464	-135.05	-152.628
3.63664e+09	0.295379	-141.836	-134.362	-152.15
3.63664e+09	0.29567	-141.836	-134.512	-151.97
3.63664e+09	0.295961	-141.627	-134.123	-151.851
3.63664e+09	0.296253	-141.388	-134.273	-151.671
3.63664e+09	0.296544	-141.716	-134.781	-152.389
3.63664e+09	0.296836	-141.206	-134.108	-151.701
3.63664e+09	0.297127	-141.716	-134.781	-152.389
3.63664e+09	0.297418	-141.089	-134.183	-151.731
3.63664e+09	0.297709	-141.268	-133.914	-151.881
3.63664e+09	0.298001	-140.311	-133.226	-151.103
3.63664e+09	0.298292	-140.64	-134.004	-151.552
3.63664e+09	0.298583	-140.371	-133.555	-151.342
3.63664e+09	0.298875	-140.371	-133.196	-151.253
3.63664e+09	0.299167	-140.162	-133.734	-151.223
3.63664e+09	0.299458	-139.953	-133.047	-151.043
3.63664e+09	0.299749	-139.594	-132.509	-150.715
3.63664e+09	0.300028	-139.26	-132.546	-150.386
3.63664e+09	0.300319	-139.265	-132.21	-150.326
3.63664e+09	0.300611	-138.58	-131.806	-149.761
3.63664e+09	0.300903	-138.488	-131.582	-149.429
3.63664e+09	0.301194	-138.697	-132.09	-149.907
3.63664e+09	0.301486	-139.205	-132.382	-150.523
3.63664e+09	0.301777	-138.278	-131.761	-149.638
3.63664e+09	0.302069	-138.308	-131.582	-149.638
3.63664e+09	0.302361	-138.009	-131.492	-149.459
3.63664e+09	0.302652	-137.95	-131.134	-149.459
3.63664e+09	0.302942	-137.292	-130.416	-148.742
3.63664e+09	0.303234	-136.784	-130.057	-148.323
3.63664e+09	0.303526	-136.903	-129.908	-148.263
3.63664e+09	0.303817	-137.023	-130.506	-148.652
3.63664e+09	0.304108	-136.425	-130.087	-147.905
3.63664e+09	0.304399	-136.096	-129.489	-147.606
3.63664e+09	0.304691	-135.887	-129.43	-147.546
3.63664e+09	0.304982	-136.006	-129.25	-147.606
3.63664e+09	0.305274	-136.246	-129.669	-148.084
3.63664e+09	0.305565	-136.036	-129.609	-147.815
3.63664e+09	0.305857	-135.11	-128.353	-146.739
3.63664e+09	0.306149	-135.438	-128.742	-147.217
3.63664e+09	0.30644	-135.618	-129.011	-147.456
3.63664e+09	0.306732	-135.16	-128.288	-146.867
3.63664e+09	0.307023	-134.667	-127.762	-146.44
3.63664e+09	0.307314	-134.542	-127.995	-146.499
3.63664e+09	0.307606	-134.482	-127.995	-146.769
3.63664e+09	0.307898	-134.841	-128.503	-147.038
3.63664e+09	0.308189	-134.542	-128.025	-146.679
3.63664e+09	0.30848	-134.392	-127.905	-146.649
3.63664e+09	0.308771	-134.273	-128.054	-146.739
3.63664e+09	0.309063	-134.033	-127.726	-146.32
3.63664e+09	0.309354	-133.495	-127.158	-145.752
3.63664e+09	0.309645	-132.598	-126.44	-145.094
3.63664e+09	0.309937	-132.509	-126.052	-144.915
3.63664e+09	0.310227	-132.409	-126.024	-144.823
3.63664e+09	0.310519	-132.628	-126.321	-145.094
3.63664e+09	0.31081	-132.27	-125.812	-144.706
3.63664e+09	0.311101	-132.658	-126.5	-145.393
3.63664e+09	0.311393	-131.283	-124.647	-143.869
3.63664e+09	0.311685	-131.761	-125.603	-144.317
3.63664e+09	0.311976	-132.09	-125.932	-144.616
3.63664e+09	0.312266	-131.702	-125.513	-144.437
3.63664e+09	0.312559	-131.373	-125.484	-144.257
3.63664e+09	0.31285	-131.445	-125.295	-144.236
3.63664e+09	0.313142	-130.924	-124.676	-143.54
3.63664e+09	0.313433	-130.957	-124.736	-143.919
3.63664e+09	0.313724	-131.104	-124.975	-144.198
3.63664e+09	0.314015	-130.924	-124.706	-143.689
3.63664e+09	0.314308	-130.596	-124.228	-143.331
3.63664e+09	0.314599	-130.147	-123.929	-143.092
3.63664e+09	0.31489	-130.267	-124.228	-143.271
3.63664e+09	0.315181	-129.915	-123.75	-142.959
3.63664e+09	0.315472	-129.46	-123.182	-142.404
3.63664e+09	0.315763	-129.34	-122.913	-142.344
3.63664e+09	0.316054	-129.28	-122.853	-142.284
3.63664e+09	0.316345	-129.011	-122.584	-141.985
3.63664e+09	0.316637	-128.463	-122.215	-141.589
3.63664e+09	0.316929	-128.712	-122.554	-141.836
3.63664e+09	0.317221	-128.862	-122.464	-141.956
3.63664e+09	0.317512	-128.174	-121.717	-141.208
3.63664e+09	0.317803	-128.321	-121.941	-141.474
3.63664e+09	0.318094	-127.995	-121.926	-141.118
3.63664e+09	0.318384	-128.443	-122.554	-141.896
3.63664e+09	0.318676	-128.473	-122.255	-141.776
3.63664e+09	0.318967	-128.114	-122.165	-141.597
3.63664e+09	0.319259	-127.785	-121.448	-141.029
3.63664e+09	0.319549	-127.726	-121.597	-141.178
3.63664e+09	0.319841	-127.128	-121.239	-140.521
3.63664e+09	0.320133	-127.367	-121.298	-140.849
3.63664e+09	0.320424	-127.038	-120.79	-140.341
3.63664e+09	0.320716	-127.008	-120.7	-140.192
3.63664e+09	0.321007	-126.479	-120.297	-139.797
3.63664e+09	0.321298	-125.723	-119.475	-139.056
3.63664e+09	0.321589	-125.304	-118.787	-138.518
3.63664e+09	0.32188	-125.454	-119.116	-138.787
3.63664e+09	0.322172	-125.125	-118.638	-138.308
3.63664e+09	0.322464	-125.424	-119.086	-138.727
3.63664e+09	0.322756	-125.065	-118.762	-138.548
3.63664e+09	0.323047	-125.244	-119.056	-138.876
3.63664e+09	0.323338	-125.035	-118.817	-138.249
3.63664e+09	0.32363	-124.587	-118.1	-137.74
3.63664e+09	0.323922	-124.437	-118.249	-138.039
3.63664e+09	0.324213	-124.138	-117.86	-137.8
3.63664e+09	0.324504	-124.544	-118.159	-137.999
3.63664e+09	0.324795	-124.617	-118.279	-138.219
3.63664e+09	0.325086	-124.557	-118.04	-138.099
3.63664e+09	0.325378	-124.325	-117.995	-137.808
3.63664e+09	0.325669	-123.959	-117.352	-137.621
3.63664e+09	0.325961	-123.6	-117.113	-136.963
3.63664e+09	0.326252	-123.182	-116.635	-136.604
3.63664e+09	0.326543	-123.212	-116.695	-136.844
3.63664e+09	0.326835	-122.584	-116.246	-136.096
3.63664e+09	0.327126	-122.928	-116.449	-136.64
3.63664e+09	0.327418	-122.943	-116.515	-136.545
3.63664e+09	0.32771	-122.943	-116.515	-136.515
3.63664e+09	0.328001	-121.807	-115.349	-135.648
3.63664e+09	0.328292	-122.076	-115.618	-135.827
3.63664e+09	0.328584	-121.717	-115.05	-135.14
3.63664e+09	0.328876	-121.717	-114.961	-135.319
3.63664e+09	0.329167	-121.717	-114.961	-135.319
3.63664e+09	0.329459	-121.627	-115.289	-135.349
3.63664e+09	0.32975	-121.366	-114.542	-134.875
3.63664e+09	0.330041	-121.418	-114.662	-134.93
3.63664e+09	0.330332	-121.089	-114.452	-134.781
3.63664e+09	0.330624	-120.79	-113.974	-134.273
3.63664e+09	0.330915	-120.342	-113.526	-133.675
3.63664e+09	0.331206	-120.817	-114.268	-134.382
3.63664e+09	0.331496	-120.7	-113.735	-134.213
3.63664e+09	0.331787	-120.192	-113.436	-133.734
3.63664e+09	0.332078	-119.833	-113.287	-133.555
3.63664e+09	0.332369	-119.714	-113.047	-133.256
3.63664e+09	0.33266	-119.863	-113.077	-133.495
3.63664e+09	0.332952	-119.355	-112.479	-133.107
3.63664e+09	0.333243	-119.086	-112.42	-132.748
3.63664e+09	0.333534	-118.937	-112.151	-132.509
3.63664e+09	0.333824	-119.236	-112.928	-133.196
3.63664e+09	0.334116	-119.206	-112.539	-133.077
3.63664e+09	0.334408	-119.056	-112.3	-132.718
3.63664e+09	0.334699	-119.026	-112.42	-133.137
3.63664e+09	0.334989	-118.757	-111.762	-132.479
3.63664e+09	0.335281	-118.518	-111.852	-132.449
3.63664e+09	0.335572	-117.748	-110.87	-131.56
3.63664e+09	0.335864	-117.98	-111.134	-131.821
3.63664e+09	0.336154	-117.801	-111.104	-131.582
3.63664e+09	0.336446	-117.801	-110.716	-131.433
3.63664e+09	0.336738	-117.091	-110.295	-130.82
3.63664e+09	0.337029	-117.741	-111.015	-131.612
3.63664e+09	0.33732	-117.651	-110.626	-131.253
3.63664e+09	0.337611	-117.412	-110.267	-131.014
3.63664e+09	0.337904	-117.233	-110.357	-130.954
3636640834	0.338195	-117.322	-110.566	-131.134
3.63664e+09	0.338486	-117.173	-110.028	-130.894
3.63664e+09	0.338777	-116.695	-109.849	-130.655
3.63664e+09	0.339068	-116.336	-109.639	-130.416
3.63664e+09	0.339359	-116.485	-109.58	-130.476
3.63664e+09	0.339651	-116.784	-110.058	-130.745
3.63664e+09	0.339942	-116.127	-109.041	-130.147
3.63664e+09	0.340234	-115.708	-108.862	-129.758
3.63664e+09	0.340526	-116.127	-109.071	-130.237
3.63664e+09	0.340816	-116.306	-109.281	-130.117
3.63664e+09	0.341108	-115.887	-108.772	-130.057
3.63664e+09	0.3414	-115.499	-108.593	-129.549
3.63664e+09	0.341692	-115.439	-108.772	-129.639
3.63664e+09	0.341983	-115.887	-109.071	-130.028
3.63664e+09	0.342274	-115.678	-108.623	-129.758
3.63664e+09	0.342565	-114.97	-107.768	-129.077
3.63664e+09	0.342857	-115.23	-108.264	-129.549
3.63664e+09	0.343149	-115.309	-108.239	-129.422
3.63664e+09	0.34344	-115.02	-108.055	-129.25
3.63664e+09	0.343731	-114.572	-107.338	-128.652
3.63664e+09	0.344022	-114.482	-107.577	-128.593
3.63664e+09	0.344313	-114.153	-107.039	-128.383
3.63664e+09	0.344604	-114.186	-107.061	-128.49
3.63664e+09	0.344896	-113.765	-106.56	-128.264
3.63664e+09	0.345188	-113.855	-106.829	-128.234
3.63664e+09	0.34548	-113.825	-106.68	-128.174
3.63664e+09	0.345771	-113.496	-106.59	-128.114
3.63664e+09	0.346062	-113.346	-106.172	-127.845
3.63664e+09	0.346354	-114.049	-107.225	-128.71
3.63664e+09	0.346645	-114.004	-107.128	-128.682
3.63664e+09	0.346937	-113.526	-106.56	-128.204
3.63664e+09	0.347228	-113.645	-106.59	-128.473
3.63664e+09	0.34752	-113.257	-106.351	-128.084
3.63664e+09	0.347811	-112.748	-105.604	-127.576
3.63664e+09	0.348102	-112.599	-105.484	-127.367
3.63664e+09	0.348394	-112.42	-105.544	-127.427
3.63664e+09	0.348686	-112.928	-105.962	-127.845
3.63664e+09	0.348977	-112.659	-105.544	-127.427
3.63664e+09	0.349269	-112.479	-105.574	-127.397
3.63664e+09	0.34956	-112.001	-104.916	-127.068
3.63664e+09	0.349851	-111.642	-104.228	-126.709
3.63664e+09	0.350143	-112.091	-105.185	-127.158
3.63664e+09	0.350434	-111.732	-104.796	-127.038
3.63664e+09	0.350725	-111.702	-104.617	-126.859
3.63664e+09	0.351016	-111.971	-105.125	-127.337
3.63664e+09	0.351308	-111.672	-104.408	-126.799
3.63664e+09	0.3516	-112.001	-105.185	-127.247
3.63664e+09	0.351891	-111.373	-104.288	-126.59
3.63664e+09	0.352183	-111.672	-104.587	-127.038
3.63664e+09	0.352474	-111.164	-104.587	-126.859
3.63664e+09	0.352767	-111.015	-103.69	-126.261
3.63664e+09	0.353058	-110.805	-103.93	-126.44
3.63664e+09	0.353343	-110.955	-103.989	-126.41
3.63664e+09	0.353628	-110.506	-103.601	-126.111
3.63664e+09	0.353919	-110.835	-103.81	-126.44
3.63664e+09	0.35421	-111.074	-104.258	-126.829
3.63664e+09	0.354502	-110.267	-103.033	-125.872
3.63664e+09	0.354793	-110.237	-103.272	-126.081
3.63664e+09	0.355084	-110.377	-103.307	-126.353
3.63664e+09	0.355375	-110.177	-103.152	-126.141
3.63664e+09	0.355667	-110.297	-103.272	-126.321
3.63664e+09	0.355958	-109.849	-102.734	-125.723
3.63664e+09	0.35625	-110.536	-103.72	-126.62
3.63664e+09	0.356541	-110.058	-103.152	-126.261
3.63664e+09	0.356832	-109.46	-102.255	-125.244
3.63664e+09	0.357122	-109.281	-102.196	-125.334
3.63664e+09	0.357414	-109.281	-102.196	-125.394
3.63664e+09	0.357706	-109.071	-101.807	-124.916
3.63664e+09	0.357997	-109.116	-102.211	-125.394
3.63664e+09	0.358289	-109.311	-102.584	-125.513
3.63664e+09	0.35858	-109.191	-102.435	-125.663
3.63664e+09	0.358871	-109.46	-102.375	-125.842
3.63664e+09	0.359162	-109.012	-101.986	-125.334
3.63664e+09	0.359454	-108.952	-101.827	-125.366
3.63664e+09	0.359746	-108.952	-101.837	-125.364
3.63664e+09	0.360037	-108.772	-101.777	-125.185
3.63664e+09	0.360329	-108.832	-101.777	-125.334
3.63664e+09	0.360621	-108.713	-101.628	-125.244
3.63664e+09	0.360913	-108.568	-101.69	-125.01
3.63664e+09	0.361205	-108.115	-101.149	-124.647
3.63664e+09	0.361496	-108.503	-101.478	-125.215
3.63664e+09	0.361787	-108.145	-101.388	-124.945
3.63664e+09	0.362078	-107.995	-100.97	-124.856
3.63664e+09	0.36237	-108.025	-101.09	-124.706
3.63664e+09	0.362662	-107.906	-100.91	-124.676
3.63664e+09	0.362953	-107.696	-100.94	-124.676
3.63664e+09	0.363244	-107.308	-100.163	-124.049
3.63664e+09	0.363536	-107.726	-100.85	-124.706
3.63664e+09	0.363827	-107.039	-99.954	-123.959
3.63664e+09	0.364119	-106.77	-99.625	-123.63
3.63664e+09	0.36441	-106.62	-99.356	-123.72
3.63664e+09	0.364702	-106.411	-99.057	-123.391
3.63664e+09	0.364994	-106.65	-99.356	-123.481
3.63664e+09	0.365286	-106.53	-99.505	-123.6
3.63664e+09	0.365577	-106.471	-99.595	-123.72
3.63664e+09	0.365868	-106.74	-99.954	-123.929
3.63664e+09	0.366158	-106.979	-100.073	-124.377
3.63664e+09	0.36645	-106.705	-99.525	-123.887
3.63664e+09	0.366741	-106.56	-99.445	-123.78
3.63664e+09	0.367032	-106.814	-99.717	-123.996
3.63664e+09	0.367324	-106.381	-99.386	-123.78
3.63664e+09	0.367615	-105.962	-99.057	-123.54
3.63664e+09	0.367907	-106.381	-99.445	-124.019
3.63664e+09	0.368198	-106.53	-99.744	-124.228
3.63664e+09	0.368489	-105.691	-98.429	-122.955
3.63664e+09	0.36878	-105.155	-98.04	-122.345
3.63664e+09	0.369071	-105.932	-99.236	-123.57
3.63664e+09	0.369362	-106.082	-98.788	-123.481
3.63664e+09	0.369654	-106.291	-99.684	-124.019
3.63664e+09	0.369945	-105.424	-98.22	-122.972
3.63664e+09	0.370237	-105.753	-98.877	-123.391
3.63664e+09	0.370528	-105.499	-98.692	-123.355
3.63664e+09	0.370819	-105.484	-98.638	-123.301
3.63664e+09	0.37111	-105.245	-98.22	-123.092
3.63664e+09	0.371401	-104.886	-97.502	-122.464
3.63664e+09	0.371694	-104.732	-97.47	-122.325
3.63664e+09	0.371984	-104.826	-97.532	-122.584
3.63664e+09	0.372276	-104.617	-97.682	-122.315
3.63664e+09	0.372568	-104.587	-97.622	-122.404
3.63664e+09	0.37286	-104.587	-97.412	-122.494
3.63664e+09	0.373151	-104.139	-96.934	-121.836
3.63664e+09	0.373442	-104.644	-97.64	-122.401
3.63664e+09	0.373734	-104.228	-96.844	-122.076
3.63664e+09	0.374025	-104.318	-97.293	-122.494
3.63664e+09	0.374316	-104.468	-97.532	-122.225
3.63664e+09	0.374608	-104.527	-97.682	-122.703
3.63664e+09	0.3749	-104.258	-97.084	-122.255
3.63664e+09	0.375191	-104.707	-97.98	-123.062
3.63664e+09	0.375484	-104.169	-97.143	-122.345
3.63664e+09	0.375775	-103.87	-96.874	-122.016
3.63664e+09	0.376066	-103.511	-96.546	-121.896
3.63664e+09	0.376358	-103.93	-96.755	-122.195
3.63664e+09	0.37665	-103.84	-96.665	-122.105
3.63664e+09	0.376941	-103.75	-96.635	-121.896
3.63664e+09	0.377232	-103.362	-96.366	-121.687
3.63664e+09	0.377523	-103.272	-96.157	-121.268
3.63664e+09	0.377815	-102.973	-95.768	-120.969
3.63664e+09	0.378107	-102.764	-95.529	-120.999
3.63664e+09	0.378398	-102.734	-95.26	-120.91
3.63664e+09	0.378689	-102.674	-95.439	-120.88
3.63664e+09	0.378981	-102.584	-95.081	-120.611
3.63664e+09	0.379272	-103.033	-95.888	-121.418
3.63664e+09	0.379564	-103.063	-95.768	-121.418
3.63664e+09	0.379855	-103.122	-96.276	-121.657
3.63664e+09	0.380146	-103.122	-96.007	-121.627
3.63664e+09	0.380438	-102.584	-95.29	-120.94
3.63664e+09	0.380731	-102.495	-95.38	-121.089
3.63664e+09	0.381022	-102.465	-95.469	-121.059
3.63664e+09	0.381314	-102.076	-94.901	-120.88
3.63664e+09	0.381605	-102.584	-95.35	-121.268
3.63664e+09	0.381897	-102.32	-95.113	-121.146
3.63664e+09	0.382189	-101.8	-94.318	-120.352
3.63664e+09	0.38248	-102.106	-95.081	-120.82
3.63664e+09	0.382771	-102.145	-94.976	-120.428
3.63664e+09	0.383063	-101.299	-93.945	-119.774
3.63664e+09	0.383354	-101.687	-94.752	-120.312
3.63664e+09	0.383645	-101.986	-94.931	-120.641
3.63664e+09	0.383936	-101.897	-94.572	-120.491
3.63664e+09	0.384227	-101.299	-93.765	-119.983
3.63664e+09	0.384519	-101.149	-93.825	-119.804
3.63664e+09	0.384809	-101.418	-94.423	-120.222
3.63664e+09	0.385102	-101.06	-93.77	-119.886
3.63664e+09	0.385394	-101.09	-94.094	-119.983
3.63664e+09	0.385685	-101.209	-93.975	-120.043
3.63664e+09	0.385976	-100.94	-94.034	-119.714
3.63664e+09	0.386267	-101	-93.526	-119.863
3.63664e+09	0.386559	-101.239	-94.124	-120.162
3.63664e+09	0.386851	-101.299	-94.004	-120.103
3.63664e+09	0.387142	-100.91	-93.855	-120.043
3.63664e+09	0.387433	-100.88	-93.616	-119.744
3.63664e+09	0.387725	-100.91	-93.317	-119.684
3.63664e+09	0.388016	-100.611	-93.287	-119.535
3.63664e+09	0.388308	-100.402	-92.988	-119.415
3.63664e+09	0.3886	-100.073	-92.868	-119.146
3.63664e+09	0.388892	-100.163	-92.779	-119.026
3.63664e+09	0.389183	-100.133	-92.988	-119.355
3.63664e+09	0.389474	-99.864	-92.51	-118.668
3.63664e+09	0.389765	-99.834	-92.241	-118.847
3.63664e+09	0.390056	-99.714	-92.181	-118.697
3.63664e+09	0.390348	-99.326	-91.703	-118.01
3.63664e+09	0.39064	-99.505	-92.031	-118.189
3.63664e+09	0.390932	-100.193	-92.629	-118.877
3.63664e+09	0.391223	-99.625	-92.241	-118.638
3.63664e+09	0.391514	-100.103	-92.779	-119.385
3.63664e+09	0.391805	-99.834	-92.39	-118.996
3.63664e+09	0.392096	-99.356	-92.061	-118.548
3.63664e+09	0.392388	-99.386	-92.061	-118.697
3.63664e+09	0.392679	-98.668	-91.105	-117.651
3.63664e+09	0.39297	-99.087	-91.673	-118.279
3.63664e+09	0.393261	-99.176	-91.673	-118.1
3.63664e+09	0.393552	-99.057	-91.703	-118.129
3.63664e+09	0.393844	-99.415	-92.241	-118.518
3.63664e+09	0.394136	-99.475	-92.36	-118.757
3.63664e+09	0.394427	-98.907	-91.553	-118.249
3.63664e+09	0.394717	-98.728	-91.164	-117.95
3.63664e+09	0.395009	-98.22	-90.626	-117.203
3.63664e+09	0.3953	-98.25	-90.895	-117.322
3.63664e+09	0.395591	-98.22	-90.806	-117.442
3.63664e+09	0.395883	-97.801	-90.507	-116.964
3.63664e+09	0.396174	-98.608	-91.493	-118.04
3.63664e+09	0.396464	-98.01	-90.716	-117.442
3.63664e+09	0.396755	-97.891	-90.178	-117.023
3.63664e+09	0.397047	-97.711	-90.238	-117.113
3.63664e+09	0.397338	-97.502	-89.849	-116.635
3.63664e+09	0.397629	-97.831	-90.417	-117.203
3.63664e+09	0.39792	-97.921	-90.537	-117.322
3.63664e+09	0.398212	-97.921	-90.567	-117.322
3.63664e+09	0.398503	-97.622	-90.058	-117.143
3.63664e+09	0.398794	-97.711	-90.507	-117.352
3.63664e+09	0.399085	-97.293	-89.67	-116.724
3.63664e+09	0.399376	-97.442	-89.969	-116.695
3.63664e+09	0.399667	-97.143	-89.759	-116.695
3.63664e+09	0.399958	-97.472	-89.909	-117.053
3.63664e+09	0.40025	-97.054	-89.64	-116.695
3.63664e+09	0.400541	-96.702	-89.084	-116.186
3.63664e+09	0.400832	-96.755	-89.072	-116.485
3.63664e+09	0.401123	-96.874	-89.55	-116.485
3.63664e+09	0.401414	-97.114	-89.789	-116.605
3.63664e+09	0.401705	-96.635	-88.922	-116.276
3.63664e+09	0.401998	-96.319	-88.591	-115.748
3.63664e+09	0.402289	-96.401	-88.755	-116.049
3.63664e+09	0.402581	-96.546	-88.982	-116.186
3.63664e+09	0.402872	-96.605	-89.191	-116.425
3.63664e+09	0.403163	-96.695	-89.042	-116.246
3.63664e+09	0.403456	-96.516	-89.072	-116.515
3.63664e+09	0.403746	-96.247	-88.444	-116.067
3.63664e+09	0.404038	-96.007	-88.175	-115.529
3.63664e+09	0.404329	-95.589	-88.115	-115.349
3.63664e+09	0.40462	-95.738	-87.876	-115.319
3.63664e+09	0.404912	-95.559	-87.876	-115.379
3.63664e+09	0.405203	-95.058	-87.056	-114.405
3.63664e+09	0.405496	-95.2	-87.607	-114.991
3.63664e+09	0.405787	-95.32	-87.428	-114.991
3.63664e+09	0.40608	-95.168	-87.193	-114.734
3.63664e+09	0.406371	-95.17	-87.129	-114.662
3.63664e+09	0.406662	-94.812	-86.949	-114.692
3.63664e+09	0.406953	-95.499	-87.547	-115.23
3.63664e+09	0.407245	-95.38	-87.248	-115.05
3.63664e+09	0.407536	-95.111	-87.428	-114.991
3.63664e+09	0.407827	-95.111	-87.009	-114.692
3.63664e+09	0.408118	-94.842	-86.83	-114.452
3.63664e+09	0.408409	-94.483	-86.292	-114.124
3.63664e+09	0.408701	-94.662	-86.411	-114.333
3.63664e+09	0.408992	-93.935	-85.604	-113.501
3.63664e+09	0.409284	-94.214	-85.963	-113.735
3.63664e+09	0.409575	-94.274	-85.903	-113.795
3.63664e+09	0.409866	-93.735	-85.455	-113.316
3.63664e+09	0.410157	-94.363	-86.322	-114.303
3.63664e+09	0.410448	-94.004	-85.664	-113.735
3.63664e+09	0.410739	-93.586	-85.275	-112.958
3.63664e+09	0.411031	-93.646	-85.574	-113.077
3.63664e+09	0.411322	-93.646	-85.365	-113.197
3.63664e+09	0.411613	-93.586	-85.186	-113.077
3.63664e+09	0.411904	-93.377	-85.036	-112.719
3.63664e+09	0.412196	-93.317	-85.215	-112.838
3.63664e+09	0.412487	-93.616	-85.245	-112.988
3.63664e+09	0.412779	-93.586	-85.275	-113.107
3.63664e+09	0.41307	-93.347	-84.887	-112.629
3.63664e+09	0.413362	-93.167	-84.528	-112.569
3.63664e+09	0.413653	-92.898	-84.199	-112.18
3.63664e+09	0.413944	-92.659	-84.02	-112.031
3.63664e+09	0.414236	-92.39	-83.691	-111.732
3.63664e+09	0.414527	-92.48	-83.81	-111.642
3.63664e+09	0.414819	-92.57	-83.751	-111.792
3.63664e+09	0.415111	-92.42	-83.751	-111.583
3.63664e+09	0.415403	-92.48	-83.87	-111.792
3.63664e+09	0.415694	-92.629	-83.99	-111.941
3.63664e+09	0.415985	-92.868	-84.02	-111.881
3.63664e+09	0.416276	-92.868	-84.139	-111.911
3.63664e+09	0.416568	-92.57	-83.781	-111.822
3.63664e+09	0.41686	-92.33	-83.482	-111.433
3.63664e+09	0.417151	-92.39	-83.511	-111.463
3.63664e+09	0.417443	-92.121	-82.794	-111.044
3.63664e+09	0.417734	-92.39	-83.511	-111.463
3.63664e+09	0.418026	-92.54	-83.691	-111.852
3.63664e+09	0.418317	-92.345	-83.384	-111.363
3.63664e+09	0.418608	-91.493	-82.196	-110.447
3.63664e+09	0.4189	-91.822	-82.674	-111.015
3.63664e+09	0.419192	-91.434	-82.226	-110.476
3.63664e+09	0.419484	-91.633	-82.699	-111.062
3.63664e+09	0.419776	-90.776	-81.538	-109.789
3.63664e+09	0.420067	-91.254	-82.017	-110.267
3.63664e+09	0.420359	-91.254	-82.286	-110.327
3.63664e+09	0.420649	-90.895	-81.449	-109.789
3.63664e+09	0.42094	-90.985	-81.837	-109.879
3.63664e+09	0.421232	-90.836	-81.419	-109.789
3.63664e+09	0.421524	-90.776	-81.688	-109.759
3.63664e+09	0.421816	-90.153	-80.425	-108.924
3.63664e+09	0.422107	-90.838	-81.494	-109.692
3.63664e+09	0.4224	-89.999	-80.492	-108.743
3.63664e+09	0.422691	-90.447	-80.911	-109.251
3.63664e+09	0.422981	-90.596	-81.389	-109.37
3.63664e+09	0.423273	-90.674	-81.192	-109.527
3.63664e+09	0.423565	-90.058	-80.522	-108.743
3.63664e+09	0.423857	-90.118	-80.462	-108.713
3.63664e+09	0.424148	-89.759	-80.133	-108.533
3.63664e+09	0.42444	-90.178	-80.612	-108.982
3.63664e+09	0.424731	-89.73	-80.133	-108.623
3.63664e+09	0.425023	-90.178	-80.671	-108.982
3.63664e+09	0.425314	-90.238	-81	-109.37
3.63664e+09	0.425606	-89.819	-80.133	-108.653
3.63664e+09	0.425897	-89.7	-80.103	-108.354
3.63664e+09	0.426187	-89.341	-79.625	-108.324
3.63664e+09	0.426478	-89.281	-79.326	-107.846
3.63664e+09	0.426769	-89.042	-79.207	-107.906
3.63664e+09	0.427061	-89.221	-79.386	-107.995
3.63664e+09	0.427352	-89.824	-80.069	-108.596
3.63664e+09	0.427643	-89.52	-79.954	-108.324
3.63664e+09	0.427934	-89.102	-78.997	-107.756
3.63664e+09	0.428226	-89.461	-79.535	-108.145
3.63664e+09	0.428517	-88.92	-79.055	-107.719
3.63664e+09	0.428809	-88.594	-78.609	-107.248
3.63664e+09	0.4291	-88.683	-78.758	-107.338
3.63664e+09	0.429391	-88.534	-78.609	-107.278
3.63664e+09	0.429682	-88.695	-79.126	-107.406
3.63664e+09	0.429974	-89.401	-79.625	-108.234
3.63664e+09	0.430265	-88.982	-79.117	-107.666
3.63664e+09	0.430557	-89.012	-79.326	-107.876
3.63664e+09	0.430849	-88.863	-78.788	-107.517
3.63664e+09	0.431141	-88.838	-78.863	-107.636
3.63664e+09	0.431432	-88.833	-78.818	-107.636
3.63664e+09	0.431725	-88.623	-78.37	-107.397
3.63664e+09	0.432016	-88.833	-78.728	-107.577
3.63664e+09	0.432307	-88.833	-78.788	-107.666
3.63664e+09	0.432599	-88.673	-78.753	-107.773
3.63664e+09	0.432891	-88.504	-78.37	-107.308
3.63664e+09	0.433182	-87.786	-77.831	-106.65
3.63664e+09	0.433473	-87.936	-77.742	-106.71
3.63664e+09	0.433765	-87.487	-77.652	-106.351
3.63664e+09	0.434056	-87.607	-77.323	-106.62
3.63664e+09	0.434348	-87.906	-77.831	-106.889
3.63664e+09	0.434639	-87.769	-77.465	-106.677
3.63664e+09	0.434931	-87.757	-77.652	-106.68
3.63664e+09	0.435223	-87.111	-76.945	-105.965
3.63664e+09	0.435514	-87.413	-77.186	-106.288
3.63664e+09	0.435805	-87.517	-77.174	-106.441
3.63664e+09	0.436096	-87.876	-77.562	-106.829
3.63664e+09	0.436387	-87.697	-77.562	-106.799
3.63664e+09	0.436679	-87.966	-77.861	-107.068
3.63664e+09	0.43697	-87.159	-76.815	-106.082
3.63664e+09	0.437261	-87.218	-77.204	-106.261
3.63664e+09	0.437554	-87.166	-76.999	-106.074
3.63664e+09	0.437845	-87.129	-76.666	-105.932
3.63664e+09	0.438137	-86.949	-76.785	-105.992
3.63664e+09	0.438428	-86.65	-76.247	-105.604
3.63664e+09	0.438719	-86.65	-76.397	-105.574
3.63664e+09	0.439011	-86.86	-76.486	-105.843
3.63664e+09	0.439302	-86.621	-76.606	-105.723
3.63664e+09	0.439594	-86.591	-76.367	-105.604
3.63664e+09	0.439886	-86.501	-76.307	-105.604
3.63664e+09	0.440178	-86.71	-76.397	-105.813
3.63664e+09	0.440469	-86.621	-76.397	-105.932
3.63664e+09	0.440761	-86.501	-75.948	-105.514
3.63664e+09	0.441052	-86.471	-76.277	-105.693
3.63664e+09	0.441344	-86.949	-76.785	-106.351
3.63664e+09	0.441635	-86.83	-76.546	-106.142
3.63664e+09	0.441926	-86.919	-76.905	-106.441
3.63664e+09	0.442218	-86.8	-76.456	-106.381
3.63664e+09	0.442509	-86.411	-76.008	-105.693
3.63664e+09	0.442801	-86.344	-75.985	-105.855
3.63664e+09	0.443092	-85.724	-75.201	-105.066
3.63664e+09	0.443383	-85.843	-75.29	-105.215
3.63664e+09	0.443674	-86.262	-75.978	-105.634
3.63664e+09	0.443965	-86.411	-76.008	-105.753
3.63664e+09	0.444257	-86.351	-76.277	-105.813
3.63664e+09	0.44455	-85.754	-75.35	-105.125
3.63664e+09	0.444841	-86.262	-76.217	-105.723
3.63664e+09	0.445132	-85.963	-75.53	-105.424
3.63664e+09	0.445424	-85.903	-75.858	-105.544
3.63664e+09	0.445715	-85.873	-75.44	-105.424
3.63664e+09	0.446006	-86.142	-75.619	-105.723
3.63664e+09	0.446297	-86.112	-75.978	-105.903
3.63664e+09	0.446588	-85.604	-75.44	-105.424
3.63664e+09	0.446881	-85.783	-75.35	-105.424
3.63664e+09	0.447172	-85.455	-74.872	-105.095
3.63664e+09	0.447464	-85.574	-74.991	-105.245
3.63664e+09	0.447755	-85.126	-74.603	-104.767
3.63664e+09	0.448047	-85.126	-74.752	-104.916
3.63664e+09	0.448339	-85.544	-75.44	-105.574
3.63664e+09	0.44863	-85.126	-74.722	-104.856
3.63664e+09	0.448921	-85.335	-75.32	-105.066
3.63664e+09	0.449212	-84.827	-74.334	-104.378
3.63664e+09	0.449504	-85.066	-74.513	-104.617
3.63664e+09	0.449795	-85.305	-75.141	-105.006
3.63664e+09	0.450086	-85.245	-74.693	-105.095
3.63664e+09	0.450378	-85.275	-74.991	-105.155
3.63664e+09	0.450669	-85.335	-74.812	-105.095
3.63664e+09	0.450961	-85.215	-75.051	-105.364
3.63664e+09	0.451252	-84.438	-73.557	-104.438
3.63664e+09	0.451543	-84.498	-74.154	-104.498
3.63664e+09	0.451834	-84.588	-74.095	-104.557
3.63664e+09	0.452125	-84.707	-74.154	-104.617
3.63664e+09	0.452417	-84.737	-74.453	-104.617
3.63664e+09	0.452709	-84.857	-74.244	-104.826
3.63664e+09	0.453	-84.349	-74.005	-104.228
3.63664e+09	0.453291	-85.036	-74.812	-105.125
3.63664e+09	0.453582	-84.677	-74.125	-104.796
3.63664e+09	0.453874	-84.767	-74.304	-104.826
3.63664e+09	0.454166	-84.797	-74.125	-104.916
3.63664e+09	0.454457	-84.558	-74.035	-104.677
3.63664e+09	0.454749	-84.618	-74.154	-104.767
3.63664e+09	0.45504	-84.618	-74.095	-104.826
3.63664e+09	0.455332	-84.588	-74.005	-104.886
3.63664e+09	0.455623	-84.946	-74.722	-105.424
3.63664e+09	0.455914	-84.109	-73.557	-104.378
3.63664e+09	0.456206	-83.631	-72.899	-103.78
3.63664e+09	0.456499	-84.408	-73.885	-104.737
3.63664e+09	0.45679	-84.289	-73.796	-104.527
3.63664e+09	0.457081	-83.452	-72.63	-103.66
3.63664e+09	0.457373	-83.96	-73.407	-104.348
3.63664e+09	0.457664	-83.661	-73.048	-103.989
3.63664e+09	0.457955	-83.9	-73.646	-104.348
3.63664e+09	0.458247	-83.482	-72.839	-103.84
3.63664e+09	0.458539	-83.631	-73.048	-104.019
3.63664e+09	0.458831	-83.81	-73.228	-104.228
3.63664e+09	0.459122	-83.422	-72.749	-103.75
3.63664e+09	0.459413	-83.153	-72.54	-103.451
3.63664e+09	0.459705	-83.213	-72.51	-103.631
3.63664e+09	0.459997	-83.601	-73.048	-104.079
3.63664e+09	0.460288	-83.482	-72.869	-103.69
3.63664e+09	0.460579	-83.213	-72.54	-103.571
3.63664e+09	0.460872	-83.063	-72.54	-103.66
3.63664e+09	0.461163	-82.973	-72.122	-103.421
3.63664e+09	0.461455	-83.123	-72.331	-103.571
3.63664e+09	0.461746	-83.302	-72.51	-103.66
3.63664e+09	0.462038	-83.033	-72.391	-103.451
3.63664e+09	0.462329	-83.392	-72.719	-103.9
3.63664e+09	0.46262	-83.631	-73.108	-104.318
3.63664e+09	0.462911	-83.601	-73.317	-104.408
3.63664e+09	0.463203	-83.751	-73.168	-104.438
3.63664e+09	0.463493	-83.242	-72.45	-103.84
3.63664e+09	0.463784	-83.003	-72.301	-103.66
3.63664e+09	0.464076	-82.973	-72.152	-103.541
3.63664e+09	0.464367	-82.854	-72.032	-103.421
3.63664e+09	0.46466	-82.794	-71.733	-103.242
3.63664e+09	0.464951	-82.884	-72.152	-103.541
3.63664e+09	0.465242	-82.824	-72.062	-103.212
3.63664e+09	0.465534	-82.824	-72.062	-103.541
3.63664e+09	0.465826	-82.585	-71.972	-103.391
3.63664e+09	0.466117	-82.495	-71.524	-103.003
3.63664e+09	0.466409	-82.405	-71.584	-103.003
3.63664e+09	0.466699	-83.063	-72.391	-103.87
3.63664e+09	0.466991	-82.794	-72.122	-103.541
3.63664e+09	0.467283	-83.392	-72.929	-104.139
3.63664e+09	0.467574	-83.213	-72.361	-103.93
3.63664e+09	0.467865	-82.854	-72.032	-103.81
3.63664e+09	0.468156	-82.495	-71.673	-103.332
3.63664e+09	0.468447	-82.435	-71.972	-103.362
3.63664e+09	0.468739	-82.166	-71.344	-103.003
3.63664e+09	0.46903	-82.465	-71.763	-103.302
3.63664e+09	0.469322	-82.346	-71.404	-103.212
3.63664e+09	0.469613	-82.196	-71.225	-102.823
3.63664e+09	0.469904	-81.822	-71.102	-102.474
3.63664e+09	0.470196	-81.807	-70.896	-102.465
3.63664e+09	0.470488	-82.106	-71.195	-102.794
3.63664e+09	0.470779	-81.927	-71.016	-102.495
3.63664e+09	0.471071	-81.598	-70.986	-102.584
3.63664e+09	0.471362	-82.017	-71.344	-102.883
3.63664e+09	0.471653	-82.077	-71.314	-102.853
3.63664e+09	0.471944	-82.226	-71.554	-103.033
3.63664e+09	0.472235	-81.688	-71.045	-103.092
3.63664e+09	0.472527	-82.405	-71.912	-103.451
3.63664e+09	0.472819	-82.226	-71.613	-103.332
3.63664e+09	0.473111	-82.256	-71.882	-103.451
3.63664e+09	0.473403	-82.196	-71.494	-103.092
3.63664e+09	0.473695	-81.957	-71.494	-103.092
3.63664e+09	0.473987	-81.778	-71.344	-102.943
3.63664e+09	0.474278	-82.077	-71.524	-103.122
3.63664e+09	0.474569	-81.691	-70.971	-102.704
3.63664e+09	0.47486	-81.449	-70.746	-102.345
3.63664e+09	0.475152	-81.389	-70.866	-102.524
3.63664e+09	0.475443	-81.299	-70.836	-102.375
3.63664e+09	0.475735	-81.449	-70.986	-102.345
3.63664e+09	0.476027	-81.389	-70.537	-102.375
3.63664e+09	0.476318	-81.389	-70.836	-102.435
3.63664e+09	0.476609	-81.299	-70.597	-102.255
3.63664e+09	0.476901	-80.791	-70.059	-101.687
3.63664e+09	0.477192	-80.612	-69.999	-101.687
3.63664e+09	0.477484	-80.731	-69.79	-101.598
3.63664e+09	0.477776	-80.731	-69.969	-101.897
3.63664e+09	0.478067	-80.462	-69.73	-101.299
3.63664e+09	0.478359	-80.791	-70.208	-101.807
3.63664e+09	0.47865	-80.612	-70.089	-101.658
3.63664e+09	0.478942	-80.582	-69.64	-101.209
3.63664e+09	0.479233	-80.582	-69.969	-101.598
3.63664e+09	0.479525	-80.313	-69.521	-101.209
3.63664e+09	0.479816	-80.726	-70.012	-101.608
3.63664e+09	0.480107	-80.911	-70.298	-101.927
3.63664e+09	0.480399	-81.09	-70.597	-102.255
3.63664e+09	0.48069	-80.941	-70.358	-101.867
3.63664e+09	0.480982	-81.09	-70.657	-102.136
3.63664e+09	0.481273	-80.642	-69.909	-101.628
3.63664e+09	0.481564	-80.791	-70.089	-101.658
3.63664e+09	0.481855	-80.178	-69.354	-101.06
3.63664e+09	0.482146	-79.954	-68.953	-100.701
3.63664e+09	0.482438	-80.103	-69.401	-101.06
3.63664e+09	0.482729	-80.37	-69.381	-101.224
3.63664e+09	0.483019	-80.462	-69.85	-101.478
3.63664e+09	0.48331	-80.313	-69.82	-101.628
3.63664e+09	0.483601	-80.731	-70.119	-101.717
3.63664e+09	0.483892	-79.565	-68.654	-100.522
3.63664e+09	0.484183	-79.715	-68.983	-100.731
3.63664e+09	0.484474	-79.864	-69.162	-101.06
3.63664e+09	0.484766	-79.954	-69.132	-101
3.63664e+09	0.485057	-79.685	-68.833	-100.522
3.63664e+09	0.485349	-79.745	-68.863	-100.731
3.63664e+09	0.48564	-79.685	-69.132	-100.85
3.63664e+09	0.485931	-80.233	-69.628	-101.306
3.63664e+09	0.486222	-79.795	-69.025	-100.977
3.63664e+09	0.486514	-79.595	-69.072	-101
3636641369	0.486806	-79.805	-68.953	-101.09
3.63664e+09	0.487097	-79.894	-69.192	-101.149
3.63664e+09	0.487388	-79.416	-68.534	-100.462
3.63664e+09	0.487679	-79.685	-68.744	-100.85
3.63664e+09	0.487971	-79.386	-68.684	-100.462
3.63664e+09	0.488262	-79.207	-68.445	-100.103
3.63664e+09	0.488553	-78.908	-67.996	-99.744
3.63664e+09	0.488844	-78.788	-67.966	-99.804
3.63664e+09	0.489136	-79.356	-68.564	-100.372
3.63664e+09	0.489427	-79.386	-68.534	-100.641
3.63664e+09	0.489718	-79.296	-68.624	-100.402
3.63664e+09	0.49001	-79.057	-68.116	-100.013
3.63664e+09	0.490301	-79.126	-68.274	-100.205
3.63664e+09	0.490592	-79.356	-68.564	-100.492
3.63664e+09	0.490883	-79.087	-68.056	-100.073
3.63664e+09	0.491174	-78.37	-67.219	-99.415
3.63664e+09	0.491466	-78.31	-67.129	-99.176
3.63664e+09	0.491758	-78.561	-67.518	-99.607
3.63664e+09	0.492048	-78.13	-67.249	-99.236
3.63664e+09	0.492339	-78.728	-67.608	-99.625
3.63664e+09	0.49263	-77.861	-66.501	-98.638
3.63664e+09	0.492922	-78.459	-67.309	-99.415
3.63664e+09	0.493213	-78.848	-67.637	-99.774
3.63664e+09	0.493504	-78.34	-67.099	-98.937
3.63664e+09	0.493796	-78.519	-67.279	-99.386
3.63664e+09	0.494087	-78.34	-67.249	-99.116
3.63664e+09	0.494378	-77.891	-66.8	-98.728
3.63664e+09	0.494669	-77.951	-66.651	-98.997
3.63664e+09	0.494961	-77.652	-66.083	-98.309
3.63664e+09	0.495251	-78.071	-66.83	-98.818
3.63664e+09	0.495542	-78.101	-66.92	-98.847
3.63664e+09	0.495833	-78.16	-66.741	-98.997
3.63664e+09	0.496125	-78.25	-67.01	-99.087
3.63664e+09	0.496416	-77.802	-66.382	-98.548
3.63664e+09	0.496708	-77.413	-66.083	-98.01
3.63664e+09	0.496999	-77.592	-66.202	-98.459
3.63664e+09	0.497291	-77.772	-66.322	-98.429
3.63664e+09	0.497582	-77.742	-66.412	-98.399
3.63664e+09	0.497874	-77.328	-65.901	-97.826
3.63664e+09	0.498165	-77.353	-65.694	-97.861
3.63664e+09	0.498456	-76.965	-65.156	-97.293
3.63664e+09	0.498748	-76.755	-64.887	-96.934
3.63664e+09	0.499039	-76.875	-64.977	-97.114
3.63664e+09	0.499331	-76.875	-64.797	-97.054
3.63664e+09	0.499622	-76.755	-64.977	-96.874
3.63664e+09	0.499913	-77.234	-65.336	-97.323
3.63664e+09	0.500204	-76.426	-64.678	-96.575
3.63664e+09	0.500495	-76.994	-65.186	-97.263
3.63664e+09	0.500787	-76.785	-64.648	-96.904
3.63664e+09	0.501077	-76.725	-64.887	-96.934
3.63664e+09	0.50137	-76.755	-64.827	-96.904
3.63664e+09	0.501661	-76.038	-63.96	-96.187
3.63664e+09	0.501952	-76.636	-64.349	-96.516
3.63664e+09	0.502244	-75.739	-63.542	-95.679
3.63664e+09	0.502535	-76.247	-64.289	-96.037
3.63664e+09	0.502826	-75.888	-63.93	-95.738
3.63664e+09	0.503118	-75.739	-63.736	-95.716
3.63664e+09	0.503409	-75.709	-63.452	-95.768
3.63664e+09	0.503701	-75.799	-63.362	-95.439
3.63664e+09	0.503992	-75.799	-63.602	-95.619
3.63664e+09	0.504283	-75.858	-63.362	-95.2
3.63664e+09	0.504574	-76.337	-64.469	-96.127
3.63664e+09	0.504865	-76.755	-64.797	-96.665
3.63664e+09	0.505156	-75.829	-63.542	-95.708
3.63664e+09	0.505448	-75.261	-62.944	-95.051
3.63664e+09	0.505739	-75.858	-63.392	-95.529
3.63664e+09	0.506029	-75.35	-62.974	-94.961
3.63664e+09	0.506321	-75.559	-63.123	-95.14
3.63664e+09	0.506612	-75.163	-62.832	-94.565
3.63664e+09	0.506904	-75.684	-63.298	-95.14
3.63664e+09	0.507195	-75.47	-63.303	-95.081
3.63664e+09	0.507486	-75.47	-63.004	-94.961
3.63664e+09	0.507778	-75.38	-62.794	-94.782
3.63664e+09	0.508069	-75.47	-62.974	-94.632
3.63664e+09	0.50836	-75.29	-63.034	-94.812
3.63664e+09	0.508652	-75.29	-62.974	-94.901
3.63664e+09	0.508943	-75.201	-62.944	-94.752
3.63664e+09	0.509235	-75.231	-62.824	-94.752
3.63664e+09	0.509526	-75.32	-62.824	-94.901
3.63664e+09	0.509817	-74.483	-61.838	-93.795
3.63664e+09	0.510108	-74.274	-61.748	-93.556
3.63664e+09	0.510399	-74.453	-62.047	-93.735
3.63664e+09	0.510691	-74.752	-62.107	-94.214
3.63664e+09	0.510982	-74.603	-62.077	-93.646
3.63664e+09	0.511273	-74.991	-62.705	-94.393
3.63664e+09	0.511564	-74.533	-61.599	-93.661
3.63664e+09	0.511855	-74.394	-61.898	-93.616
3.63664e+09	0.512146	-74.095	-61.061	-93.197
3.63664e+09	0.512437	-73.766	-60.914	-92.866
3.63664e+09	0.512728	-74.274	-61.569	-93.377
3.63664e+09	0.513019	-74.005	-61.27	-93.197
3.63664e+09	0.513311	-74.035	-61.419	-93.347
3.63664e+09	0.513603	-74.125	-61.449	-93.167
3.63664e+09	0.513894	-74.184	-61.539	-93.407
3.63664e+09	0.514185	-74.184	-61.33	-93.496
3.63664e+09	0.514476	-74.154	-61.479	-93.496
3.63664e+09	0.514768	-74.244	-61.09	-93.526
3.63664e+09	0.515059	-74.722	-62.197	-93.765
3.63664e+09	0.515351	-73.945	-60.911	-93.108
3.63664e+09	0.515642	-74.125	-61.15	-93.227
3.63664e+09	0.515934	-73.646	-60.881	-92.719
3.63664e+09	0.516225	-73.885	-60.911	-92.958
3.63664e+09	0.516516	-73.676	-60.463	-92.36
3.63664e+09	0.516808	-73.527	-60.702	-92.39
3.63664e+09	0.517099	-73.547	-60.722	-92.674
3.63664e+09	0.51739	-73.706	-61.031	-92.809
3.63664e+09	0.517681	-73.915	-61.21	-92.988
3.63664e+09	0.517972	-74.005	-61.36	-92.988
3.63664e+09	0.518264	-73.855	-60.911	-92.719
3.63664e+09	0.518555	-73.848	-61.051	-93.113
3.63664e+09	0.518846	-73.736	-60.881	-92.868
3.63664e+09	0.519137	-73.108	-60.014	-92.031
3.63664e+09	0.519429	-73.287	-60.283	-92.151
3.63664e+09	0.51972	-72.989	-60.194	-92.031
3.63664e+09	0.520011	-73.048	-59.954	-92.061
3.63664e+09	0.520302	-73.467	-60.522	-92.45
3.63664e+09	0.520593	-73.018	-60.194	-91.972
3.63664e+09	0.520885	-73.437	-60.493	-92.42
3.63664e+09	0.521176	-73.467	-60.313	-92.51
3.63664e+09	0.521467	-73.317	-60.463	-92.659
3.63664e+09	0.521758	-72.63	-59.626	-91.732
3.63664e+09	0.522049	-72.421	-59.147	-91.374
3.63664e+09	0.52234	-73.009	-59.856	-91.984
3.63664e+09	0.522632	-72.807	-59.872	-91.962
3.63664e+09	0.522923	-73.138	-60.253	-92.211
3.63664e+09	0.523214	-73.258	-60.224	-92.39
3.63664e+09	0.523504	-73.377	-60.283	-92.659
3.63664e+09	0.523796	-72.989	-60.224	-92.39
3.63664e+09	0.524088	-73.138	-60.074	-92.39
3.63664e+09	0.52438	-72.929	-59.984	-92.3
3.63664e+09	0.524671	-72.929	-60.164	-92.33
3.63664e+09	0.524962	-72.989	-59.805	-92.241
3.63664e+09	0.525254	-72.57	-59.835	-92.091
3.63664e+09	0.525546	-73.078	-59.954	-92.51
3.63664e+09	0.525837	-72.66	-59.626	-91.792
3.63664e+09	0.526127	-73.228	-60.552	-92.629
3.63664e+09	0.526418	-72.869	-59.895	-92.241
3.63664e+09	0.52671	-72.719	-59.775	-91.822
3.63664e+09	0.527001	-72.749	-59.954	-92.061
3.63664e+09	0.527293	-72.889	-60.146	-92.428
3.63664e+09	0.527585	-72.834	-59.872	-92.263
3.63664e+09	0.527876	-72.66	-59.715	-92.181
3.63664e+09	0.528167	-72.211	-59.386	-91.613
3.63664e+09	0.528459	-72.54	-59.207	-91.942
3.63664e+09	0.52875	-72.48	-59.745	-91.972
3.63664e+09	0.529041	-72.062	-59.028	-91.374
3.63664e+09	0.529333	-72.062	-58.908	-91.224
3.63664e+09	0.529625	-72.341	-59.379	-91.633
3.63664e+09	0.529916	-72.211	-59.297	-91.463
3.63664e+09	0.530208	-72.301	-59.327	-91.613
3.63664e+09	0.530499	-71.853	-58.968	-91.194
3.63664e+09	0.530791	-72.241	-59.028	-91.583
3.63664e+09	0.531083	-71.882	-58.878	-91.254
3.63664e+09	0.531375	-72.152	-59.177	-91.613
3.63664e+09	0.531667	-72.122	-58.818	-91.314
3.63664e+09	0.531958	-72.092	-59.207	-91.434
3.63664e+09	0.53225	-71.613	-58.699	-90.895
3.63664e+09	0.532541	-72.152	-59.267	-91.493
3.63664e+09	0.532832	-71.673	-58.639	-91.015
3.63664e+09	0.533124	-72.092	-59.297	-91.404
3.63664e+09	0.533416	-71.738	-58.667	-91.194
3.63664e+09	0.533707	-71.733	-58.878	-91.254
3.63664e+09	0.533999	-71.793	-58.669	-91.344
3.63664e+09	0.53429	-71.673	-58.699	-91.434
3.63664e+09	0.534582	-72.012	-58.913	-91.331
3.63664e+09	0.534866	-71.314	-58.131	-90.955
3.63664e+09	0.535157	-71.673	-58.639	-91.194
3.63664e+09	0.535448	-71.673	-58.549	-91.135
3.63664e+09	0.535739	-71.763	-58.759	-91.254
3.63664e+09	0.53603	-72.032	-58.998	-91.822
3.63664e+09	0.536322	-72.152	-59.267	-91.852
3.63664e+09	0.536613	-71.703	-58.52	-91.314
3.63664e+09	0.536905	-72.152	-59.506	-92.061
3.63664e+09	0.537196	-72.181	-59.626	-91.972
3.63664e+09	0.537487	-71.494	-58.49	-91.164
3.63664e+09	0.537779	-71.584	-58.37	-91.045
3.63664e+09	0.53807	-71.285	-58.25	-90.985
3.63664e+09	0.538361	-71.404	-58.34	-91.135
3.63664e+09	0.538653	-71.195	-58.071	-90.836
3.63664e+09	0.538944	-71.255	-58.131	-90.836
3.63664e+09	0.539236	-71.314	-58.46	-91.164
3.63664e+09	0.539527	-71.285	-58.34	-90.686
3.63664e+09	0.539818	-71.195	-58.191	-90.716
3.63664e+09	0.540111	-71.285	-58.191	-90.656
3.63664e+09	0.540402	-71.075	-57.981	-90.656
3.63664e+09	0.540693	-71.016	-57.832	-90.537
3.63664e+09	0.540984	-71.524	-58.579	-91.254
3.63664e+09	0.541275	-71.434	-58.639	-91.164
3.63664e+09	0.541566	-71.165	-58.31	-90.866
3.63664e+09	0.541857	-71.135	-58.041	-90.895
3.63664e+09	0.542149	-70.956	-58.191	-90.567
3.63664e+09	0.542441	-70.657	-57.443	-90.148
3.63664e+09	0.542732	-71.045	-57.952	-90.716
3.63664e+09	0.543023	-70.926	-58.101	-90.477
3.63664e+09	0.543314	-71.105	-58.011	-90.746
3.63664e+09	0.543606	-71.075	-58.131	-90.626
3.63664e+09	0.543898	-71.285	-58.43	-90.925
3.63664e+09	0.544189	-71.225	-58.579	-91.224
3.63664e+09	0.54448	-71.494	-58.46	-91.434
3.63664e+09	0.544772	-71.135	-58.131	-90.955
3.63664e+09	0.545063	-71.045	-58.161	-91.015
3.63664e+09	0.545355	-71.105	-58.25	-91.105
3.63664e+09	0.545646	-71.069	-58.113	-90.8
3.63664e+09	0.545937	-70.866	-57.712	-90.567
3.63664e+09	0.546228	-70.866	-57.742	-90.716
3.63664e+09	0.546519	-70.657	-57.653	-90.537
3.63664e+09	0.546811	-70.806	-57.682	-90.537
3.63664e+09	0.547103	-70.567	-57.712	-90.447
3.63664e+09	0.547394	-70.505	-57.488	-90.345
3.63664e+09	0.547686	-69.999	-57.055	-89.849
3.63664e+09	0.547977	-70.388	-57.443	-90.208
3.63664e+09	0.548269	-69.957	-56.913	-89.852
3.63664e+09	0.548561	-71.016	-58.34	-91.015
3.63664e+09	0.548852	-70.717	-57.802	-90.656
3.63664e+09	0.549143	-70.776	-57.922	-90.716
3.63664e+09	0.549435	-70.238	-57.174	-89.939
3.63664e+09	0.549726	-70.746	-57.593	-90.417
3.63664e+09	0.550018	-70.423	-57.461	-90.29
3.63664e+09	0.55031	-70.477	-57.623	-90.327
3.63664e+09	0.550601	-70.836	-57.802	-90.686
3.63664e+09	0.550893	-70.836	-57.742	-90.596
3.63664e+09	0.551184	-70.507	-57.473	-90.298
3.63664e+09	0.551475	-70.916	-58.173	-91.03
3.63664e+09	0.551766	-70.448	-57.144	-90.238
3.63664e+09	0.552058	-70.687	-57.772	-90.656
3.63664e+09	0.552349	-70.657	-57.473	-90.656
3.63664e+09	0.552641	-70.687	-57.682	-90.686
3.63664e+09	0.552932	-70.34	-57.433	-90.263
3.63664e+09	0.553223	-70.089	-57.144	-90.148
3.63664e+09	0.553514	-70.178	-57.055	-89.939
3.63664e+09	0.553805	-70.089	-57.204	-90.029
3.63664e+09	0.554097	-70.059	-57.085	-89.909
3.63664e+09	0.554389	-69.79	-56.636	-89.7
3.63664e+09	0.55468	-70.268	-57.174	-89.999
3.63664e+09	0.554971	-69.655	-56.666	-89.846
3.63664e+09	0.555262	-70.328	-57.473	-90.298
3.63664e+09	0.555553	-70.657	-57.892	-90.806
3.63664e+09	0.555844	-69.64	-56.845	-89.61
3.63664e+09	0.556136	-69.61	-56.487	-89.49
3.63664e+09	0.556427	-69.61	-56.816	-89.64
3.63664e+09	0.556718	-69.88	-56.726	-89.7
3.63664e+09	0.557011	-69.7	-56.726	-89.73
3.63664e+09	0.557303	-69.521	-56.427	-89.461
3.63664e+09	0.557594	-69.401	-56.546	-89.401
3.63664e+09	0.557885	-69.79	-56.875	-89.759
3.63664e+09	0.558176	-70.089	-57.055	-89.879
3.63664e+09	0.558468	-70.029	-57.025	-89.849
3.63664e+09	0.558759	-69.79	-57.174	-89.909
3.63664e+09	0.55905	-70.208	-57.354	-90.178
3.63664e+09	0.559342	-69.371	-56.367	-89.371
3.63664e+09	0.559633	-69.581	-56.546	-89.73
3.63664e+09	0.559924	-69.491	-56.786	-89.759
3.63664e+09	0.560216	-69.581	-56.457	-89.58
3.63664e+09	0.560506	-69.431	-56.397	-89.162
3.63664e+09	0.560797	-69.299	-56.31	-89.112
3.63664e+09	0.56109	-69.461	-56.517	-89.401
3.63664e+09	0.561381	-69.132	-56.427	-89.251
3.63664e+09	0.561672	-69.162	-56.158	-89.102
3.63664e+09	0.561964	-69.102	-56.337	-88.952
3.63664e+09	0.562255	-69.85	-57.085	-89.61
3.63664e+09	0.562548	-69.252	-56.457	-89.401
3.63664e+09	0.562839	-70.029	-57.473	-90.238
3.63664e+09	0.56313	-69.999	-57.144	-89.819
3.63664e+09	0.563423	-69.013	-56.188	-89.042
3.63664e+09	0.563714	-69.76	-56.905	-89.819
3.63664e+09	0.564006	-69.64	-56.756	-89.55
3.63664e+09	0.564297	-69.222	-56.367	-89.281
3.63664e+09	0.564588	-69.67	-56.756	-89.58
3.63664e+09	0.564879	-70.119	-57.682	-90.327
3.63664e+09	0.565171	-69.521	-56.726	-89.431
3.63664e+09	0.565462	-69.132	-56.546	-89.281
3.63664e+09	0.565754	-69.013	-55.799	-88.863
3.63664e+09	0.566045	-68.744	-55.978	-88.833
3.63664e+09	0.566336	-69.102	-56.307	-89.162
3.63664e+09	0.566628	-68.863	-55.799	-88.982
3.63664e+09	0.566919	-68.923	-56.128	-88.803
3.63664e+09	0.567211	-68.325	-55.351	-88.175
3.63664e+09	0.567503	-69.013	-56.218	-88.982
3.63664e+09	0.567794	-68.833	-55.877	-88.629
3.63664e+09	0.568085	-68.534	-55.56	-88.594
3.63664e+09	0.568376	-68.983	-56.277	-88.982
3.63664e+09	0.568668	-69.042	-56.128	-89.162
3.63664e+09	0.568959	-69.192	-56.397	-89.401
3.63664e+09	0.569251	-69.072	-56.367	-89.012
3.63664e+09	0.569543	-69.102	-56.457	-89.221
3.63664e+09	0.569834	-68.803	-56.098	-88.893
3.63664e+09	0.570125	-69.222	-56.457	-89.191
3.63664e+09	0.570418	-68.923	-56.128	-89.102
3.63664e+09	0.570709	-68.474	-55.56	-88.594
3.63664e+09	0.571001	-68.594	-55.5	-88.474
3.63664e+09	0.571291	-67.966	-55.381	-87.996
3.63664e+09	0.571583	-67.847	-54.872	-87.607
3.63664e+09	0.571874	-68.146	-55.171	-88.085
3.63664e+09	0.572165	-68.385	-55.59	-88.145
3.63664e+09	0.572456	-67.817	-54.902	-87.667
3.63664e+09	0.572747	-67.548	-54.364	-87.248
3.63664e+09	0.573039	-68.295	-55.65	-88.325
3.63664e+09	0.57333	-68.355	-55.381	-88.085
3.63664e+09	0.573621	-68.422	-55.707	-88.427
3.63664e+09	0.573913	-68.295	-55.261	-88.055
3.63664e+09	0.574205	-68.773	-56.218	-88.743
3.63664e+09	0.574496	-67.817	-55.082	-87.607
3.63664e+09	0.574787	-67.817	-54.783	-87.577
3.63664e+09	0.575078	-67.757	-54.932	-87.428
3.63664e+09	0.575369	-67.219	-54.155	-86.919
3.63664e+09	0.57566	-67.458	-54.514	-87.129
3.63664e+09	0.575951	-67.847	-54.962	-87.577
3.63664e+09	0.576242	-68.116	-55.291	-87.966
3.63664e+09	0.576533	-67.906	-54.902	-87.607
3.63664e+09	0.576824	-67.548	-54.454	-87.278
3.63664e+09	0.577116	-67.309	-53.976	-86.919
3.63664e+09	0.577407	-67.338	-54.603	-87.218
3.63664e+09	0.577699	-67.428	-54.334	-86.77
3.63664e+09	0.577991	-67.518	-54.215	-87.218
3.63664e+09	0.578282	-66.8	-53.587	-86.381
3.63664e+09	0.578574	-66.8	-53.557	-86.112
3.63664e+09	0.578867	-67.545	-54.419	-87.248
3.63664e+09	0.579158	-66.98	-53.736	-86.501
3.63664e+09	0.579449	-67.189	-53.916	-86.74
3.63664e+09	0.579741	-66.86	-53.707	-86.471
3.63664e+09	0.580032	-67.025	-54.063	-86.481
3.63664e+09	0.580324	-67.189	-54.035	-86.561
3.63664e+09	0.580616	-66.741	-53.587	-86.322
3.63664e+09	0.580908	-66.621	-53.109	-86.023
3.63664e+09	0.581199	-66.8	-53.557	-86.202
3.63664e+09	0.58149	-67.01	-53.976	-86.561
3.63664e+09	0.581782	-67.099	-53.886	-86.621
3.63664e+09	0.582074	-66.412	-52.869	-85.724
[truncated: 87,154 more rows]
