# Supplementary material for: Wearable Enzymatic Alcohol Biosensor
Source: Sensors (Basel). 2019 May 24;19(10):2380. doi: 10.3390/s19102380 (PMC6566815; doi:10.3390/s19102380)
Supplement: Supplementary file 1 [file sensors-19-02380-s001.zip › Supplementary_Information/SupData/Figure3A_50mMRawData.xlsx]

## Sheet: Sheet1
Time	Time [hr]	LV1	LV2	LV3
3.637e+09	0	0.127	0.117	0.147
3.637e+09	0.00318333	0.134	0.108	0.138
3.637e+09	0.00347417	0.194	0.104	0.164
3.637e+09	0.00376528	0.134	0.044	0.074
3.637e+09	0.00405639	0.114	0.059	0.086
3.637e+09	0.00434778	1.24	0.522	1.21
3.637e+09	0.00463861	0.343	0.223	0.164
3.637e+09	0.00493	0.044	-0.016	0.164
3.637e+09	0.00522111	0.074	0.253	0.253
3.637e+09	0.00551222	-7218.45	0.164	0.253
3.637e+09	0.00580333	-7222.97	0.164	-0.135
3.637e+09	0.00609417	-7222.25	0.074	-0.076
3.637e+09	0.00638528	-7216.75	-6397.59	0.253
3.637e+09	0.00667667	-5937.57	-5238.17	0.014
3.637e+09	0.00696889	-4950.58	-4503.3	0.306
3.637e+09	0.00726	-4306.83	-3957.45	0.104
3.637e+09	0.00755111	-3841.28	-3526.16	0.164
3.637e+09	0.00784194	-3488.64	-3180.27	0.194
3.637e+09	0.00813333	-3208.37	-2897.32	0.313
3.637e+09	0.00842472	-2980.1	-2664.32	0.134
3.637e+09	0.00871528	-2791.01	-2471.77	0.253
3.637e+09	0.0090075	-2629.19	-2309.05	0.074
3.637e+09	0.00929917	-2489.76	-2170.76	0.104
3.637e+09	0.00959083	-2367.97	-2051.81	0.194
3.637e+09	0.00988222	-2259.49	-1947.65	0.732
3.637e+09	0.0101736	-2163.91	-1856.65	0.433
3.637e+09	0.0104647	-2076.77	-1775.67	-0.285
3.637e+09	0.0107564	-1998.17	-1703.89	0.253
3.637e+09	0.0110481	-1925.95	-1639.08	0.074
3.637e+09	0.0113394	-1861.14	-1581.65	0.253
3.637e+09	0.0116317	-1799.38	-1527.57	0.373
3.637e+09	0.0119231	-1743.29	-1479.44	-7222.46
3.637e+09	0.0122144	-1690.65	-1434.48	-7226.4
3.637e+09	0.0125056	-1641.86	-1393.73	-7223.27
3.637e+09	0.0127972	-1595.43	-1355.56	-6733.14
3.637e+09	0.0130892	-1552.8	-1320.1	-5439.4
3.637e+09	0.01338	-1511.37	-1285.72	-4646.35
3.637e+09	0.0136714	-1473.49	-1254.66	-4104.26
3.637e+09	0.0139628	-1437.38	-1225.4	-3700.05
3.637e+09	0.0142542	-1403.33	-1197.48	-3386.79
3.637e+09	0.0145458	-1370.66	-1171.05	-3135.22
3.637e+09	0.0148375	-1339.74	-1146.06	-2927.96
3.637e+09	0.0151294	-1310.66	-1122.44	-2754.48
3.637e+09	0.0154208	-1282.65	-1100.11	-2605.76
3.637e+09	0.0157131	-1256.28	-1078.73	-2476.91
3.637e+09	0.0160053	-1230.96	-1058.59	-2363.82
3.637e+09	0.0162964	-1206.59	-1038.68	-2263.16
3.637e+09	0.0165878	-1183.61	-1020.26	-2173.33
3.637e+09	0.0168789	-1161.33	-1002.26	-2092.61
3.637e+09	0.0171703	-1140.5	-985.523	-2019.13
3.637e+09	0.0174625	-1120.2	-969.111	-1951.42
3.637e+09	0.0177536	-1101.23	-953.224	-1889.63
3.637e+09	0.0180442	-1082.59	-938.439	-1832.65
3.637e+09	0.0183361	-1064.47	-923.671	-1779.8
3.637e+09	0.0186269	-1047.52	-910.129	-1731.04
3.637e+09	0.0189189	-1030.72	-896.691	-1684.68
3.637e+09	0.0192106	-1014.44	-883.702	-1641.21
3.637e+09	0.0195017	-999.334	-871.355	-1601.11
3.637e+09	0.0197933	-984.267	-859.098	-1562.58
3.637e+09	0.0200853	-970.067	-847.41	-1526.65
3.637e+09	0.0203775	-955.509	-835.362	-1491.73
3.637e+09	0.0206683	-942.624	-824.899	-1460.22
3.637e+09	0.0209589	-929.62	-814.017	-1429.43
3.637e+09	0.0212514	-917.154	-804.062	-1400.46
3.637e+09	0.0215428	-905.166	-794.257	-1372.96
3.637e+09	0.0218342	-893.358	-784.601	-1346.44
3.637e+09	0.0221258	-882.03	-774.992	-1321.01
3.637e+09	0.0224169	-871.056	-765.947	-1296.91
3.637e+09	0.0227089	-860.204	-756.889	-1273.8
3.637e+09	0.023	-850.399	-748.817	-1252.18
3.637e+09	0.0232911	-840.145	-740.237	-1230.78
3.637e+09	0.0235819	-830.609	-732.166	-1210.66
3.637e+09	0.0238733	-821.371	-724.453	-1191.23
3.637e+09	0.0241639	-812.582	-717.278	-1173.2
3.637e+09	0.0244556	-803.644	-710.163	-1155.09
3.637e+09	0.0247464	-794.915	-702.271	-1137.72
3.637e+09	0.0250383	-786.337	-695.33	-1121.07
3.637e+09	0.0253303	-778.652	-688.998	-1105.49
3.637e+09	0.0256214	-770.192	-681.793	-1089.29
3.637e+09	0.0259133	-762.853	-675.381	-1074.7
3.637e+09	0.0262047	-755.125	-668.998	-1060.44
3.637e+09	0.0264958	-748.159	-663.199	-1046.66
3.637e+09	0.0267869	-741.423	-657.185	-1033.57
3.637e+09	0.0270781	-734.796	-651.659	-1021.16
3.637e+09	0.0273706	-727.711	-645.381	-1007.76
3.637e+09	0.0276625	-720.746	-639.821	-995.508
3.637e+09	0.0279539	-714.438	-634.111	-983.699
3.637e+09	0.028245	-709.087	-629.687	-973.296
3.637e+09	0.0285356	-702.6	-624.007	-961.757
3.637e+09	0.0288269	-696.86	-618.835	-951.114
3.637e+09	0.0291181	-691.12	-613.872	-940.681
3.637e+09	0.02941	-685.321	-609.03	-930.666
3.637e+09	0.0297022	-680.259	-604.789	-921.19
3.637e+09	0.0299944	-674.858	-600.181	-911.683
3.637e+09	0.0302856	-668.938	-595.248	-901.937
3.637e+09	0.0305767	-663.916	-590.704	-892.939
3.637e+09	0.0308686	-658.984	-586.34	-884.539
3.637e+09	0.0311594	-654.17	-582.035	-875.929
3.637e+09	0.0314517	-649.597	-578.208	-867.977
3.637e+09	0.0317425	-645.142	-574.501	-860.354
3.637e+09	0.0320347	-640.269	-570.166	-852.252
3.637e+09	0.0323256	-636.622	-567.177	-845.407
3.637e+09	0.0326172	-632.228	-563.351	-838.262
3.637e+09	0.0329089	-627.983	-559.733	-830.938
3.637e+09	0.0332003	-623.588	-556.026	-823.793
3.637e+09	0.0334917	-619.851	-552.588	-817.365
3.637e+09	0.0337825	-614.949	-548.523	-809.981
3.637e+09	0.0340747	-611.66	-545.503	-804.032
3.637e+09	0.0343661	-607.326	-541.677	-797.456
3.637e+09	0.0346572	-603.798	-538.777	-791.387
3.637e+09	0.0349486	-599.732	-534.98	-784.96
3.637e+09	0.0352406	-596.354	-532.32	-779.369
3.637e+09	0.0355317	-592.827	-529.151	-773.749
3.637e+09	0.0358247	-589.416	-526.169	-768.251
3.637e+09	0.0361158	-585.831	-523.621	-762.688
3.637e+09	0.0364072	-582.513	-520.242	-757.307
3.637e+09	0.0366981	-579.458	-517.932	-752.494
3.637e+09	0.0369894	-576.414	-515.16	-747.681
3.637e+09	0.0372806	-573.246	-512.47	-742.599
3.637e+09	0.0375719	-569.932	-509.563	-737.504
3.637e+09	0.0378633	-566.968	-506.88	-732.764
3.637e+09	0.0381553	-564.188	-504.667	-728.459
3.637e+09	0.0384461	-560.75	-501.498	-723.377
3.637e+09	0.0387372	-558.029	-498.778	-718.952
3.637e+09	0.0390286	-555.638	-496.805	-714.946
3.637e+09	0.0393206	-553.127	-494.533	-710.851
3.637e+09	0.0396111	-550.466	-492.291	-706.725
3.637e+09	0.0399028	-547.476	-489.78	-702.57
3.637e+09	0.0401944	-545.145	-487.807	-698.983
3.637e+09	0.0404858	-542.305	-485.505	-694.887
3.637e+09	0.0407767	-540.421	-483.621	-691.718
3.637e+09	0.0410683	-537.85	-481.559	-687.832
3.637e+09	0.0413594	-535.399	-479.287	-684.035
3.637e+09	0.0416506	-532.589	-476.835	-680.179
3.637e+09	0.0419425	-530.257	-474.533	-676.532
3.637e+09	0.0422333	-528.194	-472.83	-673.243
3.637e+09	0.0425247	-525.833	-470.856	-669.895
3.637e+09	0.0428158	-524.577	-469.78	-667.533
3.637e+09	0.0431075	-522.186	-467.957	-664.245
3.637e+09	0.0433983	-520.422	-466.253	-661.435
3.637e+09	0.04369	-517.761	-463.981	-657.907
3.637e+09	0.0439814	-515.22	-461.739	-654.38
3.637e+09	0.0442728	-513.426	-460.035	-651.45
3.637e+09	0.0445656	-511.274	-458.51	-648.76
3.637e+09	0.0448581	-510.258	-457.583	-646.577
3.637e+09	0.0451497	-507.781	-455.331	-643.291
3.637e+09	0.0454411	-505.684	-453.488	-640.568
3.637e+09	0.0457322	-503.292	-451.305	-637.22
3.637e+09	0.0460128	-502.276	-450.797	-635.367
3.637e+09	0.0463033	-500.512	-449.123	-632.826
3.637e+09	0.0465944	-498.569	-447.509	-630.285
3.637e+09	0.0468858	-497.343	-446.313	-628.192
3.637e+09	0.0471775	-495.4	-444.639	-625.203
3.637e+09	0.0474683	-493.188	-442.516	-622.363
3.637e+09	0.0477594	-491.245	-440.992	-619.881
3.637e+09	0.0480514	-489.541	-439.497	-617.55
3.637e+09	0.0483431	-487.807	-438.092	-615.427
3.637e+09	0.0486347	-486.581	-437.046	-613.424
3.637e+09	0.0489258	-485.08	-435.82	-611.388
3.637e+09	0.0492172	-483.621	-434.624	-609.508
3.637e+09	0.0495086	-482.187	-433.398	-607.505
3.637e+09	0.0498003	-480.602	-432.053	-605.532
3.637e+09	0.0500917	-478.779	-430.499	-603.17
3.637e+09	0.0503825	-476.985	-428.526	-600.33
3.637e+09	0.0506736	-475.4	-427.539	-598.447
3.637e+09	0.0509644	-474.205	-426.732	-597.161
3.637e+09	0.0512558	-472.65	-425.506	-595.188
3.637e+09	0.0515475	-471.006	-424.37	-593.305
3.637e+09	0.0518394	-469.392	-422.995	-591.242
3.637e+09	0.0521308	-468.345	-421.919	-589.658
3.637e+09	0.0524225	-467.448	-421.082	-588.223
3.637e+09	0.0527133	-465.027	-418.929	-585.413
3.637e+09	0.0530047	-464.16	-418.302	-583.918
3.637e+09	0.0532975	-462.815	-417.166	-582.274
3.637e+09	0.0535883	-461.798	-415.85	-580.48
3.637e+09	0.0538792	-460.363	-414.625	-578.567
3.637e+09	0.05417	-459.407	-413.997	-577.252
3.637e+09	0.0544611	-458.57	-413.279	-575.966
3.637e+09	0.0547525	-457.374	-411.934	-574.262
3.637e+09	0.0550444	-456.088	-411.127	-572.827
3.637e+09	0.0553369	-455.371	-410.23	-571.572
3.637e+09	0.0556278	-453.966	-409.124	-569.838
3.637e+09	0.0559186	-452.86	-408.048	-567.984
3.637e+09	0.0562092	-451.006	-406.105	-565.802
3.637e+09	0.0564878	-449.751	-405.357	-564.367
3.637e+09	0.0567789	-449.003	-404.61	-563.022
3.637e+09	0.0570697	-448.316	-403.922	-562.244
3.637e+09	0.0573606	-447.598	-403.504	-561.198
3.637e+09	0.0576519	-445.924	-402.039	-559.195
3.637e+09	0.0579442	-445.924	-401.919	-559.076
3.637e+09	0.0582356	-443.802	-400.185	-556.355
3.637e+09	0.0585272	-443.323	-399.378	-555.339
3.637e+09	0.0588181	-441.47	-398.183	-553.455
3.637e+09	0.0591094	-440.663	-397.166	-552.349
3.637e+09	0.0594008	-439.826	-396.867	-551.333
3.637e+09	0.0596928	-438.752	-395.674	-549.791
3.637e+09	0.059985	-437.793	-394.745	-548.672
3.637e+09	0.0602772	-436.687	-394.057	-547.148
3.637e+09	0.0605689	-435.999	-393.429	-546.34
3.637e+09	0.0608608	-435.073	-392.682	-545.204
3.637e+09	0.0611517	-434.624	-392.473	-544.427
3.637e+09	0.0614431	-433.668	-391.516	-543.321
3.637e+09	0.0617358	-432.023	-389.991	-541.527
3.637e+09	0.0620275	-431.485	-389.782	-541.019
3.637e+09	0.06232	-430.17	-388.616	-539.226
3.637e+09	0.0626117	-429.303	-388.078	-538.239
3.637e+09	0.0629033	-428.645	-387.42	-537.402
3.637e+09	0.0631956	-427.133	-386.357	-536.034
3.637e+09	0.0634867	-426.582	-385.806	-534.98
3.637e+09	0.0637786	-425.745	-385.178	-533.815
3.637e+09	0.0640694	-425.446	-384.64	-533.157
3.637e+09	0.0643603	-424.131	-384.132	-532.469
3.637e+09	0.0646514	-423.055	-383.325	-530.975
3.637e+09	0.0649425	-422.098	-382.099	-529.57
3.637e+09	0.0652342	-421.68	-381.83	-528.942
3.637e+09	0.0655256	-420.514	-380.903	-527.746
3.637e+09	0.0658167	-419.796	-380.276	-526.7
3.637e+09	0.0661072	-419.318	-380.246	-526.371
3.637e+09	0.0663994	-418.003	-379.229	-524.906
3.637e+09	0.0666906	-417.704	-378.661	-524.159
3.637e+09	0.0669822	-416.568	-378.123	-523.292
3.637e+09	0.0672736	-415.791	-377.376	-522.305
3.637e+09	0.067565	-414.983	-376.718	-521.199
3.637e+09	0.0678572	-414.595	-376.27	-520.721
3.637e+09	0.0681486	-413.668	-375.821	-519.734
3.637e+09	0.06844	-413.19	-375.373	-518.987
3.637e+09	0.0687314	-411.605	-373.818	-517.163
3.637e+09	0.0690222	-410.589	-373.131	-516.177
3.637e+09	0.0693136	-409.931	-372.533	-515.399
3.637e+09	0.0696056	-409.094	-371.935	-514.204
3.637e+09	0.0698975	-408.496	-371.337	-513.546
3.637e+09	0.0701889	-407.659	-370.769	-512.35
3.637e+09	0.07048	-407.39	-370.709	-512.171
3.637e+09	0.0707717	-406.643	-370.141	-511.274
3.637e+09	0.0710628	-406.404	-369.872	-510.826
3.637e+09	0.0713542	-405.208	-369.005	-509.809
3.637e+09	0.0716456	-404.58	-368.462	-508.603
3.637e+09	0.0719367	-403.354	-367.481	-507.298
3.637e+09	0.0722283	-403.085	-367.062	-506.79
3.637e+09	0.0725206	-402.251	-366.434	-505.753
3.637e+09	0.0728125	-401.62	-366.016	-505.146
3.637e+09	0.0731033	-401.052	-365.418	-504.249
3.637e+09	0.0733944	-400.036	-364.701	-503.143
3.637e+09	0.0736853	-399.767	-364.521	-502.724
3.637e+09	0.0739775	-399.346	-364.27	-502.136
3.637e+09	0.07427	-398.242	-363.236	-500.93
3.637e+09	0.0745489	-397.435	-362.518	-499.794
3.637e+09	0.0748392	-396.748	-362.01	-499.047
3.637e+09	0.0751303	-395.767	-361.37	-497.905
3.637e+09	0.0754222	-395.372	-361.173	-497.612
3.637e+09	0.0757133	-395.343	-360.964	-497.253
3.637e+09	0.0760042	-394.386	-360.306	-496.297
3.637e+09	0.0762956	-392.562	-358.662	-494.204
3.637e+09	0.0765869	-392.174	-358.393	-493.726
3.637e+09	0.0768781	-391.755	-358.333	-493.248
3.637e+09	0.0771686	-391.576	-358.124	-492.949
3.637e+09	0.0774603	-391.157	-357.885	-492.53
3.637e+09	0.0777519	-390.44	-357.227	-491.663
3.637e+09	0.0780436	-389.573	-356.569	-490.557
3.637e+09	0.0783356	-389.633	-356.898	-490.318
3.637e+09	0.0786272	-388.228	-355.702	-488.973
3.637e+09	0.0789186	-387.899	-355.403	-488.435
3.637e+09	0.0792092	-386.823	-354.447	-487.299
3.637e+09	0.0795011	-386.225	-353.998	-486.521
3.637e+09	0.0797925	-385.836	-353.52	-485.893
3.637e+09	0.0800842	-385.029	-353.161	-485.056
3.637e+09	0.0803772	-384.61	-353.072	-484.698
3.637e+09	0.0806692	-384.219	-352.596	-484.242
3.637e+09	0.08096	-383.654	-352.055	-483.263
3.637e+09	0.0812517	-382.787	-351.457	-482.246
3.637e+09	0.0815425	-382.01	-350.501	-481.349
3.637e+09	0.0818344	-381.15	-349.992	-480.351
3.637e+09	0.082125	-381.113	-350.112	-480.124
3.637e+09	0.0824164	-380.993	-350.142	-480.184
3.637e+09	0.0827086	-379.947	-349.036	-478.539
3.637e+09	0.0830011	-379.325	-348.743	-478.01
3.637e+09	0.0832922	-378.99	-348.737	-477.732
3.637e+09	0.0835831	-378.452	-348.079	-476.985
3.637e+09	0.0838608	-378.273	-348.019	-476.566
3.637e+09	0.0841528	-377.107	-347.182	-475.52
3.637e+09	0.0844439	-376.18	-346.495	-474.414
3.637e+09	0.0847358	-375.697	-346.128	-474.103
3.637e+09	0.0850272	-375.044	-345.418	-472.919
3.637e+09	0.0853186	-374.177	-344.761	-471.933
3.637e+09	0.0856106	-373.669	-344.522	-471.185
3.637e+09	0.0859028	-373.609	-344.731	-471.096
3.637e+09	0.0861947	-372.981	-344.013	-470.139
3.637e+09	0.0864869	-371.875	-343.386	-469.332
3.637e+09	0.0867783	-371.576	-343.087	-468.704
3.637e+09	0.0870697	-370.141	-341.801	-467.209
3.637e+09	0.0873617	-369.902	-341.682	-466.791
3.637e+09	0.0876531	-369.394	-341.114	-465.864
3.637e+09	0.0879444	-368.791	-340.867	-465.169
3.637e+09	0.0882361	-368.627	-340.566	-464.621
3.637e+09	0.0885281	-368.527	-340.695	-464.429
3.637e+09	0.0888194	-367.331	-339.469	-463.114
3.637e+09	0.0891103	-366.913	-339.499	-462.695
3.637e+09	0.0894017	-366.674	-339.171	-462.038
3.637e+09	0.0896936	-366.345	-338.991	-461.47
3.637e+09	0.0899844	-365.687	-338.214	-460.662
3.637e+09	0.0902753	-365.029	-337.736	-459.885
3.637e+09	0.0905667	-364.282	-337.078	-459.078
3.637e+09	0.0908578	-363.923	-337.197	-458.54
3.637e+09	0.0911386	-363.116	-336.57	-457.763
3.637e+09	0.0914303	-362.339	-335.912	-456.716
3.637e+09	0.0917219	-361.568	-335.26	-456.044
3.637e+09	0.0920131	-361.293	-334.896	-455.222
3.637e+09	0.0923039	-360.904	-334.656	-454.624
3.637e+09	0.0925956	-360.216	-334.118	-453.727
3.637e+09	0.0928869	-359.499	-333.7	-452.979
3.637e+09	0.0931778	-359.29	-333.251	-452.411
3.637e+09	0.0934689	-359.32	-333.461	-452.172
3.637e+09	0.0937608	-357.885	-332.355	-450.678
3.637e+09	0.0940519	-357.645	-332.444	-450.319
3.637e+09	0.0943433	-356.689	-331.398	-449.302
3.637e+09	0.0946358	-356.719	-331.488	-448.854
3.637e+09	0.0949283	-356.27	-331.009	-448.226
3.637e+09	0.0952197	-355.433	-330.77	-447.509
3.637e+09	0.0955103	-354.536	-329.604	-446.193
3.637e+09	0.0958019	-353.789	-329.245	-445.237
3.637e+09	0.0960933	-353.281	-328.857	-444.519
3.637e+09	0.0963844	-353.018	-328.815	-444.041
3.637e+09	0.0966756	-352.713	-328.498	-443.563
3.637e+09	0.0969669	-351.936	-328.109	-442.546
3.637e+09	0.0972578	-351.547	-327.781	-442.068
3.637e+09	0.0975492	-350.68	-327.123	-441.261
3.637e+09	0.0978414	-350.142	-326.615	-440.633
3.637e+09	0.0981328	-349.155	-326.047	-439.288
3.637e+09	0.0984244	-349.036	-325.748	-438.779
3.637e+09	0.0987161	-348.348	-325.359	-438.002
3.637e+09	0.0990083	-348.102	-325.274	-437.601
3.637e+09	0.0992994	-347.272	-324.313	-436.328
3.637e+09	0.0995922	-346.883	-324.134	-436.029
3.637e+09	0.0998836	-346.435	-323.715	-435.401
3.637e+09	0.100174	-345.837	-323.267	-434.355
3.637e+09	0.100467	-344.238	-322.15	-432.888
3.637e+09	0.100759	-344.492	-322.28	-432.681
3.637e+09	0.10105	-343.685	-321.832	-431.665
3.637e+09	0.101343	-343.236	-321.383	-430.947
3.637e+09	0.101633	-342.369	-320.935	-430.08
3.637e+09	0.101925	-341.741	-320.307	-428.914
3.637e+09	0.102216	-341.981	-320.576	-429.064
3.637e+09	0.102508	-341.084	-319.978	-428.047
3.637e+09	0.102799	-341.054	-319.56	-427.599
3.637e+09	0.10309	-339.709	-318.812	-426.134
3.637e+09	0.103381	-338.901	-318.155	-425.237
3.637e+09	0.103673	-339.051	-318.065	-424.938
3.637e+09	0.103964	-338.154	-317.347	-423.892
3.637e+09	0.104256	-337.556	-316.989	-423.025
3.637e+09	0.104547	-337.377	-316.959	-422.606
3.637e+09	0.104838	-336.928	-316.48	-422.098
3.637e+09	0.105129	-336.36	-316.301	-421.62
3.637e+09	0.105421	-336.017	-315.82	-420.529
3.637e+09	0.105713	-334.866	-315.004	-419.246
3.637e+09	0.106004	-334.357	-314.388	-418.361
3.637e+09	0.106296	-333.66	-314.066	-417.432
3.637e+09	0.106587	-332.773	-313.222	-416.149
3.637e+09	0.106879	-332.205	-312.744	-415.282
3.637e+09	0.10717	-332.175	-312.744	-415.193
3.637e+09	0.107461	-331.577	-312.415	-414.356
3.637e+09	0.107752	-331.308	-312.235	-413.847
3.637e+09	0.108044	-330.86	-312.206	-413.19
3.637e+09	0.108335	-330.352	-311.697	-412.472
3.637e+09	0.108627	-329.166	-310.477	-410.992
3.637e+09	0.108919	-328.857	-310.531	-410.469
3.637e+09	0.109209	-327.811	-309.306	-408.945
3.637e+09	0.109501	-327.482	-309.156	-408.227
3.637e+09	0.109792	-326.854	-308.618	-407.48
3.637e+09	0.110083	-326.288	-308.257	-406.717
3.637e+09	0.110375	-326.077	-307.871	-405.925
3.637e+09	0.110667	-325.302	-307.517	-405.073
3.637e+09	0.110959	-324.702	-306.795	-404.042
3.637e+09	0.11125	-324.731	-307.034	-404.012
3.637e+09	0.111542	-323.932	-306.503	-402.881
3.637e+09	0.111833	-323.057	-305.838	-402.009
3.637e+09	0.112124	-322.459	-305.33	-400.783
3.637e+09	0.112416	-321.832	-305.091	-400.066
3.637e+09	0.112709	-321.503	-304.732	-399.289
3.637e+09	0.112999	-320.576	-303.566	-397.914
3.637e+09	0.113291	-319.859	-303.207	-397.166
3.637e+09	0.113581	-319.44	-302.729	-396.269
3.637e+09	0.113873	-319.141	-302.639	-395.701
3.637e+09	0.114164	-318.782	-302.281	-395.103
3.637e+09	0.114456	-318.005	-301.802	-394.087
3.637e+09	0.114746	-317.497	-301.354	-393.37
3.637e+09	0.115038	-317.347	-301.055	-392.652
3.637e+09	0.115328	-316.959	-300.816	-391.875
3.637e+09	0.11562	-315.942	-300.128	-390.589
3.637e+09	0.115912	-315.434	-299.441	-389.782
3.637e+09	0.116204	-314.341	-298.611	-388.494
3.637e+09	0.116495	-313.82	-298.334	-387.749
3.637e+09	0.116786	-313.611	-298.125	-387.211
3.637e+09	0.117077	-312.923	-297.647	-386.165
3.637e+09	0.117369	-312.265	-296.959	-385.119
3.637e+09	0.117661	-312.146	-296.78	-384.64
3.637e+09	0.117952	-311.07	-296.062	-383.385
3.637e+09	0.118243	-310.412	-295.255	-382.428
3.637e+09	0.118534	-310.053	-295.166	-381.621
3.637e+09	0.118812	-309.366	-294.478	-380.874
3.637e+09	0.119104	-308.421	-293.733	-379.506
3.637e+09	0.119396	-308.409	-293.491	-379.199
3.637e+09	0.119688	-307.512	-293.043	-377.974
3.637e+09	0.119979	-307.452	-293.193	-377.436
3.637e+09	0.120271	-306.503	-292.226	-376.272
3.637e+09	0.120563	-306.466	-292.176	-375.941
3.637e+09	0.120853	-305.868	-291.698	-374.954
3.637e+09	0.121144	-304.851	-290.771	-373.878
3.637e+09	0.121436	-304.074	-290.113	-372.862
3.637e+09	0.121727	-304.014	-289.994	-371.995
3.637e+09	0.122017	-303.177	-289.336	-371.068
3.637e+09	0.122308	-303.028	-289.246	-370.53
3.637e+09	0.122599	-302.281	-288.738	-369.633
3.637e+09	0.122891	-301.503	-287.991	-368.497
3.637e+09	0.123183	-301.115	-287.602	-367.66
3.637e+09	0.123474	-299.769	-286.466	-365.837
3.637e+09	0.123764	-299.56	-286.347	-365.239
3.637e+09	0.124056	-298.962	-285.719	-364.611
3.637e+09	0.124348	-298.035	-285.001	-363.295
3.637e+09	0.124639	-297.677	-284.583	-362.488
3.637e+09	0.124931	-297.159	-284.58	-361.858
3.637e+09	0.125222	-296.78	-284.284	-361.173
3.637e+09	0.125514	-296.391	-283.806	-360.575
3.637e+09	0.125806	-295.701	-283.271	-359.463
3.637e+09	0.126096	-294.448	-282.251	-358.034
3.637e+09	0.126387	-293.898	-281.539	-356.816
3.637e+09	0.126678	-293.312	-281.055	-356.061
3.637e+09	0.12697	-292.953	-280.906	-355.433
3.637e+09	0.127261	-292.642	-280.673	-354.991
3.637e+09	0.127553	-292.116	-279.919	-353.789
3.637e+09	0.127845	-291.489	-279.71	-352.892
3.637e+09	0.128137	-291.339	-279.71	-352.533
3.637e+09	0.128429	-290.203	-278.544	-351.158
3.637e+09	0.12872	-289.904	-278.425	-350.53
3.637e+09	0.129011	-289.306	-277.916	-349.723
3.637e+09	0.129303	-288.469	-277.348	-348.557
3.637e+09	0.129594	-287.662	-276.212	-346.973
3.637e+09	0.129885	-287.752	-276.123	-346.794
3.637e+09	0.130177	-287.184	-275.973	-345.837
3.637e+09	0.130468	-286.592	-275.313	-344.895
3.637e+09	0.13076	-285.659	-274.15	-343.416
3.637e+09	0.131051	-285.211	-274.269	-342.967
3.637e+09	0.131343	-284.523	-273.731	-342.07
3.637e+09	0.131634	-284.194	-273.283	-341.173
3.637e+09	0.131925	-283.477	-272.655	-340.127
3.637e+09	0.132217	-282.662	-272.084	-339.113
3.637e+09	0.132507	-281.833	-270.921	-337.706
3.637e+09	0.132798	-281.593	-270.981	-336.988
3.637e+09	0.13309	-280.547	-270.024	-335.822
3.637e+09	0.133382	-280.637	-270.114	-335.493
3.637e+09	0.133673	-279.77	-269.426	-334.268
3.637e+09	0.133964	-279.65	-269.396	-333.789
3.637e+09	0.134256	-278.963	-268.739	-332.743
3.637e+09	0.134547	-277.797	-267.692	-331.547
3.637e+09	0.134839	-277.976	-267.663	-331.278
3.637e+09	0.13513	-276.81	-266.497	-329.634
3.637e+09	0.135421	-275.811	-265.754	-328.261
3.637e+09	0.135712	-275.435	-265.211	-327.631
3.637e+09	0.136004	-274.748	-264.912	-326.704
3.637e+09	0.136295	-274.478	-264.673	-325.957
3.637e+09	0.136588	-274.239	-264.494	-325.568
3.637e+09	0.136879	-273.432	-263.926	-324.343
3.637e+09	0.137171	-272.655	-263.089	-323.326
3.637e+09	0.137462	-272.565	-263.238	-322.938
3.637e+09	0.137754	-271.509	-262.055	-321.438
3.637e+09	0.138045	-271.13	-262.012	-321.054
3.637e+09	0.138337	-270.446	-261.172	-319.871
3.637e+09	0.138629	-270.054	-261.086	-319.111
3.637e+09	0.13892	-269.606	-260.727	-318.454
3.637e+09	0.139211	-268.26	-259.172	-316.75
3.637e+09	0.139503	-267.842	-259.053	-315.853
3.637e+09	0.139794	-267.124	-258.276	-314.986
3.637e+09	0.140086	-266.198	-257.468	-313.7
3.637e+09	0.140378	-265.719	-257.08	-312.923
3.637e+09	0.140669	-265.002	-256.362	-311.936
3.637e+09	0.140961	-264.583	-256.123	-311.339
3.637e+09	0.141253	-264.284	-255.675	-310.412
3.637e+09	0.141545	-263.507	-254.985	-309.408
3.637e+09	0.141836	-263.148	-254.927	-308.708
3.637e+09	0.142127	-262.431	-254.329	-307.452
3.637e+09	0.142419	-262.311	-254.329	-307.363
3.637e+09	0.142711	-261.803	-253.971	-306.585
3.637e+09	0.143003	-261.564	-253.702	-305.748
3.637e+09	0.143296	-260.219	-252.207	-304.134
3.637e+09	0.143587	-259.89	-251.788	-303.237
3.637e+09	0.143866	-259.143	-251.161	-302.49
3.637e+09	0.144158	-258.455	-250.473	-301.384
3.637e+09	0.14445	-258.276	-250.324	-300.846
3.637e+09	0.144741	-257.349	-249.487	-299.53
3.637e+09	0.145033	-257.199	-249.337	-298.932
3.637e+09	0.145312	-256.482	-248.919	-298.185
3.637e+09	0.145604	-255.495	-247.962	-296.899
3.637e+09	0.145896	-255.137	-247.753	-296.302
3.637e+09	0.146188	-254.09	-246.617	-294.657
3.637e+09	0.14648	-254.3	-247.035	-294.747
3.637e+09	0.146762	-253.598	-246.429	-293.761
3.637e+09	0.147054	-252.625	-245.361	-292.445
3.637e+09	0.147346	-251.998	-244.853	-291.429
3.637e+09	0.147637	-251.31	-244.345	-290.382
3.637e+09	0.147929	-250.832	-243.657	-289.515
3.637e+09	0.148221	-249.845	-242.88	-288.409
3.637e+09	0.148512	-249.696	-242.641	-288.051
3.637e+09	0.148804	-249.098	-242.252	-287.094
3.637e+09	0.149097	-248.919	-242.043	-286.526
3.637e+09	0.149388	-248.53	-241.744	-285.988
3.637e+09	0.149679	-247.484	-240.757	-284.583
3.637e+09	0.149971	-246.901	-240.324	-283.594
3.637e+09	0.150263	-246.228	-239.92	-283.058
3.637e+09	0.150553	-245.57	-239.412	-281.982
3.637e+09	0.150844	-245.72	-239.591	-281.773
3.637e+09	0.151135	-244.793	-238.695	-280.756
3.637e+09	0.151427	-244.195	-238.246	-279.8
3.637e+09	0.151718	-243.478	-237.14	-278.425
3.637e+09	0.152009	-242.7	-236.781	-277.588
3.637e+09	0.1523	-242.551	-236.632	-277.259
3.637e+09	0.152591	-242.342	-236.572	-276.541
3.637e+09	0.152883	-241.146	-235.406	-275.256
3.637e+09	0.153174	-240.309	-234.778	-274.15
3.637e+09	0.153466	-239.535	-234.01	-273.044
3.637e+09	0.153756	-238.934	-233.373	-272.356
3.637e+09	0.154049	-238.926	-233.309	-271.893
3.637e+09	0.15434	-238.097	-232.327	-270.682
3.637e+09	0.154631	-237.255	-231.582	-269.317
3.637e+09	0.154922	-236.901	-231.281	-268.918
3.637e+09	0.155213	-236.805	-231.281	-268.67
3.637e+09	0.155505	-236.034	-230.533	-267.453
3.637e+09	0.155797	-235.914	-230.474	-266.825
3.637e+09	0.156089	-234.778	-229.816	-265.689
3.637e+09	0.156381	-234.142	-229.472	-265.316
3.637e+09	0.156672	-233.134	-229.218	-264.733
3.637e+09	0.156964	-231.819	-227.693	-263.029
3.637e+09	0.157256	-231.46	-227.634	-262.61
3.637e+09	0.157547	-231.101	-227.095	-261.833
3.637e+09	0.157838	-230.982	-227.036	-261.385
3.637e+09	0.158129	-230.228	-226.315	-260.252
3.637e+09	0.158421	-229.746	-225.8	-259.588
3.637e+09	0.158713	-228.949	-225.122	-258.604
3.637e+09	0.159005	-228.65	-224.704	-257.887
3.637e+09	0.159296	-227.245	-223.09	-256.004
3.637e+09	0.159586	-227.269	-223.52	-256.01
3.637e+09	0.159879	-226.557	-222.372	-254.868
3.637e+09	0.16017	-226.288	-222.312	-254.329
3.637e+09	0.160461	-225.9	-222.133	-253.702
3.637e+09	0.160752	-225.481	-221.655	-252.984
3.637e+09	0.161044	-224.853	-220.967	-252.058
3.637e+09	0.161336	-224.196	-220.489	-251.131
3.637e+09	0.161627	-223.807	-220.04	-250.892
3.637e+09	0.161919	-223.478	-219.562	-250.623
3.637e+09	0.162211	-222.342	-218.785	-249.487
3.637e+09	0.162501	-221.356	-217.649	-248.291
3.637e+09	0.162792	-221.176	-217.29	-247.753
3.637e+09	0.163083	-221.146	-217.29	-247.304
3.637e+09	0.163375	-220.758	-216.602	-246.587
3.637e+09	0.163666	-220.07	-216.094	-245.69
3.637e+09	0.163959	-219.921	-216.154	-245.421
3.637e+09	0.16425	-219.203	-215.496	-244.375
3.637e+09	0.164542	-218.259	-214.411	-243.218
3.637e+09	0.164834	-217.499	-213.673	-242.132
3.637e+09	0.165126	-216.722	-213.015	-241.026
3.637e+09	0.165418	-216.573	-213.015	-240.727
3.637e+09	0.165708	-216.423	-212.866	-240.458
3.637e+09	0.165999	-215.765	-212.208	-239.562
3.637e+09	0.166291	-215.407	-211.909	-239.143
3.637e+09	0.166582	-214.301	-210.713	-237.678
3.637e+09	0.166873	-213.912	-210.295	-236.811
3.637e+09	0.167163	-213.284	-209.876	-236.094
3.637e+09	0.167454	-212.776	-209.458	-235.376
3.637e+09	0.167747	-212.656	-209.099	-234.928
3.637e+09	0.168038	-212.118	-208.86	-234.181
3.637e+09	0.168329	-212.029	-208.561	-233.941
3.637e+09	0.168609	-210.384	-207.245	-232.148
3.637e+09	0.168901	-210.325	-207.156	-231.699
3.637e+09	0.169192	-209.517	-206.378	-230.683
3.637e+09	0.169484	-209.276	-206.124	-230.322
3.637e+09	0.169776	-208.262	-205.33	-229.198
3.637e+09	0.170067	-208.053	-205.063	-228.799
3.637e+09	0.170358	-207.365	-204.495	-227.783
3.637e+09	0.17065	-206.946	-204.256	-227.275
3.637e+09	0.17093	-206.491	-203.785	-226.652
3.637e+09	0.171221	-205.87	-203.359	-226.019
3.637e+09	0.171513	-205.183	-202.402	-225.003
3.637e+09	0.171804	-204.465	-201.834	-224.255
3.637e+09	0.172096	-204.196	-201.565	-223.538
3.637e+09	0.172387	-203.688	-201.177	-222.94
3.637e+09	0.172678	-204.286	-201.745	-223.359
3.637e+09	0.172969	-203.15	-201.057	-222.223
3.637e+09	0.173261	-202.672	-200.429	-221.535
3.637e+09	0.173553	-201.924	-199.682	-220.578
3.637e+09	0.173845	-201.74	-199.712	-220.456
3.637e+09	0.174136	-200.728	-198.516	-219.084
3.637e+09	0.174428	-200.938	-198.666	-219.293
3.637e+09	0.174719	-200.041	-197.918	-218.067
3.637e+09	0.175011	-199.52	-197.465	-217.497
3.637e+09	0.175303	-198.636	-196.633	-216.423
3.637e+09	0.175594	-198.576	-196.304	-215.975
3.637e+09	0.175886	-197.679	-195.557	-215.018
3.637e+09	0.176178	-197.44	-195.407	-214.57
3.637e+09	0.176469	-196.633	-194.72	-213.583
3.637e+09	0.176761	-196.065	-194.092	-212.866
3.637e+09	0.177053	-195.676	-193.613	-212.118
3.637e+09	0.177344	-195.108	-193.075	-211.67
3.637e+09	0.177636	-194.271	-192.507	-210.713
3.637e+09	0.177927	-193.823	-192.089	-209.996
3.637e+09	0.178219	-193.763	-191.73	-209.697
3.637e+09	0.178511	-193.195	-191.162	-209.069
3.637e+09	0.178803	-192.747	-191.162	-208.8
3.637e+09	0.179095	-192.089	-190.445	-207.664
3.637e+09	0.179386	-192.149	-190.235	-207.514
3.637e+09	0.179677	-191.371	-189.518	-206.408
3.637e+09	0.179969	-191.135	-189.49	-206.453
3.637e+09	0.18026	-190.564	-189.099	-205.721
3.637e+09	0.180551	-190.594	-188.92	-205.601
3.637e+09	0.180844	-189.819	-188.23	-204.59
3.637e+09	0.181135	-189.339	-187.874	-204.196
3.637e+09	0.181427	-188.322	-186.857	-202.851
3.637e+09	0.181718	-188.143	-186.917	-202.851
3.637e+09	0.18201	-187.605	-186.259	-202.163
3.637e+09	0.1823	-186.738	-185.363	-200.938
3.637e+09	0.182591	-186.229	-184.854	-200.28
3.637e+09	0.182882	-186.065	-184.75	-199.931
3.637e+09	0.183173	-185.901	-184.735	-199.802
3.637e+09	0.183465	-185.512	-184.376	-199.234
3.637e+09	0.183757	-184.525	-183.36	-198.187
3.637e+09	0.184049	-184.197	-183.12	-197.769
3.637e+09	0.18434	-184.197	-182.851	-197.38
3.637e+09	0.184632	-183.599	-182.612	-197.141
3.637e+09	0.184923	-183.091	-182.253	-196.424
3.637e+09	0.185215	-182.702	-181.775	-195.885
3.637e+09	0.185507	-182.672	-181.626	-195.676
3.637e+09	0.185798	-181.566	-180.908	-194.63
3.637e+09	0.186089	-181.352	-180.447	-194.341
3.637e+09	0.18638	-180.28	-179.414	-193.105
3.637e+09	0.186672	-179.862	-178.846	-192.477
3.637e+09	0.186964	-179.354	-178.307	-191.85
3.637e+09	0.187256	-178.337	-177.799	-190.953
3.637e+09	0.187547	-177.919	-177.261	-190.176
3.637e+09	0.187839	-177.68	-176.902	-189.877
3.637e+09	0.18813	-177.62	-176.962	-189.667
3.637e+09	0.188423	-177.104	-176.364	-189.107
3.637e+09	0.188715	-176.394	-175.856	-188.203
3.637e+09	0.189006	-175.826	-175.228	-187.844
3.637e+09	0.189298	-175.617	-175.168	-187.515
3.637e+09	0.189589	-175.707	-175.019	-187.336
3.637e+09	0.189881	-174.87	-174.331	-186.528
3.637e+09	0.190173	-174.182	-173.614	-185.721
3.637e+09	0.190464	-174.212	-173.524	-185.542
3.637e+09	0.190755	-173.584	-173.315	-185.034
3.637e+09	0.191046	-173.225	-173.076	-184.854
3.637e+09	0.191339	-172.717	-172.358	-183.987
3.637e+09	0.19163	-172.358	-172.448	-183.718
3.637e+09	0.191921	-172.149	-171.88	-183.389
3.637e+09	0.192213	-171.76	-171.76	-183.061
3.637e+09	0.192505	-171.133	-171.222	-182.313
3.637e+09	0.192796	-170.774	-170.475	-181.685
3.637e+09	0.193087	-169.638	-169.399	-180.639
3.637e+09	0.193378	-169.817	-169.937	-180.819
3.637e+09	0.193669	-169.429	-169.578	-180.101
3.637e+09	0.19396	-169.219	-169.309	-179.982
3.637e+09	0.194252	-168.771	-168.741	-179.443
3.637e+09	0.194543	-168.352	-168.472	-179.055
3.637e+09	0.194834	-167.755	-167.695	-178.367
3.637e+09	0.195126	-166.977	-167.067	-177.53
3.637e+09	0.195417	-166.648	-166.858	-177.112
3.637e+09	0.195708	-166.379	-166.529	-176.574
3.637e+09	0.195999	-166.061	-166.335	-176.309
3.637e+09	0.196291	-165.722	-165.811	-176.006
3.637e+09	0.196582	-164.944	-165.453	-175.467
3.637e+09	0.196873	-165.423	-165.782	-175.736
3.637e+09	0.197164	-164.227	-164.496	-174.451
3.637e+09	0.197456	-163.599	-164.018	-173.734
3.637e+09	0.197748	-163.211	-163.659	-173.554
3.637e+09	0.198039	-162.613	-163.151	-172.598
3.637e+09	0.198331	-162.493	-162.942	-172.538
3.637e+09	0.198622	-161.985	-162.613	-172.089
3.637e+09	0.198913	-161.656	-162.314	-171.731
3.637e+09	0.199204	-161.566	-162.015	-171.731
3.637e+09	0.199495	-160.64	-161.417	-171.252
3.637e+09	0.199787	-160.64	-161.327	-170.834
3.637e+09	0.200079	-160.251	-160.849	-170.475
3.637e+09	0.20037	-159.833	-160.55	-170.176
3.637e+09	0.200662	-159.474	-160.161	-169.668
3.637e+09	0.200953	-158.726	-159.534	-169.01
3.637e+09	0.201244	-158.574	-159.232	-168.669
3.637e+09	0.201534	-157.74	-158.547	-167.874
3.637e+09	0.201826	-157.471	-158.278	-167.545
3.637e+09	0.202117	-157.65	-158.338	-167.635
3.637e+09	0.202408	-157.172	-158.099	-167.187
3.637e+09	0.2027	-156.514	-157.441	-166.708
3.637e+09	0.202991	-156.155	-157.202	-166.26
3.637e+09	0.203282	-155.408	-156.365	-165.333
3.637e+09	0.203573	-155.079	-156.126	-165.124
3.637e+09	0.203866	-154.9	-156.066	-164.735
3.637e+09	0.204157	-154.691	-155.378	-164.287
3.637e+09	0.204447	-154.033	-155.229	-163.988
3.637e+09	0.204739	-153.674	-154.9	-163.45
3.637e+09	0.20503	-153.854	-154.99	-163.39
3.637e+09	0.205321	-153.256	-154.332	-162.971
3.637e+09	0.205612	-152.718	-153.973	-162.374
3.637e+09	0.205894	-151.97	-153.315	-161.686
3.637e+09	0.206185	-151.552	-152.807	-161.118
3.637e+09	0.206477	-151.821	-152.927	-161.327
3.637e+09	0.206769	-150.505	-152.03	-160.072
3.637e+09	0.207061	-150.625	-151.791	-160.131
3.637e+09	0.207353	-149.848	-151.372	-159.444
3.637e+09	0.207644	-149.1	-150.834	-158.667
3.637e+09	0.207936	-149.459	-150.804	-158.846
3.637e+09	0.208227	-148.801	-150.236	-158.218
3.637e+09	0.208518	-148.502	-150.475	-158.069
3.637e+09	0.208809	-148.771	-150.446	-158.248
3.637e+09	0.2091	-148.233	-149.937	-157.71
3.637e+09	0.209392	-147.875	-149.579	-157.411
3.637e+09	0.209684	-147.217	-148.861	-156.664
3.637e+09	0.209975	-146.619	-148.622	-156.215
3.637e+09	0.210266	-146.111	-147.934	-155.318
3.637e+09	0.210558	-145.633	-147.695	-155.109
3.637e+09	0.21085	-145.214	-147.217	-154.571
3.637e+09	0.211141	-145.005	-146.918	-154.422
3.637e+09	0.211432	-145.035	-146.828	-154.362
3.637e+09	0.211723	-144.915	-146.918	-154.242
3.637e+09	0.212014	-144.526	-146.529	-153.943
3.637e+09	0.212305	-144.018	-145.991	-153.435
3.637e+09	0.212596	-143.689	-145.812	-153.076
3.637e+09	0.212888	-143.151	-145.334	-152.449
3.637e+09	0.213179	-142.912	-145.124	-151.97
3.637e+09	0.21347	-143.181	-145.035	-151.91
3.637e+09	0.213762	-142.247	-144.247	-151.098
3.637e+09	0.214054	-141.746	-143.929	-150.595
3.637e+09	0.214346	-141.806	-143.869	-150.655
3.637e+09	0.214638	-140.67	-142.882	-149.788
3.637e+09	0.214928	-141.148	-143.51	-150.147
3.637e+09	0.215221	-140.64	-142.972	-149.459
3.637e+09	0.215512	-139.713	-142.284	-148.861
3.637e+09	0.215803	-140.192	-142.733	-149.22
3.637e+09	0.216094	-139.803	-142.105	-148.981
3.637e+09	0.216385	-139.116	-141.776	-148.383
3.637e+09	0.216676	-139.355	-141.956	-148.473
3.637e+09	0.216968	-138.577	-141.358	-147.695
3.637e+09	0.217259	-139.295	-141.956	-148.144
3.637e+09	0.21755	-137.77	-140.371	-146.858
3.637e+09	0.217841	-137.531	-139.893	-146.32
3.637e+09	0.218133	-137.621	-140.132	-146.38
3.637e+09	0.218413	-137.681	-140.461	-146.38
3.637e+09	0.218704	-137.471	-140.132	-146.38
3.637e+09	0.218995	-136.52	-139.397	-145.398
3.637e+09	0.219287	-135.947	-138.936	-145.154
3.637e+09	0.219578	-135.193	-138.087	-144.039
3.637e+09	0.21987	-134.781	-137.621	-143.51
3.637e+09	0.220161	-135.02	-137.89	-143.749
3.637e+09	0.220453	-134.123	-137.023	-142.942
3.637e+09	0.220744	-134.153	-137.142	-142.942
3.637e+09	0.221037	-134.572	-137.8	-143.66
3.637e+09	0.221328	-133.824	-136.784	-142.494
3.637e+09	0.221619	-133.346	-136.365	-142.045
3.637e+09	0.221912	-133.495	-136.574	-142.225
3.637e+09	0.222204	-133.226	-136.365	-142.135
3.637e+09	0.222496	-132.658	-135.977	-141.627
3.637e+09	0.222789	-133.316	-136.604	-142.284
3.637e+09	0.223081	-132.748	-135.947	-141.597
3.637e+09	0.223373	-132.718	-135.857	-141.328
3.637e+09	0.223665	-131.881	-135.289	-140.909
3.637e+09	0.223957	-132.359	-135.498	-141.358
3.637e+09	0.224248	-131.403	-134.811	-140.491
3.637e+09	0.22454	-131.223	-134.601	-140.281
3.637e+09	0.224832	-130.875	-134.218	-139.644
3.637e+09	0.225122	-130.147	-133.645	-139.116
3.637e+09	0.225414	-129.729	-133.047	-138.518
3.637e+09	0.225705	-129.609	-133.077	-138.548
3.637e+09	0.225997	-129.011	-132.598	-137.83
3.637e+09	0.226289	-129.43	-132.718	-138.129
3.637e+09	0.22658	-128.742	-132.329	-137.561
3.637e+09	0.226871	-128.533	-132.449	-137.591
3.637e+09	0.227163	-128.443	-132.27	-137.471
3.637e+09	0.227454	-128.324	-132.18	-137.412
3.637e+09	0.227746	-128.264	-132.27	-137.202
3.637e+09	0.228037	-127.965	-132.001	-136.903
3.637e+09	0.228329	-128.025	-132.06	-137.023
3.637e+09	0.228621	-127.457	-131.343	-136.365
3.637e+09	0.228912	-127.726	-131.522	-136.724
3.637e+09	0.229203	-126.901	-130.875	-135.917
3.637e+09	0.229495	-127.098	-131.253	-136.216
3.637e+09	0.229786	-125.962	-129.998	-134.751
3.637e+09	0.230078	-125.663	-129.579	-134.572
3.637e+09	0.230369	-125.513	-129.34	-134.482
3.637e+09	0.230662	-125.274	-129.131	-134.332
3.637e+09	0.230952	-125.394	-129.25	-134.153
3.637e+09	0.231244	-125.244	-129.19	-134.273
3.637e+09	0.231536	-125.155	-129.25	-134.213
3.637e+09	0.231827	-124.617	-128.563	-133.794
3.637e+09	0.232119	-124.856	-128.951	-134.093
3.637e+09	0.232409	-124.647	-128.652	-133.794
3.637e+09	0.232701	-123.929	-128.324	-133.406
3.637e+09	0.232992	-123.301	-127.845	-132.778
3.637e+09	0.233284	-123.57	-128.054	-133.017
3.637e+09	0.233575	-123.271	-127.726	-132.569
3.637e+09	0.233866	-123.092	-127.576	-132.479
3.637e+09	0.234157	-122.644	-126.978	-132.03
3.637e+09	0.234448	-122.644	-126.859	-131.612
3.637e+09	0.23474	-122.195	-126.739	-131.761
3.637e+09	0.235032	-122.165	-126.739	-131.522
3.637e+09	0.235324	-121.836	-126.47	-131.492
3.637e+09	0.235615	-121.747	-126.47	-131.313
3.637e+09	0.235907	-121.687	-126.201	-131.343
3.637e+09	0.236198	-121.777	-126.47	-131.522
3.637e+09	0.236489	-121.298	-125.932	-131.253
3.637e+09	0.236781	-121.448	-126.081	-131.433
3.637e+09	0.237072	-121.179	-125.932	-131.193
3.637e+09	0.237363	-120.521	-125.274	-130.506
3.637e+09	0.237655	-120.132	-124.873	-130.354
3.637e+09	0.237947	-120.401	-125.155	-130.566
3.637e+09	0.238238	-119.863	-124.527	-129.788
3.637e+09	0.238529	-119.176	-124.168	-129.31
3.637e+09	0.23882	-119.475	-124.348	-129.609
3.637e+09	0.239111	-119.445	-124.377	-129.729
3.637e+09	0.239402	-119.176	-123.989	-129.4
3.637e+09	0.239694	-119.116	-124.108	-129.489
3.637e+09	0.239985	-119.564	-124.467	-129.758
3.637e+09	0.240276	-118.877	-124.019	-129.489
3.637e+09	0.240568	-118.129	-123.421	-128.862
3.637e+09	0.240859	-118.428	-123.511	-129.908
3.637e+09	0.24115	-118.159	-123.092	-130.057
3.637e+09	0.241441	-118.129	-123.301	-130.267
3.637e+09	0.241732	-117.681	-123.032	-129.788
3.637e+09	0.242011	-117.173	-122.315	-129.489
3.637e+09	0.242302	-117.292	-122.135	-129.489
3.637e+09	0.242595	-117.143	-122.195	-129.46
3.637e+09	0.242887	-116.784	-122.225	-129.519
3.637e+09	0.243178	-116.545	-121.717	-128.742
3.637e+09	0.24347	-116.993	-122.076	-129.609
3.637e+09	0.243761	-116.156	-121.298	-128.742
3.637e+09	0.244052	-116.351	-121.393	-128.655
3.637e+09	0.244344	-115.923	-121.25	-128.518
3.637e+09	0.244635	-116.216	-121.627	-128.712
3.637e+09	0.244927	-115.857	-120.969	-128.234
3.637e+09	0.245219	-115.708	-121.149	-128.443
3.637e+09	0.245511	-114.602	-120.043	-127.038
3.637e+09	0.245801	-115.618	-120.91	-128.234
3.637e+09	0.246092	-115.02	-120.192	-127.427
3.637e+09	0.246384	-114.961	-120.342	-127.576
3.637e+09	0.246675	-114.572	-119.744	-127.337
3.637e+09	0.246966	-114.602	-119.774	-127.217
3.637e+09	0.247257	-114.393	-119.744	-127.008
3.637e+09	0.24755	-113.645	-119.236	-126.62
3.637e+09	0.247841	-114.004	-119.116	-126.649
3.637e+09	0.248132	-113.914	-119.415	-126.59
3.637e+09	0.248424	-114.094	-119.475	-126.889
3.637e+09	0.248715	-113.795	-119.236	-126.62
3.637e+09	0.249006	-113.095	-118.488	-125.854
3.637e+09	0.249298	-113.466	-118.877	-126.35
3.637e+09	0.24959	-113.376	-118.847	-126.321
3.637e+09	0.249881	-113.197	-118.518	-126.201
3.637e+09	0.250173	-113.077	-118.548	-126.022
3.637e+09	0.250464	-112.808	-118.369	-126.022
3.637e+09	0.250756	-112.39	-117.95	-125.603
3.637e+09	0.251047	-112.449	-117.86	-125.364
3.637e+09	0.251339	-112.33	-117.621	-125.543
3.637e+09	0.251631	-112.091	-117.711	-125.364
3.637e+09	0.251922	-111.612	-117.143	-124.736
3.637e+09	0.252213	-111.463	-117.053	-124.617
3.637e+09	0.252505	-111.104	-116.754	-124.288
3.637e+09	0.252796	-111.074	-116.665	-124.258
3.637e+09	0.253088	-110.678	-116.433	-124.079
3.637e+09	0.253379	-110.626	-116.216	-123.899
3.637e+09	0.253671	-110.985	-116.635	-124.138
3.637e+09	0.253963	-110.895	-116.425	-124.108
3.637e+09	0.254254	-111.224	-116.545	-124.377
3.637e+09	0.254545	-110.775	-116.396	-124.228
3.637e+09	0.254836	-110.297	-116.037	-123.809
3.637e+09	0.255128	-110.865	-116.545	-124.258
3.637e+09	0.255419	-109.938	-115.349	-123.241
3.637e+09	0.25571	-109.729	-115.349	-123.241
3.637e+09	0.256001	-110.058	-115.469	-123.361
3.637e+09	0.256293	-110.028	-115.708	-123.481
3.637e+09	0.256585	-109.46	-114.811	-123.002
3.637e+09	0.256876	-109.101	-114.811	-122.614
3.637e+09	0.257167	-109.52	-114.991	-123.122
3.637e+09	0.257458	-109.968	-115.559	-123.69
3.637e+09	0.257749	-109.789	-115.289	-123.301
3.637e+09	0.25804	-109.729	-115.289	-123.421
3.637e+09	0.258332	-109.58	-115.05	-123.062
3.637e+09	0.258624	-109.46	-115.02	-122.972
3.637e+09	0.258916	-109.101	-114.602	-122.793
3.637e+09	0.259208	-108.294	-113.585	-121.777
3.637e+09	0.259499	-108.503	-114.183	-122.315
3.637e+09	0.259783	-107.995	-113.197	-121.567
3.637e+09	0.260074	-109.131	-114.393	-122.703
3.637e+09	0.260353	-108.444	-113.884	-122.375
3.637e+09	0.260644	-107.188	-112.659	-121.149
3.637e+09	0.260936	-107.517	-112.898	-121.328
3.637e+09	0.261228	-107.547	-112.689	-121.328
3.637e+09	0.261519	-107.577	-112.808	-121.298
3.637e+09	0.26181	-108.085	-113.346	-121.926
3.637e+09	0.262102	-107.253	-112.542	-121.174
3.637e+09	0.262393	-107.636	-113.077	-121.567
3.637e+09	0.262671	-107.786	-113.077	-121.836
3.637e+09	0.262962	-107.636	-113.107	-121.597
3.637e+09	0.263254	-107.427	-112.599	-121.239
3.637e+09	0.263544	-107.128	-112.689	-121.328
3.637e+09	0.263822	-107.128	-112.151	-121.328
3.637e+09	0.264115	-107.088	-112.377	-121.283
3.637e+09	0.264406	-106.142	-111.493	-120.461
3.637e+09	0.264697	-106.112	-111.583	-120.342
3.637e+09	0.264989	-106.112	-111.403	-120.252
3.637e+09	0.265282	-107.278	-112.509	-121.179
3.637e+09	0.265573	-106.112	-111.373	-120.162
3.637e+09	0.265864	-106.291	-111.403	-120.132
3.637e+09	0.266156	-106.53	-111.523	-120.7
3.637e+09	0.26645	-105.773	-110.98	-119.749
3.637e+09	0.266741	-105.962	-111.044	-120.103
3.637e+09	0.267032	-106.022	-110.865	-119.923
3.637e+09	0.267324	-105.604	-110.716	-119.744
3.637e+09	0.267616	-105.843	-110.955	-119.983
3.637e+09	0.267908	-105.634	-110.626	-119.893
3.637e+09	0.2682	-105.634	-110.805	-119.714
3.637e+09	0.268492	-105.663	-110.596	-119.624
3.637e+09	0.268784	-105.364	-110.506	-119.505
3.637e+09	0.269075	-105.604	-110.327	-119.475
3.637e+09	0.269366	-105.066	-110.177	-119.265
3.637e+09	0.269658	-105.155	-110.327	-119.385
3.637e+09	0.269949	-105.115	-109.966	-119.502
3.637e+09	0.27024	-104.886	-109.819	-119.325
3.637e+09	0.270532	-104.199	-109.34	-118.608
3.637e+09	0.270823	-104.258	-109.281	-118.757
3.637e+09	0.271115	-104.169	-109.101	-118.578
3.637e+09	0.271407	-103.959	-108.952	-118.428
3.637e+09	0.271699	-104.079	-109.191	-118.697
3.637e+09	0.271991	-103.063	-108.204	-117.681
3.637e+09	0.272282	-103.092	-108.264	-117.711
3.637e+09	0.272573	-103.93	-108.743	-118.309
3.637e+09	0.272865	-103.541	-108.414	-118.159
3.637e+09	0.273156	-103.81	-108.713	-118.1
3.637e+09	0.273448	-102.973	-108.025	-117.442
3.637e+09	0.273739	-103.481	-108.294	-117.831
3.637e+09	0.274032	-103.212	-108.055	-117.771
3.637e+09	0.274324	-103.033	-107.756	-117.561
3.637e+09	0.274615	-103.164	-108.097	-117.567
3.637e+09	0.274906	-102.913	-107.846	-117.382
3.637e+09	0.275198	-103.152	-107.846	-117.382
3.637e+09	0.275489	-103.122	-107.756	-117.561
3.637e+09	0.275781	-102.674	-107.128	-117.233
3.637e+09	0.276073	-102.704	-107.427	-117.263
3.637e+09	0.276364	-102.794	-107.726	-117.532
3.637e+09	0.276657	-102.106	-106.71	-116.814
3.637e+09	0.276949	-102.524	-107.487	-117.113
3.637e+09	0.277241	-102.016	-106.74	-116.635
3.637e+09	0.277533	-102.046	-106.869	-116.817
3.637e+09	0.277826	-101.956	-106.65	-116.695
3.637e+09	0.278116	-101.807	-106.56	-116.605
3.637e+09	0.278394	-101.598	-106.261	-116.425
3.637e+09	0.278672	-101.119	-106.052	-115.917
3.637e+09	0.278964	-101.388	-106.142	-116.366
3.637e+09	0.279255	-101	-105.873	-115.887
3.637e+09	0.279547	-100.761	-105.185	-115.588
3.637e+09	0.279838	-101.179	-105.723	-115.768
3.637e+09	0.28013	-100.671	-105.364	-115.588
3.637e+09	0.280421	-101.142	-105.91	-115.994
3.637e+09	0.280713	-100.282	-104.707	-115.05
3.637e+09	0.281005	-100.402	-104.707	-115.26
3.637e+09	0.281286	-101.329	-105.783	-116.186
3.637e+09	0.281579	-99.954	-104.438	-114.871
3.637e+09	0.28187	-101	-105.604	-115.828
3.637e+09	0.282149	-99.326	-104.019	-114.273
3.637e+09	0.28244	-100.551	-104.557	-115.17
3.637e+09	0.282732	-100.223	-104.408	-115.11
3.637e+09	0.283024	-99.834	-104.019	-114.662
3.637e+09	0.283315	-100.193	-104.767	-115.14
3.637e+09	0.283606	-99.983	-104.438	-114.991
3.637e+09	0.283898	-100.282	-104.587	-115.11
3.637e+09	0.28419	-100.312	-104.318	-115.02
3.637e+09	0.284482	-99.655	-104.169	-114.781
3.637e+09	0.284773	-99.744	-104.139	-114.721
3.637e+09	0.285064	-99.445	-103.959	-114.602
3.637e+09	0.285356	-99.356	-103.72	-114.243
3.637e+09	0.285648	-99.684	-103.81	-114.363
3.637e+09	0.285939	-99.386	-103.601	-114.423
3.637e+09	0.28623	-99.116	-103.481	-114.034
3.637e+09	0.286522	-99.057	-103.332	-113.944
3.637e+09	0.286814	-98.758	-103.005	-113.83
3.637e+09	0.287105	-98.489	-102.823	-113.615
3.637e+09	0.287398	-98.937	-103.272	-113.884
3.637e+09	0.287689	-98.668	-102.913	-113.556
3.637e+09	0.28798	-97.98	-102.106	-113.077
3.637e+09	0.288271	-98.429	-102.345	-113.227
3.637e+09	0.288563	-98.01	-102.285	-112.868
3.637e+09	0.288854	-97.333	-101.416	-112.432
3.637e+09	0.289145	-97.682	-101.329	-112.449
3.637e+09	0.289438	-97.562	-101.628	-112.599
3.637e+09	0.289728	-97.233	-101.329	-112.031
3.637e+09	0.29002	-97.353	-101.269	-112.091
3.637e+09	0.290312	-96.934	-100.88	-111.792
3.637e+09	0.290603	-96.964	-100.671	-111.702
3.637e+09	0.290894	-97.293	-100.94	-112.061
3.637e+09	0.291186	-97.311	-101.093	-112.076
3.637e+09	0.291477	-97.562	-101.418	-112.42
3.637e+09	0.291768	-97.173	-101.06	-111.971
3.637e+09	0.29206	-96.844	-100.701	-111.672
3.637e+09	0.292352	-96.785	-100.551	-111.762
3.637e+09	0.292643	-96.489	-100.369	-111.385
3.637e+09	0.292934	-96.635	-100.641	-111.672
3.637e+09	0.293225	-96.575	-100.342	-111.523
3.637e+09	0.293516	-96.516	-100.163	-111.343
3.637e+09	0.293808	-96.456	-99.983	-111.044
3.637e+09	0.294099	-95.918	-99.535	-110.596
3.637e+09	0.294391	-95.708	-99.236	-110.387
3.637e+09	0.294669	-95.619	-99.116	-110.148
3.637e+09	0.29496	-94.812	-98.399	-109.729
3.637e+09	0.295252	-96.247	-99.655	-110.805
3.637e+09	0.295544	-94.842	-98.638	-110.028
3.637e+09	0.295835	-95.918	-99.116	-110.417
3.637e+09	0.296127	-95.828	-99.296	-110.417
3.637e+09	0.296418	-95.35	-98.638	-110.088
3.637e+09	0.296709	-95.23	-98.608	-110.028
3.637e+09	0.297001	-95.168	-98.429	-109.664
3.637e+09	0.297294	-94.602	-97.801	-109.251
3.637e+09	0.297585	-94.782	-98.01	-109.251
3.637e+09	0.297877	-94.572	-97.622	-108.982
3.637e+09	0.298168	-94.483	-97.592	-109.041
3.637e+09	0.298461	-94.303	-97.412	-108.832
3.637e+09	0.298752	-94.483	-97.622	-109.101
3.637e+09	0.299044	-93.885	-97.173	-108.503
3.637e+09	0.299335	-94.662	-97.951	-109.221
3.637e+09	0.299627	-94.513	-97.741	-109.101
3.637e+09	0.299919	-94.363	-97.771	-109.161
3.637e+09	0.30021	-94.274	-97.383	-108.982
3.637e+09	0.300502	-94.274	-97.592	-108.982
3.637e+09	0.300794	-94.244	-97.412	-108.743
3.637e+09	0.301085	-94.303	-97.114	-108.563
3.637e+09	0.301377	-94.483	-97.263	-108.802
3.637e+09	0.301668	-94.274	-96.934	-108.204
3.637e+09	0.30196	-94.483	-96.964	-108.593
3.637e+09	0.302251	-93.99	-96.702	-108.294
3.637e+09	0.302543	-94.782	-97.323	-108.473
3.637e+09	0.302834	-94.393	-96.844	-108.294
3.637e+09	0.303126	-93.795	-96.306	-107.816
3.637e+09	0.303412	-93.855	-96.426	-108.025
3.637e+09	0.303704	-93.526	-96.097	-107.577
3.637e+09	0.303994	-93.359	-95.853	-107.308
3.637e+09	0.304286	-93.496	-95.858	-107.068
3.637e+09	0.304579	-93.676	-95.948	-107.367
3.637e+09	0.30487	-93.287	-95.469	-106.949
3.637e+09	0.305162	-93.085	-95.497	-106.897
3.637e+09	0.305454	-92.719	-94.901	-106.56
3.637e+09	0.305745	-94.214	-96.157	-107.696
3.637e+09	0.306036	-93.227	-95.469	-106.71
3.637e+09	0.306327	-93.347	-95.559	-107.068
3.637e+09	0.306619	-92.839	-95.14	-106.68
3.637e+09	0.306911	-93.078	-95.14	-106.74
3.637e+09	0.307202	-92.54	-94.871	-106.68
3.637e+09	0.307494	-92.061	-94.423	-106.112
3.637e+09	0.307776	-92.33	-94.842	-106.411
3.637e+09	0.308068	-92.592	-95.003	-106.348
3.637e+09	0.30836	-92.031	-94.602	-105.962
3.637e+09	0.308651	-92.151	-94.572	-106.052
3.637e+09	0.308943	-92.33	-94.692	-106.261
3.637e+09	0.309236	-91.882	-94.184	-105.634
3.637e+09	0.309527	-92.48	-94.722	-106.202
3.637e+09	0.309818	-91.912	-94.333	-105.962
3.637e+09	0.31011	-91.934	-94.428	-105.91
3.637e+09	0.310402	-91.732	-94.154	-105.783
3.637e+09	0.310694	-92.36	-94.871	-106.351
3.637e+09	0.310986	-91.673	-94.214	-105.813
3.637e+09	0.311278	-92.002	-94.572	-106.291
3.637e+09	0.311569	-90.985	-93.586	-105.185
3.637e+09	0.311861	-91.523	-93.706	-105.663
3.637e+09	0.312152	-90.776	-93.347	-105.275
3.637e+09	0.312443	-91.015	-93.556	-105.125
3.637e+09	0.312735	-90.716	-93.138	-104.976
3.637e+09	0.313026	-91.14	-93.551	-105.198
3.637e+09	0.313317	-90.866	-93.287	-105.155
3.637e+09	0.313608	-90.776	-93.138	-104.946
3.637e+09	0.3139	-91.075	-93.167	-105.125
3.637e+09	0.314192	-91.194	-93.287	-105.215
3.637e+09	0.314483	-91.03	-93.359	-105.115
3.637e+09	0.314775	-90.895	-93.436	-105.335
3.637e+09	0.315066	-91.135	-93.317	-105.394
3.637e+09	0.315358	-90.626	-93.048	-104.946
3.637e+09	0.31565	-90.931	-93.266	-105.17
3.637e+09	0.315941	-91.254	-93.676	-105.514
3.637e+09	0.316232	-91.164	-93.556	-105.544
3.637e+09	0.316522	-90.985	-93.407	-105.424
3.637e+09	0.316813	-90.387	-92.809	-104.826
3.637e+09	0.317104	-90.567	-92.868	-104.856
3.637e+09	0.317395	-90.178	-92.42	-104.557
3.637e+09	0.317686	-90.985	-93.377	-105.454
3.637e+09	0.317976	-90.746	-93.078	-105.424
3.637e+09	0.318267	-90.895	-93.227	-105.335
3.637e+09	0.318558	-90.238	-92.54	-104.737
3.637e+09	0.318849	-90.417	-92.54	-104.737
3.637e+09	0.31914	-90.686	-92.988	-104.796
3.637e+09	0.319431	-90.716	-92.839	-104.796
3.637e+09	0.319721	-91.075	-93.407	-105.394
3.637e+09	0.320012	-90.537	-92.707	-104.874
3.637e+09	0.320303	-90.477	-92.54	-104.946
3.637e+09	0.320594	-90.298	-92.629	-104.587
3.637e+09	0.320884	-90.537	-92.749	-105.036
3.637e+09	0.321175	-90.088	-92.599	-104.707
3.637e+09	0.321466	-90.447	-92.749	-105.036
3.637e+09	0.321757	-90.235	-92.647	-105.033
3.637e+09	0.322047	-90.148	-92.42	-104.587
3.637e+09	0.322338	-90.029	-92.241	-104.557
3.637e+09	0.322629	-89.879	-91.822	-104.288
3.637e+09	0.32292	-90.507	-92.689	-105.006
3.637e+09	0.323211	-90.357	-92.659	-104.916
3.637e+09	0.323503	-89.939	-92.48	-104.707
3.637e+09	0.323794	-90.118	-92.39	-104.856
3.637e+09	0.324085	-89.909	-92.39	-104.767
3.637e+09	0.324376	-89.67	-91.822	-104.199
3.637e+09	0.324667	-89.759	-91.792	-104.438
3.637e+09	0.32496	-90.088	-92.48	-104.946
3.637e+09	0.325251	-90.088	-92.33	-104.796
3.637e+09	0.325543	-89.431	-91.613	-104.109
3.637e+09	0.325834	-89.58	-91.553	-104.408
3.637e+09	0.326125	-89.52	-91.553	-104.318
3.637e+09	0.326416	-89.55	-91.553	-104.169
3.637e+09	0.326708	-89.401	-91.583	-104.139
3.637e+09	0.326999	-89.52	-91.643	-104.468
3.637e+09	0.327291	-89.461	-91.583	-104.199
3.637e+09	0.327582	-89.431	-91.523	-104.408
3.637e+09	0.327873	-90.238	-92.3	-105.185
3.637e+09	0.328164	-90.148	-92.121	-105.066
3.637e+09	0.328455	-89.461	-91.493	-104.468
3.637e+09	0.328746	-89.281	-91.224	-104.228
3.637e+09	0.329038	-89.132	-91.224	-104.348
3.637e+09	0.329329	-89.452	-91.622	-104.71
3.637e+09	0.329622	-89.52	-91.553	-104.617
3.637e+09	0.329913	-89.221	-91.224	-104.228
3.637e+09	0.330205	-89.49	-91.284	-104.318
3.637e+09	0.330496	-88.982	-90.895	-104.169
3.637e+09	0.330787	-89.341	-91.194	-104.109
3.637e+09	0.331077	-89.909	-91.762	-104.946
3.637e+09	0.331368	-89.759	-91.613	-104.796
3.637e+09	0.331661	-89.819	-91.553	-104.916
3.637e+09	0.331953	-89.605	-91.386	-104.841
3.637e+09	0.332245	-89.281	-90.746	-104.408
3.637e+09	0.332536	-89.55	-91.075	-104.587
3.637e+09	0.332827	-89.909	-91.434	-104.886
3.637e+09	0.333118	-89.67	-91.583	-105.066
3.637e+09	0.333409	-89.251	-91.224	-104.527
3.637e+09	0.3337	-89.042	-90.716	-104.348
3.637e+09	0.333991	-88.803	-90.357	-103.93
3.637e+09	0.334282	-89.072	-90.656	-104.199
3.637e+09	0.334574	-88.833	-90.327	-103.989
3.637e+09	0.334866	-88.803	-90.268	-103.84
3.637e+09	0.335157	-89.311	-91.015	-104.468
3.637e+09	0.335448	-89.132	-90.895	-104.318
3.637e+09	0.33574	-88.952	-90.836	-104.498
3.637e+09	0.336031	-89.52	-91.224	-103.87
3.637e+09	0.336322	-89.311	-90.955	-102.973
3.637e+09	0.336614	-89.276	-90.866	-102.786
3.637e+09	0.336906	-89.287	-90.734	-102.77
3.637e+09	0.337197	-88.982	-90.866	-102.734
3.637e+09	0.337488	-88.893	-90.656	-102.674
3.637e+09	0.33778	-89.162	-90.746	-102.704
3.637e+09	0.338072	-89.251	-90.895	-102.136
3.637e+09	0.338363	-89.431	-91.105	-101.747
3.637e+09	0.338654	-89.401	-91.015	-101.658
3.637e+09	0.338946	-89.102	-90.596	-101.329
3.637e+09	0.339238	-89.251	-90.596	-101.448
3.637e+09	0.339529	-89.331	-90.729	-101.471
3.637e+09	0.33982	-89.191	-90.626	-101.329
3.637e+09	0.340111	-88.683	-89.909	-100.551
3.637e+09	0.340403	-88.594	-90.178	-100.91
3.637e+09	0.340695	-88.653	-90.088	-100.91
3.637e+09	0.340986	-88.893	-90.148	-101.239
3.637e+09	0.341278	-88.673	-89.797	-100.895
3.637e+09	0.34157	-88.893	-90.208	-101.269
3.637e+09	0.341862	-88.893	-90.268	-101.418
3.637e+09	0.342153	-88.623	-90.029	-101.119
3.637e+09	0.342444	-88.474	-89.759	-100.731
3.637e+09	0.342736	-88.474	-89.819	-100.94
3.637e+09	0.343028	-88.295	-89.58	-100.671
3.637e+09	0.343319	-88.414	-89.64	-100.91
3.637e+09	0.34361	-88.265	-89.371	-100.91
3.637e+09	0.343902	-88.384	-89.341	-101
3.637e+09	0.344193	-88.833	-89.939	-101.269
3.637e+09	0.344484	-88.564	-89.759	-101.149
3.637e+09	0.344775	-88.827	-89.78	-101.487
3.637e+09	0.345066	-89.042	-90.148	-101.687
3.637e+09	0.345357	-88.623	-89.909	-101.568
3.637e+09	0.345647	-88.317	-89.413	-101.169
3.637e+09	0.345939	-88.534	-89.341	-101.299
3.637e+09	0.346231	-88.344	-89.084	-101.114
3.637e+09	0.346522	-88.414	-89.251	-101.508
3.637e+09	0.346815	-88.175	-89.132	-101.239
3.637e+09	0.347106	-87.824	-88.865	-100.923
3.637e+09	0.347397	-88.235	-89.311	-101.269
3.637e+09	0.347689	-88.085	-89.221	-101.448
3.637e+09	0.34798	-88.026	-88.952	-101.209
3.637e+09	0.348271	-88.026	-88.982	-101.359
3.637e+09	0.348562	-88.125	-89.139	-101.608
3.637e+09	0.348854	-88.175	-89.221	-101.508
3.637e+09	0.349145	-88.893	-89.64	-102.106
3.637e+09	0.349437	-88.444	-89.55	-102.016
3.637e+09	0.349728	-88.773	-89.58	-102.046
3.637e+09	0.35002	-88.265	-89.281	-101.777
3.637e+09	0.350311	-88.354	-89.072	-101.777
3.637e+09	0.350602	-88.564	-89.401	-102.196
3.637e+09	0.350893	-88.055	-88.623	-101.717
3.637e+09	0.351184	-87.936	-88.653	-101.478
3.637e+09	0.351476	-87.966	-88.863	-101.837
3.637e+09	0.351768	-87.727	-88.713	-101.598
3.637e+09	0.35206	-88.085	-88.803	-101.538
3.637e+09	0.352352	-87.816	-88.623	-101.897
3.637e+09	0.352643	-87.487	-88.325	-101.179
3.637e+09	0.352934	-88.055	-88.504	-101.658
3.637e+09	0.353226	-87.487	-88.175	-101.418
3.637e+09	0.353517	-87.727	-88.504	-101.658
3.637e+09	0.353809	-88.175	-88.863	-102.106
3.637e+09	0.3541	-87.517	-88.115	-101.119
3.637e+09	0.35439	-87.996	-88.325	-101.568
3.637e+09	0.354681	-88.683	-89.191	-102.285
3.637e+09	0.354973	-88.325	-88.893	-102.196
3.637e+09	0.355266	-87.667	-88.115	-101.299
3.637e+09	0.355557	-88.629	-89.024	-102.342
3.637e+09	0.355849	-87.846	-88.175	-101.478
3.637e+09	0.356141	-87.547	-87.996	-101.478
3.637e+09	0.356432	-87.577	-88.175	-101.658
3.637e+09	0.356723	-87.727	-88.085	-101.538
3.637e+09	0.357014	-87.846	-88.265	-101.747
3.637e+09	0.357305	-87.936	-88.145	-101.867
3.637e+09	0.357596	-88.265	-88.594	-102.166
3.637e+09	0.357887	-87.786	-87.996	-101.747
3.637e+09	0.358179	-88.205	-88.354	-102.226
3.637e+09	0.358471	-87.876	-88.175	-102.106
3.637e+09	0.358762	-87.816	-88.026	-101.777
3.637e+09	0.359053	-86.949	-87.338	-101.149
3.637e+09	0.359344	-87.487	-87.637	-101.329
3.637e+09	0.359635	-87.637	-87.577	-101.687
3.637e+09	0.359926	-87.338	-87.458	-101.538
3.637e+09	0.360218	-87.398	-87.368	-101.149
3.637e+09	0.360509	-87.577	-87.816	-101.568
3.637e+09	0.360801	-87.338	-87.218	-101.269
3.637e+09	0.361092	-87.487	-87.338	-101.508
3.637e+09	0.361383	-87.757	-87.876	-101.777
3.637e+09	0.361674	-87.846	-87.757	-102.076
3.637e+09	0.361965	-87.961	-87.851	-103.279
3.637e+09	0.362256	-87.876	-87.966	-103.87
3.637e+09	0.362547	-87.159	-86.979	-103.332
3.637e+09	0.362838	-87.099	-86.919	-103.182
3.637e+09	0.36313	-87.129	-86.979	-103.511
3.637e+09	0.363421	-87.547	-87.308	-103.989
3.637e+09	0.363712	-87.368	-86.919	-103.69
3.637e+09	0.364004	-86.919	-86.71	-103.66
3.637e+09	0.364296	-87.039	-87.039	-104.019
3.637e+09	0.364588	-86.949	-86.89	-104.019
3.637e+09	0.364879	-87.458	-87.129	-104.438
3.637e+09	0.365171	-86.979	-86.561	-103.989
3.637e+09	0.365462	-86.89	-86.441	-103.87
3.637e+09	0.365753	-87.039	-86.411	-103.9
3.637e+09	0.366044	-87.278	-87.039	-104.258
3.637e+09	0.366336	-87.487	-86.8	-104.318
3.637e+09	0.366628	-86.949	-86.292	-103.959
3.637e+09	0.36692	-86.782	-86.125	-103.964
3.637e+09	0.367211	-86.8	-86.142	-103.66
3.637e+09	0.367502	-86.979	-86.202	-103.9
3.637e+09	0.367793	-86.561	-85.873	-103.571
3.637e+09	0.368084	-86.8	-86.471	-104.079
3.637e+09	0.368376	-87.189	-86.531	-104.438
3.637e+09	0.368668	-87.129	-86.381	-104.378
3.637e+09	0.36896	-87.099	-86.262	-104.318
3.637e+09	0.369251	-87.368	-86.322	-104.498
3.637e+09	0.369542	-87.218	-86.232	-104.288
3.637e+09	0.369833	-86.89	-86.023	-104.139
3.637e+09	0.370124	-86.65	-85.903	-103.93
3.637e+09	0.370416	-86.8	-85.724	-103.959
3.637e+09	0.370707	-86.89	-85.903	-103.989
3.637e+09	0.370999	-86.645	-85.604	-103.69
3.637e+09	0.37129	-85.993	-84.737	-102.943
3.637e+09	0.371581	-86.053	-85.006	-103.182
3.637e+09	0.371873	-86.531	-85.275	-103.332
3.637e+09	0.372164	-86.471	-85.156	-103.391
3.637e+09	0.372455	-85.754	-84.647	-102.823
3.637e+09	0.372747	-85.903	-84.677	-102.883
3.637e+09	0.373037	-86.232	-85.066	-103.212
3.637e+09	0.373329	-86.501	-85.305	-103.511
3.637e+09	0.37362	-86.292	-85.036	-103.421
3.637e+09	0.373911	-86.232	-84.946	-102.943
3.637e+09	0.374202	-85.634	-84.468	-102.554
3.637e+09	0.374493	-86.023	-84.528	-102.734
3.637e+09	0.374785	-85.694	-84.349	-102.405
3.637e+09	0.375076	-85.335	-83.84	-101.986
3.637e+09	0.375369	-85.664	-84.259	-102.226
3.637e+09	0.37566	-85.783	-84.259	-102.554
3.637e+09	0.375951	-85.455	-83.87	-101.897
3.637e+09	0.376242	-85.694	-84.259	-102.136
3.637e+09	0.376534	-85.305	-83.511	-101.538
3.637e+09	0.376825	-85.156	-83.541	-101.628
3.637e+09	0.377117	-86.053	-84.558	-102.345
3.637e+09	0.377408	-86.172	-84.319	-102.405
3.637e+09	0.377699	-85.425	-83.691	-101.927
3.637e+09	0.37799	-85.514	-83.93	-101.897
3.637e+09	0.378282	-85.783	-84.02	-102.076
3.637e+09	0.378573	-85.006	-83.482	-101.568
3.637e+09	0.378864	-84.976	-83.362	-101.239
3.637e+09	0.379155	-85.156	-83.242	-101.179
3.637e+09	0.379447	-84.917	-83.093	-101.03
3.637e+09	0.379738	-85.096	-83.242	-101.03
3.637e+09	0.380029	-84.946	-83.028	-100.95
3.637e+09	0.380321	-84.498	-82.794	-100.581
3.637e+09	0.380612	-84.857	-82.914	-100.701
3.637e+09	0.380904	-84.558	-82.674	-100.551
3.637e+09	0.381196	-84.946	-82.764	-100.522
3.637e+09	0.381488	-84.408	-82.256	-100.372
3.637e+09	0.381778	-84.223	-82.381	-100.04
3.637e+09	0.38207	-84.289	-82.435	-99.864
3.637e+09	0.382362	-84.588	-82.435	-100.163
3.637e+09	0.382653	-84.319	-82.405	-100.193
3.637e+09	0.382944	-84.349	-82.166	-100.043
3.637e+09	0.383236	-84.229	-82.017	-99.834
3.637e+09	0.383527	-84.486	-82.316	-99.974
3.637e+09	0.383819	-84.109	-81.748	-99.206
3.637e+09	0.384111	-83.84	-81.598	-99.326
3.637e+09	0.384402	-84.259	-81.718	-99.595
3.637e+09	0.384693	-84.169	-82.106	-99.655
3.637e+09	0.384984	-84.378	-82.136	-99.774
3.637e+09	0.385275	-83.99	-81.897	-99.595
3.637e+09	0.385566	-84.558	-82.047	-99.894
3.637e+09	0.385857	-84.079	-81.628	-99.266
3.637e+09	0.386148	-83.452	-81.15	-98.877
3.637e+09	0.386439	-83.927	-81.395	-99.054
3.637e+09	0.38673	-83.93	-81.568	-99.087
3.637e+09	0.387022	-83.99	-81.449	-98.937
3.637e+09	0.387312	-83.9	-81.628	-99.146
3.637e+09	0.387604	-83.631	-81.359	-98.967
3.637e+09	0.387894	-82.884	-80.373	-97.831
3.637e+09	0.388186	-83.093	-80.642	-98.22
3.637e+09	0.388477	-82.943	-80.731	-98.19
3.637e+09	0.388769	-83.093	-80.701	-97.891
3.637e+09	0.38906	-83.571	-80.881	-98.369
3.637e+09	0.389351	-83.153	-80.731	-98.01
3.637e+09	0.389642	-83.401	-81.066	-98.33
3.637e+09	0.389933	-83.721	-81.359	-98.668
3.637e+09	0.390225	-83.721	-81.299	-98.608
3.637e+09	0.390517	-83.601	-81.18	-98.489
3.637e+09	0.390808	-83.751	-81.09	-98.668
3.637e+09	0.391099	-83.781	-81.03	-98.399
3.637e+09	0.391391	-83.99	-81.479	-98.638
3.637e+09	0.391683	-83.691	-81.15	-98.489
3.637e+09	0.391974	-83.247	-80.863	-98.1
3.637e+09	0.392265	-83.183	-80.671	-97.801
3.637e+09	0.392557	-83.601	-80.642	-98.25
3.637e+09	0.392849	-83.781	-81.09	-98.429
3.637e+09	0.393142	-83.362	-80.671	-98.16
3.637e+09	0.393434	-82.884	-80.343	-97.532
3.637e+09	0.393725	-83.138	-80.397	-97.497
3.637e+09	0.394017	-83.063	-80.014	-97.502
3.637e+09	0.394309	-82.743	-80.277	-97.377
3.637e+09	0.394601	-82.316	-79.894	-97.024
3.637e+09	0.394892	-82.674	-79.924	-97.143
3.637e+09	0.395183	-83.392	-80.642	-97.831
3.637e+09	0.395475	-83.571	-80.761	-97.891
3.637e+09	0.395766	-83.332	-80.941	-97.921
3.637e+09	0.396057	-83.006	-80.343	-97.673
3.637e+09	0.396349	-83.482	-80.761	-98.1
3.637e+09	0.39664	-83.153	-80.492	-97.861
3.637e+09	0.396932	-83.332	-80.731	-97.921
3.637e+09	0.397224	-83.332	-80.761	-98.04
3.637e+09	0.397515	-83.033	-80.522	-97.831
3.637e+09	0.397806	-82.764	-80.522	-97.622
3.637e+09	0.398097	-82.375	-79.655	-96.904
3.637e+09	0.398388	-82.674	-79.864	-97.173
3.637e+09	0.398679	-83.302	-80.402	-97.592
3.637e+09	0.398971	-83.063	-79.924	-97.502
3.637e+09	0.399262	-82.973	-80.133	-97.562
3.637e+09	0.399553	-83.494	-80.507	-97.799
3.637e+09	0.399844	-83.153	-80.313	-97.711
3.637e+09	0.400136	-83.511	-80.701	-98.309
3.637e+09	0.400428	-82.824	-80.193	-97.383
3.637e+09	0.400719	-83.063	-80.223	-97.652
3.637e+09	0.401011	-83.003	-80.283	-97.502
3.637e+09	0.401302	-82.465	-79.715	-96.994
3.637e+09	0.401593	-82.645	-79.745	-96.904
3637003972	0.401884	-82.794	-79.834	-97.084
3.637e+09	0.402175	-82.875	-80.112	-97.442
3.637e+09	0.402467	-82.645	-79.805	-96.695
3.637e+09	0.402759	-82.316	-79.416	-96.785
3.637e+09	0.40305	-82.704	-79.805	-96.904
3.637e+09	0.403341	-82.645	-79.745	-97.024
3.637e+09	0.403633	-82.375	-79.446	-96.725
3.637e+09	0.403924	-82.465	-79.535	-96.934
3.637e+09	0.404215	-83.123	-80.044	-97.592
3.637e+09	0.404506	-83.691	-80.582	-98.07
3.637e+09	0.404797	-82.674	-79.775	-97.143
3.637e+09	0.405088	-82.346	-79.775	-97.054
3.637e+09	0.405379	-82.674	-79.625	-97.143
3.637e+09	0.40567	-83.412	-80.233	-97.908
3.637e+09	0.405961	-83.392	-80.582	-98.04
3.637e+09	0.406252	-82.525	-79.715	-97.233
3.637e+09	0.406544	-82.699	-80.014	-97.552
3.637e+09	0.406834	-82.704	-80.074	-97.592
3.637e+09	0.407127	-82.585	-79.805	-97.442
3.637e+09	0.407418	-82.495	-79.864	-97.263
3.637e+09	0.407709	-82.256	-79.685	-97.203
3.637e+09	0.408001	-82.794	-79.894	-97.711
3.637e+09	0.408292	-82.118	-79.29	-97.081
3.637e+09	0.408584	-82.674	-79.864	-97.562
3.637e+09	0.408875	-82.346	-79.356	-97.024
3.637e+09	0.409166	-81.987	-79.207	-96.874
3.637e+09	0.409457	-82.645	-79.356	-97.263
3.637e+09	0.409749	-82.136	-79.296	-97.114
3.637e+09	0.410041	-82.166	-79.266	-96.964
3.637e+09	0.410332	-82.674	-79.715	-97.412
3.637e+09	0.410624	-82.674	-79.655	-97.502
3.637e+09	0.410914	-82.316	-79.506	-97.293
3.637e+09	0.411207	-82.286	-79.535	-97.263
3.637e+09	0.411499	-82.196	-79.506	-97.263
3.637e+09	0.41179	-82.226	-79.147	-97.114
3.637e+09	0.412081	-82.286	-79.296	-97.143
3.637e+09	0.412372	-82.645	-79.924	-97.801
3.637e+09	0.412663	-82.764	-79.864	-97.98
3.637e+09	0.412955	-82.734	-79.954	-98.01
3.637e+09	0.413246	-82.017	-78.908	-97.084
3.637e+09	0.413536	-82.286	-79.237	-97.203
3.637e+09	0.413828	-82.124	-79.055	-97.251
3.637e+09	0.41412	-82.047	-78.967	-97.143
3.637e+09	0.414411	-82.047	-78.967	-97.143
3.637e+09	0.414702	-82.943	-80.074	-98.01
3.637e+09	0.414992	-82.854	-79.924	-97.951
3.637e+09	0.415271	-82.854	-79.745	-97.98
3.637e+09	0.415563	-82.914	-79.894	-98.04
3.637e+09	0.415855	-82.206	-79.082	-97.196
3.637e+09	0.416146	-82.824	-79.715	-97.951
3.637e+09	0.416438	-82.914	-79.834	-97.861
3.637e+09	0.416729	-83.213	-79.894	-98.22
3.637e+09	0.417019	-82.884	-79.685	-98.04
3.637e+09	0.41731	-82.286	-79.296	-97.682
3.637e+09	0.417601	-82.465	-79.057	-97.532
3.637e+09	0.417893	-81.718	-78.818	-97.143
3.637e+09	0.418185	-81.867	-78.848	-97.084
3.637e+09	0.418477	-82.316	-79.411	-97.689
3.637e+09	0.418768	-82.495	-79.266	-97.502
3.637e+09	0.41906	-82.346	-79.117	-97.442
3.637e+09	0.419351	-82.585	-79.386	-97.682
3.637e+09	0.419642	-82.256	-78.997	-97.442
3.637e+09	0.419933	-82.764	-79.266	-97.622
3.637e+09	0.420225	-82.226	-78.997	-97.472
3.637e+09	0.420516	-82.405	-79.326	-97.622
3.637e+09	0.420807	-83.302	-80.074	-98.459
3.637e+09	0.421098	-82.585	-79.476	-97.562
3.637e+09	0.421389	-82.136	-79.087	-97.114
3.637e+09	0.42168	-82.674	-79.207	-97.652
3.637e+09	0.421972	-82.405	-79.027	-97.562
3.637e+09	0.422263	-81.927	-78.788	-96.994
3.637e+09	0.422554	-82.136	-78.639	-97.054
3.637e+09	0.422846	-82.136	-78.788	-97.293
3.637e+09	0.423138	-82.014	-78.781	-97.223
3.637e+09	0.42343	-81.927	-78.908	-97.353
3.637e+09	0.423721	-82.465	-79.326	-97.741
3.637e+09	0.424014	-82.824	-79.446	-97.921
3.637e+09	0.424306	-82.782	-79.493	-97.963
3.637e+09	0.424598	-82.136	-78.908	-97.472
3.637e+09	0.424889	-82.525	-79.296	-97.831
3.637e+09	0.42518	-82.316	-79.117	-97.682
3.637e+09	0.425472	-82.704	-79.266	-97.741
3.637e+09	0.425764	-82.727	-79.384	-97.936
3.637e+09	0.426057	-82.854	-79.386	-98.07
3.637e+09	0.426348	-82.346	-78.997	-97.532
3.637e+09	0.426639	-82.854	-79.476	-98.01
3.637e+09	0.42693	-82.585	-79.386	-97.891
3.637e+09	0.427222	-82.375	-78.818	-97.532
3.637e+09	0.427513	-82.914	-79.237	-98.01
3.637e+09	0.427805	-82.617	-79.082	-97.607
3.637e+09	0.428097	-82.555	-78.997	-97.831
3.637e+09	0.428388	-82.286	-78.579	-97.383
3.637e+09	0.428679	-81.957	-78.459	-97.233
3.637e+09	0.428971	-82.226	-78.429	-97.353
3.637e+09	0.429262	-82.645	-79.027	-97.592
3.637e+09	0.429554	-82.734	-79.027	-97.831
3.637e+09	0.429845	-81.628	-78.25	-96.516
3.637e+09	0.430136	-82.615	-79.117	-97.801
3.637e+09	0.430428	-82.824	-79.416	-98.13
3.637e+09	0.430719	-83.123	-79.386	-98.19
3.637e+09	0.43101	-82.704	-79.356	-98.16
3.637e+09	0.431301	-82.375	-78.728	-97.861
3.637e+09	0.431592	-82.854	-79.296	-98.339
3.637e+09	0.431883	-82.136	-78.34	-97.233
3.637e+09	0.432174	-82.226	-78.37	-97.412
3.637e+09	0.432466	-82.465	-78.609	-97.711
3.637e+09	0.432758	-82.405	-78.698	-97.711
3.637e+09	0.433049	-82.495	-78.549	-97.383
3.637e+09	0.43334	-82.764	-78.908	-97.622
3.637e+09	0.433632	-82.405	-78.579	-97.502
3.637e+09	0.433924	-81.987	-78.26	-97.168
3.637e+09	0.434215	-82.316	-78.28	-97.323
3.637e+09	0.434507	-82.136	-78.459	-97.412
3.637e+09	0.434799	-82.316	-78.342	-97.415
3.637e+09	0.43509	-81.957	-78.34	-97.054
3.637e+09	0.43538	-82.854	-78.967	-98.07
3.637e+09	0.435672	-82.704	-78.997	-97.861
3.637e+09	0.435964	-82.525	-78.878	-97.801
3.637e+09	0.436255	-83.272	-79.057	-98.16
3.637e+09	0.436546	-82.465	-78.519	-97.861
3.637e+09	0.436838	-82.555	-78.848	-97.921
3.637e+09	0.437128	-82.585	-78.489	-97.921
3.637e+09	0.437419	-82.077	-78.399	-97.532
3.637e+09	0.43771	-82.776	-78.797	-98.264
3.637e+09	0.438001	-82.316	-78.399	-97.562
3.637e+09	0.438294	-82.453	-78.397	-97.415
3.637e+09	0.438585	-82.136	-78.31	-97.622
3.637e+09	0.438876	-81.897	-77.652	-96.994
3.637e+09	0.439167	-82.555	-78.967	-97.801
3.637e+09	0.439458	-82.615	-78.818	-97.951
3.637e+09	0.439749	-82.824	-78.908	-97.98
3.637e+09	0.440041	-82.465	-78.489	-97.861
3.637e+09	0.440332	-82.136	-78.071	-97.442
3.637e+09	0.440623	-81.867	-77.981	-97.233
3.637e+09	0.440914	-82.118	-78.041	-97.344
3.637e+09	0.441206	-81.718	-77.861	-97.084
3.637e+09	0.441497	-82.465	-78.28	-97.502
3.637e+09	0.44179	-82.226	-78.011	-97.203
3.637e+09	0.442081	-82.106	-78.041	-97.353
3.637e+09	0.442372	-80.462	-77.174	-96.964
3.637e+09	0.442663	-81.837	-77.742	-97.323
3.637e+09	0.442956	-81.957	-77.921	-97.442
3.637e+09	0.443247	-81.987	-78.071	-97.532
3.637e+09	0.443538	-81.897	-78.16	-97.711
3.637e+09	0.44383	-81.568	-77.742	-97.114
3.637e+09	0.444122	-81.15	-77.293	-96.516
3.637e+09	0.444413	-82.645	-78.519	-97.532
3.637e+09	0.444705	-82.226	-78.19	-97.532
3.637e+09	0.444996	-82.525	-78.34	-97.622
3.637e+09	0.445287	-82.316	-78.101	-97.532
3.637e+09	0.445578	-82.943	-78.489	-97.831
3.637e+09	0.44587	-82.884	-78.489	-97.592
3.637e+09	0.44616	-82.106	-77.413	-96.785
3.637e+09	0.446451	-82.077	-77.503	-96.934
3.637e+09	0.446742	-82.226	-77.831	-96.844
3.637e+09	0.447033	-81.897	-77.443	-96.785
3.637e+09	0.447324	-82.261	-77.794	-97.059
3.637e+09	0.447616	-82.316	-77.473	-97.084
3.637e+09	0.447908	-81.718	-77.353	-96.635
3.637e+09	0.4482	-81.897	-77.323	-96.665
3.637e+09	0.448492	-81.568	-77.204	-96.605
3.637e+09	0.448784	-81.192	-76.725	-96.209
3.637e+09	0.449075	-81.658	-76.905	-96.366
3.637e+09	0.449366	-81.479	-76.815	-96.247
3.637e+09	0.449659	-81.359	-76.905	-96.366
3.637e+09	0.449951	-81.658	-77.35	-96.423
3.637e+09	0.450242	-81.658	-76.695	-96.366
3.637e+09	0.450533	-81.06	-76.426	-95.888
3.637e+09	0.450824	-81.658	-76.905	-96.396
3.637e+09	0.451116	-82.136	-77.263	-96.546
3.637e+09	0.451407	-81.718	-76.935	-96.396
3.637e+09	0.451699	-81.927	-76.965	-96.575
3.637e+09	0.451991	-82.047	-77.024	-96.635
3.637e+09	0.452282	-81.479	-76.815	-96.187
3.637e+09	0.452572	-81.718	-77.054	-96.336
3.637e+09	0.452864	-81.867	-77.084	-96.725
3.637e+09	0.453155	-81.395	-76.66	-96.028
3.637e+09	0.453445	-81.718	-76.486	-96.097
3.637e+09	0.453736	-80.701	-75.649	-95.439
3.637e+09	0.454028	-80.97	-76.127	-95.32
3.637e+09	0.454319	-81.12	-76.367	-95.619
3.637e+09	0.454611	-80.731	-76.008	-95.38
3.637e+09	0.454903	-80.701	-75.769	-95.26
3.637e+09	0.455194	-81.269	-76.397	-95.858
3.637e+09	0.455485	-81.18	-76.337	-95.589
3.637e+09	0.455776	-81.479	-76.486	-95.708
3.637e+09	0.456068	-81.21	-76.486	-95.589
3.637e+09	0.45636	-80.642	-76.008	-95.14
3.637e+09	0.45665	-81.239	-76.127	-95.499
3.637e+09	0.456941	-80.881	-75.769	-95.081
3.637e+09	0.457233	-80.851	-75.559	-94.961
3.637e+09	0.457524	-80.642	-75.44	-94.812
3.637e+09	0.457815	-80.821	-75.559	-94.692
3.637e+09	0.458107	-80.612	-75.32	-94.423
3.637e+09	0.458399	-80.402	-74.991	-94.214
3.637e+09	0.45869	-80.373	-74.991	-94.124
3.637e+09	0.458981	-80.791	-75.201	-94.423
3.637e+09	0.459272	-80.791	-75.111	-94.363
3.637e+09	0.459564	-80.462	-74.693	-94.094
3.637e+09	0.459856	-80.193	-74.902	-93.945
3.637e+09	0.460148	-80.178	-74.752	-93.77
3.637e+09	0.46044	-80.253	-74.722	-93.855
3.637e+09	0.460732	-80.671	-75.231	-94.094
3.637e+09	0.461023	-80.343	-74.782	-93.915
3.637e+09	0.461314	-80.731	-74.842	-93.885
3.637e+09	0.461605	-79.894	-74.244	-93.436
3.637e+09	0.461896	-81.09	-75.141	-94.184
3.637e+09	0.462187	-80.821	-75.231	-94.214
3.637e+09	0.462479	-80.552	-74.902	-93.915
3.637e+09	0.46277	-80.103	-74.483	-93.436
3.637e+09	0.463062	-80.462	-74.693	-93.765
3.637e+09	0.463354	-80.781	-74.972	-93.962
3.637e+09	0.463646	-80.522	-74.693	-93.646
3.637e+09	0.463937	-80.642	-74.693	-93.586
3.637e+09	0.464228	-79.894	-74.244	-93.108
3.637e+09	0.46452	-80.074	-74.274	-93.018
3.637e+09	0.464811	-80.432	-74.603	-93.347
3.637e+09	0.465102	-79.775	-73.646	-92.57
3.637e+09	0.465394	-79.932	-73.738	-92.482
3.637e+09	0.465685	-79.565	-73.855	-92.3
3.637e+09	0.465976	-79.745	-73.766	-92.36
3.637e+09	0.466268	-79.565	-73.557	-92.181
3.637e+09	0.46656	-79.476	-73.228	-92.061
3.637e+09	0.466851	-79.506	-73.586	-92.031
3.637e+09	0.467142	-79.715	-73.646	-92.48
3.637e+09	0.467433	-79.655	-73.706	-92.45
3.637e+09	0.467725	-79.565	-73.527	-92.181
3.637e+09	0.468016	-79.416	-73.407	-92.151
3.637e+09	0.468308	-79.864	-73.855	-92.36
3.637e+09	0.4686	-79.805	-73.676	-92.241
3.637e+09	0.468892	-79.506	-73.258	-91.912
3.637e+09	0.469183	-79.147	-73.108	-91.583
3.637e+09	0.469475	-79.117	-72.989	-91.553
3.637e+09	0.469766	-79.386	-73.407	-91.732
3.637e+09	0.470058	-78.997	-72.69	-91.045
3.637e+09	0.470349	-78.848	-72.839	-91.135
3.637e+09	0.47064	-78.609	-72.54	-90.895
3.637e+09	0.470932	-78.728	-72.839	-91.045
3.637e+09	0.471224	-79.027	-72.929	-91.045
3.637e+09	0.471515	-78.561	-72.533	-90.509
3.637e+09	0.471806	-78.848	-72.779	-91.015
3.637e+09	0.472097	-79.207	-72.899	-91.045
3.637e+09	0.472389	-79.087	-72.899	-91.135
3.637e+09	0.472681	-78.609	-72.6	-90.776
3.637e+09	0.472972	-78.967	-72.66	-90.866
3.637e+09	0.473263	-79.057	-73.108	-91.164
3.637e+09	0.473554	-79.117	-73.018	-91.224
3.637e+09	0.473846	-79.147	-73.228	-91.164
3.637e+09	0.474137	-78.997	-72.839	-91.015
3.637e+09	0.474428	-77.891	-72.002	-90.118
3.637e+09	0.47472	-78.16	-72.032	-90.118
3.637e+09	0.475011	-78.399	-72.421	-90.537
3.637e+09	0.475303	-78.399	-72.181	-90.447
3.637e+09	0.475594	-78.34	-71.942	-90.148
3.637e+09	0.475885	-78.639	-72.361	-90.417
3.637e+09	0.476176	-78.25	-71.853	-89.969
3.637e+09	0.476468	-78.25	-71.972	-89.999
3.637e+09	0.476759	-78.429	-72.032	-90.507
3.637e+09	0.477051	-78.669	-72.6	-90.417
3.637e+09	0.477342	-78.459	-72.391	-90.417
3.637e+09	0.477633	-78.489	-72.51	-90.327
3.637e+09	0.477924	-78.848	-72.63	-90.596
3.637e+09	0.478215	-78.669	-72.45	-90.387
3.637e+09	0.478507	-78.489	-72.211	-90.387
3.637e+09	0.478798	-78.429	-72.181	-90.208
3.637e+09	0.479089	-78.16	-71.942	-90.178
3.637e+09	0.479381	-78.459	-72.241	-90.298
3.637e+09	0.479671	-78.34	-72.092	-89.909
3.637e+09	0.479962	-78.489	-72.092	-90.058
3.637e+09	0.480253	-78.34	-71.942	-90.029
3.637e+09	0.480544	-78.669	-72.152	-90.298
3.637e+09	0.480835	-78.459	-72.241	-90.447
3.637e+09	0.481127	-78.459	-72.062	-90.268
3.637e+09	0.481419	-78.399	-72.062	-90.178
3.637e+09	0.48171	-78.429	-72.122	-90.118
3.637e+09	0.482001	-78.459	-72.122	-90.387
3.637e+09	0.482292	-77.981	-71.524	-89.73
3.637e+09	0.482584	-78.399	-71.823	-90.088
3.637e+09	0.482875	-78.13	-71.703	-89.73
3.637e+09	0.483166	-78.101	-71.524	-89.879
3.637e+09	0.483458	-78.34	-71.554	-89.7
3.637e+09	0.483749	-78.34	-71.554	-89.73
3.637e+09	0.484041	-77.861	-71.135	-89.371
3.637e+09	0.484331	-78.435	-71.727	-89.978
3.637e+09	0.484623	-79.147	-72.241	-90.686
3.637e+09	0.484914	-78.818	-72.181	-90.537
3.637e+09	0.485205	-78.818	-72.122	-90.387
3.637e+09	0.485496	-78.459	-71.972	-90.327
3.637e+09	0.485788	-78.549	-72.092	-90.417
3.637e+09	0.486079	-78.25	-71.942	-90.178
3.637e+09	0.48637	-77.657	-71.08	-89.523
3.637e+09	0.486661	-77.562	-71.195	-89.431
3.637e+09	0.486953	-77.742	-71.105	-89.52
3.637e+09	0.487244	-78.011	-71.314	-89.64
3.637e+09	0.487536	-77.742	-71.105	-89.431
3.637e+09	0.487827	-77.931	-71.327	-89.578
3.637e+09	0.488118	-78.31	-71.554	-89.939
3.637e+09	0.488411	-78.429	-71.912	-90.118
3.637e+09	0.488702	-78.25	-71.673	-89.849
3.637e+09	0.488993	-78.728	-71.972	-90.567
3.637e+09	0.489285	-78.459	-71.763	-90.178
3.637e+09	0.489578	-78.071	-71.344	-89.759
3.637e+09	0.489869	-78.399	-71.793	-90.148
3.637e+09	0.49016	-78.967	-72.211	-90.477
3.637e+09	0.490452	-78.6	-71.859	-90.274
3.637e+09	0.490744	-78.041	-71.217	-89.715
3.637e+09	0.491035	-78.728	-71.942	-90.357
3.637e+09	0.491326	-78.781	-72.039	-90.509
3.637e+09	0.491617	-77.831	-71.255	-89.909
3.637e+09	0.491909	-78.31	-71.524	-90.118
3.637e+09	0.492201	-78.507	-71.656	-90.317
3.637e+09	0.492492	-78.519	-71.853	-90.477
3.637e+09	0.492784	-78.758	-71.793	-90.357
3.637e+09	0.493074	-78.205	-71.245	-89.934
3.637e+09	0.493367	-78.908	-71.972	-90.686
3.637e+09	0.493648	-78.669	-71.673	-90.477
3.637e+09	0.493939	-77.413	-70.687	-89.431
3.637e+09	0.494231	-78.13	-71.554	-89.939
3.637e+09	0.494524	-77.503	-70.567	-89.64
3.637e+09	0.494816	-78.101	-71.404	-90.268
3.637e+09	0.495108	-78.579	-71.733	-90.507
3.637e+09	0.495387	-78.13	-71.434	-90.357
3.637e+09	0.495678	-78.938	-72.062	-90.806
3.637e+09	0.495969	-78.22	-71.285	-90.088
3.637e+09	0.496261	-78.459	-71.823	-90.716
3.637e+09	0.496553	-78.429	-71.823	-90.776
3.637e+09	0.496843	-77.831	-70.986	-89.939
3.637e+09	0.497135	-77.981	-71.105	-90.118
3.637e+09	0.497427	-78.28	-71.285	-90.327
3.637e+09	0.497718	-78.31	-71.344	-90.387
3.637e+09	0.498009	-78.071	-71.464	-90.357
3.637e+09	0.4983	-77.712	-70.866	-90.058
3.637e+09	0.498592	-77.802	-70.956	-89.909
3.637e+09	0.498884	-77.921	-71.045	-90.268
3.637e+09	0.499175	-77.772	-71.105	-90.178
3.637e+09	0.499467	-78.25	-71.524	-90.357
3.637e+09	0.499758	-78.37	-71.584	-90.716
3.637e+09	0.50005	-78.205	-71.546	-90.619
3.637e+09	0.500341	-77.63	-71.135	-89.961
3.637e+09	0.500632	-78.19	-71.524	-90.746
3.637e+09	0.500923	-77.652	-70.986	-90.029
3.637e+09	0.501214	-77.861	-71.255	-90.268
3.637e+09	0.501506	-77.772	-71.105	-90.298
3.637e+09	0.501798	-77.921	-71.404	-90.596
3.637e+09	0.502089	-77.622	-71.225	-90.447
3.637e+09	0.502381	-78.16	-71.404	-90.716
3.637e+09	0.502673	-78.25	-71.584	-90.776
3.637e+09	0.502965	-77.951	-71.314	-90.656
3.637e+09	0.503255	-77.802	-71.225	-90.626
3.637e+09	0.503546	-77.831	-71.045	-90.238
3.637e+09	0.503837	-78.13	-71.285	-90.596
3.637e+09	0.504129	-77.831	-70.956	-90.327
3.637e+09	0.50442	-77.622	-71.016	-90.148
3.637e+09	0.504712	-77.921	-71.016	-90.507
3.637e+09	0.505003	-77.503	-70.926	-90.238
3.637e+09	0.505294	-77.951	-71.105	-90.626
3.637e+09	0.505585	-78.429	-71.703	-91.135
3.637e+09	0.505877	-78.19	-71.434	-90.985
3.637e+09	0.506168	-78.34	-71.524	-90.925
3.637e+09	0.506461	-77.986	-71.491	-90.674
3.637e+09	0.506753	-78.096	-71.327	-90.893
3.637e+09	0.507044	-77.772	-70.717	-90.088
3.637e+09	0.507336	-77.767	-70.971	-90.564
3.637e+09	0.507628	-77.592	-70.956	-90.417
3.637e+09	0.50792	-78.459	-71.703	-91.105
3.637e+09	0.508211	-77.413	-70.866	-90.148
3.637e+09	0.508503	-77.652	-70.836	-90.507
3.637e+09	0.508793	-78.22	-71.613	-91.224
3.637e+09	0.509084	-78.16	-71.464	-91.194
3.637e+09	0.509375	-77.622	-71.105	-90.656
3.637e+09	0.509667	-77.712	-71.434	-91.045
3.637e+09	0.509958	-78.25	-71.494	-91.404
3.637e+09	0.51025	-78.041	-71.584	-91.194
3.637e+09	0.510541	-78.22	-71.673	-91.194
3.637e+09	0.510833	-77.951	-71.195	-90.925
3.637e+09	0.511124	-77.533	-70.806	-90.776
3.637e+09	0.511416	-77.592	-71.045	-90.716
3.637e+09	0.511707	-77.652	-70.896	-90.746
3.637e+09	0.511999	-77.622	-70.806	-90.746
3.637e+09	0.51229	-78.13	-71.255	-91.015
3.637e+09	0.512581	-77.443	-70.896	-90.656
3.637e+09	0.512872	-77.712	-71.135	-90.776
3.637e+09	0.513163	-78.13	-71.464	-91.314
3.637e+09	0.513454	-77.843	-71.234	-90.964
3.637e+09	0.513746	-78.37	-71.584	-91.194
3.637e+09	0.514037	-78.011	-71.314	-91.254
3.637e+09	0.514329	-77.234	-70.986	-90.596
3.637e+09	0.514621	-77.742	-71.285	-90.955
3.637e+09	0.514912	-77.861	-71.314	-90.985
3.637e+09	0.515204	-77.891	-71.165	-91.105
3.637e+09	0.515496	-77.473	-70.836	-90.686
3.637e+09	0.515788	-77.533	-70.986	-90.686
3.637e+09	0.516079	-77.876	-71.135	-90.92
3.637e+09	0.51637	-77.592	-71.045	-91.045
3.637e+09	0.516661	-77.981	-71.524	-91.404
3.637e+09	0.516952	-77.503	-70.986	-90.686
3.637e+09	0.517244	-77.413	-70.956	-90.776
3.637e+09	0.517536	-77.921	-71.075	-91.224
3.637e+09	0.517828	-78.25	-71.584	-91.493
3.637e+09	0.518119	-77.831	-71.075	-91.075
3.637e+09	0.51841	-78.041	-71.434	-91.254
3.637e+09	0.518701	-77.921	-71.314	-91.135
3.637e+09	0.518992	-77.383	-70.448	-90.417
3.637e+09	0.519284	-77.443	-70.448	-90.596
3.637e+09	0.519575	-77.622	-70.717	-90.925
3.637e+09	0.519866	-77.622	-70.866	-90.596
3.637e+09	0.520157	-77.174	-70.657	-90.567
3.637e+09	0.520449	-77.383	-70.507	-90.507
3.637e+09	0.52074	-77.622	-70.896	-91.015
3.637e+09	0.521031	-77.951	-71.165	-91.075
3.637e+09	0.521322	-77.712	-71.135	-90.985
3.637e+09	0.521613	-77.592	-71.105	-90.776
3.637e+09	0.521905	-78.15	-71.437	-91.523
3.637e+09	0.522196	-77.622	-70.836	-90.716
3.637e+09	0.522487	-77.174	-70.358	-90.327
3.637e+09	0.522778	-76.935	-70.238	-90.357
3.637e+09	0.52307	-76.935	-70.238	-90.327
3.637e+09	0.52336	-77.174	-70.358	-90.477
3.637e+09	0.523651	-77.742	-71.016	-91.224
3.637e+09	0.523942	-77.712	-71.195	-91.194
3.637e+09	0.524232	-76.994	-70.358	-90.537
3.637e+09	0.524524	-77.293	-70.448	-90.686
3.637e+09	0.524815	-77.443	-70.776	-90.895
3.637e+09	0.525106	-76.845	-70.178	-90.238
3.637e+09	0.525397	-77.054	-70.059	-90.357
3.637e+09	0.525689	-76.994	-70.059	-90.327
3.637e+09	0.52598	-77.323	-70.567	-90.507
3.637e+09	0.526271	-77.473	-70.537	-90.776
3.637e+09	0.526563	-77.323	-70.776	-90.806
3.637e+09	0.526854	-77.622	-70.597	-91.105
3.637e+09	0.527145	-77.144	-70.448	-90.447
3.637e+09	0.527438	-77.263	-70.238	-90.417
3.637e+09	0.52773	-77.592	-70.477	-90.686
3.637e+09	0.528021	-77.191	-70.56	-90.674
3.637e+09	0.528311	-77.353	-70.597	-90.746
3.637e+09	0.528602	-77.353	-70.537	-90.836
3.637e+09	0.528894	-77.293	-70.597	-90.776
3.637e+09	0.529185	-77.712	-70.657	-91.164
3.637e+09	0.529477	-77.174	-70.597	-90.716
3.637e+09	0.529768	-77.084	-70.418	-90.537
3.637e+09	0.530059	-77.174	-70.178	-90.537
3.637e+09	0.53035	-77.114	-70.029	-90.387
3.637e+09	0.530642	-77.174	-70.238	-90.537
3.637e+09	0.530932	-76.755	-69.82	-89.879
3.637e+09	0.531224	-76.845	-69.88	-90.178
3.637e+09	0.531515	-77.174	-70.059	-90.357
3.637e+09	0.531807	-76.755	-69.79	-90.058
3.637e+09	0.532098	-76.367	-69.252	-89.341
3.637e+09	0.532388	-77.622	-70.388	-90.567
3.637e+09	0.532679	-77.109	-70.094	-90.4
3.637e+09	0.532971	-76.845	-69.939	-90.029
3.637e+09	0.533263	-77.054	-69.909	-90.357
3.637e+09	0.533554	-77.024	-69.82	-90.178
3.637e+09	0.533846	-76.367	-69.551	-89.73
3.637e+09	0.534138	-77.144	-70.059	-90.178
3.637e+09	0.534428	-76.456	-69.551	-89.789
3.637e+09	0.53472	-76.965	-69.85	-89.999
3.637e+09	0.535011	-76.875	-69.551	-90.029
3.637e+09	0.535303	-76.486	-69.371	-89.73
3.637e+09	0.535594	-76.068	-69.162	-89.358
3.637e+09	0.535885	-75.978	-69.162	-88.893
3.637e+09	0.536177	-76.008	-68.923	-89.012
3.637e+09	0.536468	-76.516	-69.102	-89.311
3.637e+09	0.536759	-75.709	-68.474	-88.504
3.637e+09	0.53705	-75.53	-68.415	-88.235
3.637e+09	0.537341	-76.098	-68.893	-88.833
3.637e+09	0.537633	-75.888	-68.564	-88.474
3.637e+09	0.537925	-76.342	-68.888	-89.002
3.637e+09	0.538217	-76.157	-68.773	-88.713
3.637e+09	0.538508	-75.794	-68.477	-88.29
3.637e+09	0.538799	-76.098	-68.564	-88.444
3.637e+09	0.53909	-76.068	-68.654	-88.474
3.637e+09	0.539381	-76.546	-69.341	-89.102
3.637e+09	0.539672	-75.706	-68.34	-88.202
3.637e+09	0.539963	-75.829	-68.415	-88.444
3.637e+09	0.540254	-75.679	-68.325	-88.265
3.637e+09	0.540545	-75.201	-67.787	-87.458
3.637e+09	0.540837	-75.47	-68.026	-87.697
3.637e+09	0.541128	-75.35	-67.877	-87.547
3.637e+09	0.541419	-75.41	-67.847	-87.667
3.637e+09	0.541711	-75.141	-67.817	-87.248
3.637e+09	0.542002	-75.35	-67.787	-87.308
3.637e+09	0.542294	-75.261	-67.727	-87.129
3.637e+09	0.542585	-75.559	-67.817	-87.398
3.637e+09	0.542877	-75.35	-67.667	-87.189
3.637e+09	0.543169	-74.812	-67.189	-86.86
3.637e+09	0.54346	-74.902	-67.219	-86.77
3.637e+09	0.543751	-74.902	-67.249	-86.71
3.637e+09	0.544043	-76.187	-68.534	-87.936
3.637e+09	0.544334	-75.589	-67.996	-87.248
3.637e+09	0.544625	-75.201	-67.667	-86.949
3.637e+09	0.544917	-75.261	-67.368	-86.89
3.637e+09	0.54521	-74.944	-67.299	-86.508
3.637e+09	0.545501	-75.021	-67.338	-86.71
3.637e+09	0.545792	-74.812	-67.099	-86.531
3.637e+09	0.546083	-75.111	-67.159	-86.441
3.637e+09	0.546374	-75.29	-67.817	-86.979
3.637e+09	0.546665	-74.513	-66.83	-85.933
3.637e+09	0.546957	-74.663	-66.741	-85.993
3.637e+09	0.547248	-74.687	-66.86	-85.966
3.637e+09	0.547539	-74.603	-66.561	-85.933
3.637e+09	0.54783	-74.423	-66.591	-85.634
3.637e+09	0.548121	-74.065	-66.262	-85.245
3.637e+09	0.548412	-74.334	-66.442	-85.455
3.637e+09	0.548704	-75.021	-67.01	-86.053
3.637e+09	0.548995	-74.513	-66.741	-85.574
3.637e+09	0.549286	-74.991	-67.069	-86.053
3.637e+09	0.549577	-74.453	-66.77	-85.664
3.637e+09	0.54987	-74.483	-66.681	-85.485
3.637e+09	0.550162	-74.483	-66.86	-85.544
3.637e+09	0.550452	-74.603	-66.89	-85.485
3.637e+09	0.550744	-74.478	-66.751	-85.577
3.637e+09	0.551037	-73.975	-66.232	-84.976
3.637e+09	0.551328	-74.184	-66.292	-84.917
3.637e+09	0.551619	-74.453	-66.741	-85.365
3.637e+09	0.551911	-74.513	-66.531	-85.425
3.637e+09	0.552202	-74.035	-66.113	-84.707
3.637e+09	0.552494	-73.796	-65.904	-84.468
3.637e+09	0.552785	-74.154	-66.382	-84.946
3.637e+09	0.553076	-73.945	-66.322	-84.797
3.637e+09	0.553367	-73.826	-65.963	-84.408
3.637e+09	0.553659	-73.766	-66.053	-84.438
3.637e+09	0.55395	-73.855	-66.202	-84.349
3.637e+09	0.554242	-73.736	-65.904	-84.259
3.637e+09	0.554533	-73.646	-65.754	-84.05
3.637e+09	0.554823	-73.467	-65.515	-83.84
3.637e+09	0.555116	-73.586	-65.545	-83.99
3.637e+09	0.555407	-73.766	-65.754	-84.109
3.637e+09	0.555698	-73.317	-65.365	-83.601
3.637e+09	0.55599	-73.168	-65.186	-83.571
3.637e+09	0.556281	-73.018	-65.186	-83.242
3.637e+09	0.556572	-73.327	-65.517	-83.549
3.637e+09	0.556864	-73.174	-65.38	-83.236
3.637e+09	0.557155	-73.108	-65.336	-83.422
3.637e+09	0.557447	-73.347	-65.216	-83.601
3.637e+09	0.557738	-73.437	-65.425	-83.691
3.637e+09	0.558029	-73.684	-65.791	-84.015
3.637e+09	0.55832	-73.557	-65.365	-83.691
3.637e+09	0.558598	-73.228	-65.575	-83.511
3.637e+09	0.558889	-73.018	-65.276	-83.392
3.637e+09	0.55918	-72.989	-65.037	-82.973
3.637e+09	0.559471	-72.809	-64.768	-82.824
3.637e+09	0.559762	-72.869	-64.827	-82.973
3.637e+09	0.560054	-72.66	-64.588	-82.615
3.637e+09	0.560345	-72.57	-64.678	-83.033
3.637e+09	0.560637	-72.959	-64.977	-82.943
3.637e+09	0.560928	-73.078	-65.276	-83.213
3.637e+09	0.561219	-73.108	-65.066	-82.914
3.637e+09	0.56151	-72.66	-64.827	-82.914
3.637e+09	0.561801	-73.467	-65.664	-83.691
3.637e+09	0.562093	-72.989	-65.156	-83.213
3.637e+09	0.562384	-73.018	-64.977	-83.123
3.637e+09	0.562674	-72.66	-64.588	-82.704
3.637e+09	0.562965	-72.361	-64.229	-82.375
3.637e+09	0.563257	-73.018	-65.066	-82.884
3.637e+09	0.563548	-72.54	-64.618	-82.525
3.637e+09	0.563839	-72.361	-64.319	-82.226
3.637e+09	0.56413	-72.839	-64.827	-82.884
3.637e+09	0.564421	-72.959	-65.066	-82.973
3.637e+09	0.564714	-72.423	-64.449	-82.425
3.637e+09	0.565006	-72.45	-64.528	-82.316
3.637e+09	0.565296	-72.809	-64.827	-82.764
3.637e+09	0.565587	-72.899	-65.007	-82.943
3.637e+09	0.565879	-73.198	-65.276	-83.392
3.637e+09	0.56617	-73.018	-65.186	-83.063
3.637e+09	0.566461	-73.168	-65.365	-83.302
3.637e+09	0.566753	-72.66	-64.558	-82.465
3.637e+09	0.567044	-72.57	-64.768	-82.585
3.637e+09	0.567335	-72.152	-64.439	-82.286
3.637e+09	0.567626	-72.45	-64.319	-82.405
3.637e+09	0.567917	-71.823	-63.93	-81.987
3.637e+09	0.568209	-72.505	-64.695	-82.453
3.637e+09	0.5685	-72.301	-64.319	-82.405
3.637e+09	0.568791	-72.719	-64.558	-82.555
3.637e+09	0.569082	-72.45	-64.588	-82.525
3.637e+09	0.569375	-71.902	-63.928	-81.905
3.637e+09	0.569666	-72.062	-64.11	-82.196
3.637e+09	0.569958	-71.942	-63.96	-82.077
3.637e+09	0.570249	-72.211	-64.319	-82.316
3.637e+09	0.57054	-72.391	-64.588	-82.585
3.637e+09	0.570832	-72.062	-64.11	-82.405
3.637e+09	0.571123	-72.181	-64.17	-82.316
3.637e+09	0.571415	-72.869	-64.738	-82.884
3.637e+09	0.571706	-72.181	-64.289	-82.405
3.637e+09	0.571997	-73.078	-65.336	-83.272
3.637e+09	0.572288	-72.51	-64.678	-82.764
3.637e+09	0.572579	-72.6	-64.827	-82.914
3.637e+09	0.57287	-72.54	-64.678	-82.914
3.637e+09	0.573161	-72.66	-64.768	-83.213
3.637e+09	0.573454	-72.839	-64.977	-83.272
3.637e+09	0.573745	-72.48	-64.618	-82.914
3.637e+09	0.574036	-72.779	-64.678	-83.153
3.637e+09	0.574328	-72.752	-64.915	-83.11
3.637e+09	0.574619	-72.391	-64.528	-82.824
3.637e+09	0.57491	-72.211	-64.528	-82.704
3.637e+09	0.575203	-72.391	-64.469	-82.884
3.637e+09	0.575494	-72.869	-65.156	-83.302
3.637e+09	0.575785	-72.63	-64.738	-83.272
3.637e+09	0.576076	-71.853	-63.901	-82.346
3.637e+09	0.576367	-71.912	-63.96	-82.316
3.637e+09	0.57666	-71.942	-64.02	-82.316
3.637e+09	0.576951	-72.152	-64.08	-82.495
3.637e+09	0.577243	-72.062	-64.08	-82.405
3.637e+09	0.577534	-72.032	-64.05	-82.585
3.637e+09	0.577826	-72.6	-64.319	-83.093
3.637e+09	0.578118	-72.241	-64.349	-82.704
3.637e+09	0.578408	-72.056	-64.032	-82.677
3.637e+09	0.5787	-71.972	-63.871	-82.375
3.637e+09	0.578991	-72.181	-64.14	-82.764
3.637e+09	0.579282	-71.912	-63.99	-82.525
3.637e+09	0.579573	-72.062	-64.289	-82.914
3.637e+09	0.579866	-71.673	-63.93	-82.316
3.637e+09	0.580157	-72.181	-64.558	-83.093
3.637e+09	0.580448	-72.241	-64.439	-83.003
3.637e+09	0.580739	-72.211	-64.469	-83.063
3.637e+09	0.58103	-72.45	-64.618	-83.392
3.637e+09	0.581323	-72.6	-64.618	-83.422
3.637e+09	0.581615	-72.54	-64.588	-83.093
3.637e+09	0.581906	-71.82	-64.312	-82.782
3.637e+09	0.582197	-72.6	-64.528	-83.213
3.637e+09	0.582488	-72.211	-64.498	-82.943
3.637e+09	0.58278	-72.211	-64.588	-83.332
3.637e+09	0.583072	-72.54	-64.797	-83.302
3.637e+09	0.583364	-72.834	-64.942	-83.521
3.637e+09	0.583655	-72.45	-64.618	-83.452
3.637e+09	0.583946	-72.57	-64.947	-83.631
3.637e+09	0.584237	-72.152	-64.319	-83.033
3.637e+09	0.584528	-71.942	-64.17	-82.914
3.637e+09	0.584819	-71.703	-63.96	-82.734
[truncated: 82,899 more rows]
