# Supplementary material for: Wearable Enzymatic Alcohol Biosensor
Source: Sensors (Basel). 2019 May 24;19(10):2380. doi: 10.3390/s19102380 (PMC6566815; doi:10.3390/s19102380)
Supplement: Supplementary file 1 [file sensors-19-02380-s001.zip › Supplementary_Information/SupData/Figure3A_6.25mMRawData.xlsx]

## Sheet: Sheet1
Time	Time [hr]	LV1	LV2	LV3
3.63649e+09	0	0.134	0.283	0.223
3.63649e+09	0.000291389	0.194	0.223	0.433
3.63649e+09	0.000583333	0.104	0.223	0.164
3.63649e+09	0.000875556	0.169	0.278	0.223
3.63649e+09	0.00116694	0.134	0.164	0.283
3.63649e+09	0.00145806	0.194	0.283	0.164
3.63649e+09	0.00175028	0.134	0.313	0.194
3.63649e+09	0.00204139	0.343	0.283	0.283
3.63649e+09	0.00233361	0.253	0.283	0.253
3.63649e+09	0.002625	0.223	0.074	0.403
3.63649e+09	0.00291667	0.134	0.164	0.223
3.63649e+09	0.00320806	0.253	0.223	0.283
3.63649e+09	0.00349917	0.114	0.114	0.169
3.63649e+09	0.00379	0.223	0.313	-0.105
3.63649e+09	0.00408167	0.134	0.164	0.164
3.63649e+09	0.00437361	0.104	0.134	0.164
3.63649e+09	0.00466472	0.253	0.194	-0.046
3.63649e+09	0.00495583	0.333	0.251	0.086
3.63649e+09	0.00524722	0.253	0.313	0.134
3.63649e+09	0.00553861	0.283	0.343	0.283
3.63649e+09	0.00582944	0.134	0.373	0.164
3.63649e+09	0.00610861	0.256	0.191	0.223
3.63649e+09	0.0064	0.194	0.104	0.194
3.63649e+09	0.00669139	0.164	0.253	0.104
3.63649e+09	0.00698278	0.343	0.373	0.014
3.63649e+09	0.00727389	0.191	0.256	0.223
3.63649e+09	0.00756583	0.194	0.104	0.104
3.63649e+09	0.00785667	0.164	0.313	0.223
3.63649e+09	0.00814833	0.134	0.283	0.194
3.63649e+09	0.00844083	0.253	0.194	0.104
3.63649e+09	0.00873139	0.223	0.313	0.194
3.63649e+09	0.0090225	0.256	0.125	0.059
3.63649e+09	0.00931333	0.194	0.223	0.253
3.63649e+09	0.00960444	0.074	0.283	0.074
3.63649e+09	0.00989639	0.194	0.253	0.104
3.63649e+09	0.0101869	0.164	0.283	0.134
3.63649e+09	0.0104783	0.104	0.164	0.104
3.63649e+09	0.0107694	0.194	0.373	0.194
3.63649e+09	0.0110608	0.164	0.164	0.253
3.63649e+09	0.0113519	0.194	0.223	0.134
3.63649e+09	0.0116431	0.164	0.313	0.164
3.63649e+09	0.0119342	0.313	0.134	0.134
3.63649e+09	0.0122258	0.223	0.253	0.044
3.63649e+09	0.0125175	0.164	0.223	0.253
3.63649e+09	0.0128089	0.194	0.104	0.104
3.63649e+09	0.0131011	0.223	0.253	0.014
3.63649e+09	0.0133933	0.104	0.223	0.194
3.63649e+09	0.013685	0.164	0.313	0.164
3.63649e+09	0.0139761	0.194	0.223	0.014
3.63649e+09	0.0142669	0.104	0.223	0.164
3636488560	0.0145581	0.194	0.313	0.223
3.63649e+09	0.0148489	0.104	0.283	0.283
3.63649e+09	0.01514	0.194	0.313	0.194
3.63649e+09	0.0154311	0.251	0.251	0.059
3.63649e+09	0.0157228	0.253	0.253	0.253
3.63649e+09	0.0160142	-7219.11	0.134	0.134
3.63649e+09	0.0163047	-7221.89	0.223	0.104
3.63649e+09	0.0165961	-7224.46	0.256	0.092
3.63649e+09	0.0168889	-7226.4	0.223	0.164
3.63649e+09	0.01718	-7227.51	-7223.98	0.074
3.63649e+09	0.0174708	-7227.54	-7226.52	0.283
3.63649e+09	0.0177622	-7226.14	-6890.29	0.373
3.63649e+09	0.0180536	-7223.53	-5926.51	0.164
3.63649e+09	0.0183447	-7220.85	-5255.36	0.343
3.63649e+09	0.0186367	-6201.6	-4756.36	0.194
3.63649e+09	0.0189278	-5357.57	-4378.73	0.313
3.63649e+09	0.0192192	-4813.58	-4078.76	0.223
3.63649e+09	0.0195106	-4422.82	-3834.34	-7221.83
3.63649e+09	0.0198019	-4123.02	-3632.03	-7225.86
3.63649e+09	0.0200931	-3877.48	-3458.44	-7228.98
3.63649e+09	0.020385	-3671.62	-3307.51	-7230.32
3.63649e+09	0.0206764	-3494.38	-3174.2	-7229.57
3.63649e+09	0.0209686	-3336.41	-3053.82	-7226.49
3.63649e+09	0.0212603	-3198.89	-2946.94	-7021.34
3.63649e+09	0.0215519	-3075.73	-2849.49	-5780.64
3.63649e+09	0.0218439	-2963.15	-2759.56	-5010.73
3.63649e+09	0.0221347	-2862.13	-2678.07	-4496
3.63649e+09	0.0224258	-2769.7	-2601.48	-4117.18
3.63649e+09	0.0227189	-2683.33	-2529.61	-3822.62
3.63649e+09	0.0230111	-2604.83	-2463.22	-3587.44
3.63649e+09	0.0233031	-2532.45	-2401.43	-3392.94
3.63649e+09	0.0235942	-2464.89	-2343.07	-3227.6
3.63649e+09	0.0238858	-2402.14	-2288.09	-3085.45
3.63649e+09	0.0241783	-2342.98	-2235.84	-2959.14
3.63649e+09	0.0244697	-2289.2	-2187.95	-2849.07
3.63649e+09	0.0247608	-2237.93	-2142.18	-2749.34
3.63649e+09	0.0250522	-2190.55	-2098.83	-2659.54
3.63649e+09	0.025345	-2145.08	-2056.92	-2576.22
3.63649e+09	0.0256369	-2102.78	-2017.7	-2500.62
3.63649e+09	0.0259283	-2063.47	-1981.22	-2431.86
3.63649e+09	0.0262189	-2026.22	-1945.89	-2367.7
3.63649e+09	0.0265097	-1991.33	-1913.42	-2308.6
3.63649e+09	0.0268003	-1958.47	-1882.36	-2253.27
3.63649e+09	0.0270917	-1925.74	-1851.39	-2200.77
3.63649e+09	0.0273831	-1895.58	-1822.21	-2151.71
3.63649e+09	0.027675	-1867.3	-1795.22	-2106.16
3.63649e+09	0.0279667	-1839.94	-1769.3	-2063.23
3.63649e+09	0.0282575	-1813.99	-1744.13	-2022.33
3.63649e+09	0.0285489	-1791.01	-1721.89	-1985.47
3.63649e+09	0.0288414	-1767.6	-1699.26	-1948.49
3.63649e+09	0.0291322	-1746.73	-1679.14	-1915.85
3.63649e+09	0.0294228	-1725.3	-1658.27	-1882.99
3.63649e+09	0.0297147	-1704.7	-1638.27	-1852.29
3.63649e+09	0.0300061	-1686.46	-1620.58	-1823.92
3.63649e+09	0.0302969	-1667.42	-1602.25	-1795.97
3.63649e+09	0.0305883	-1650.23	-1586.08	-1770.02
3.63649e+09	0.0308794	-1632.65	-1569.22	-1744.67
3.63649e+09	0.0311711	-1617.11	-1554.27	-1720.99
3.63649e+09	0.0314625	-1601.77	-1539.65	-1698.42
3.63649e+09	0.0317536	-1586.47	-1525.12	-1676.36
3.63649e+09	0.0320444	-1572.89	-1512.36	-1656.48
3.63649e+09	0.0323361	-1559.71	-1499.98	-1636.75
3.63649e+09	0.0326278	-1546.71	-1487.78	-1618.42
3.63649e+09	0.0329192	-1534.57	-1476.21	-1600.67
3.63649e+09	0.0331969	-1522.13	-1464.49	-1583.36
3.63649e+09	0.0334889	-1510.53	-1453.52	-1566.97
3.63649e+09	0.0337803	-1499.41	-1443.12	-1551.52
3.63649e+09	0.0340714	-1488.56	-1432.96	-1536.36
3.63649e+09	0.0343628	-1477.59	-1422.79	-1521.3
3.63649e+09	0.0346542	-1467.22	-1412.99	-1507.21
3.63649e+09	0.0349447	-1458.34	-1404.59	-1494.24
3.63649e+09	0.0352361	-1447.87	-1395.32	-1480.79
3.63649e+09	0.0355269	-1439.14	-1387.07	-1468.71
3.63649e+09	0.0358181	-1429.94	-1379.12	-1456.6
3.63649e+09	0.0361103	-1422.02	-1372.28	-1445.66
3.63649e+09	0.0364019	-1413.67	-1365.04	-1434.93
3.63649e+09	0.0366933	-1405.04	-1357.5	-1423.72
3.63649e+09	0.0369853	-1396.83	-1350.55	-1413.41
3.63649e+09	0.0372767	-1389.22	-1343.69	-1403.72
3.63649e+09	0.0375675	-1381.72	-1337.5	-1394.27
3.63649e+09	0.0378586	-1374.18	-1331.05	-1384.95
3.63649e+09	0.0381494	-1366.8	-1324.92	-1375.98
3.63649e+09	0.0384408	-1360.13	-1319.88	-1367.66
3.63649e+09	0.0387317	-1352.9	-1313.65	-1359.03
3.63649e+09	0.0390231	-1345.69	-1307.37	-1350.66
3.63649e+09	0.0393144	-1340.34	-1303.03	-1343.78
3.63649e+09	0.0396058	-1333.88	-1297.62	-1336.22
3.63649e+09	0.0398975	-1327.22	-1292.54	-1328.59
3.63649e+09	0.0401892	-1321	-1287.76	-1321.51
3.63649e+09	0.0404814	-1314.42	-1282.38	-1314.07
3.63649e+09	0.0407731	-1308.06	-1277.74	-1307.22
3.63649e+09	0.0410644	-1302.44	-1273.56	-1301.12
3.63649e+09	0.0413556	-1297.59	-1269.97	-1295.65
3.63649e+09	0.0416467	-1292	-1266.14	-1289.58
3.63649e+09	0.0419381	-1285.99	-1261.51	-1283.07
3.63649e+09	0.0422297	-1280.4	-1257.44	-1277.12
3.63649e+09	0.0425214	-1274.87	-1253.44	-1271.2
3.63649e+09	0.0428136	-1270.54	-1250.69	-1266.77
3.63649e+09	0.0431044	-1264.77	-1246.47	-1260.94
3.63649e+09	0.0433961	-1258.88	-1241.69	-1254.93
3.63649e+09	0.0436878	-1254.48	-1238.82	-1250.39
3.63649e+09	0.0439794	-1249.52	-1235.77	-1245.49
3.63649e+09	0.0442708	-1244.62	-1232.15	-1240.58
3.63649e+09	0.0445617	-1239.69	-1228.66	-1235.77
3.63649e+09	0.0448531	-1234.9	-1225.79	-1231.56
3.63649e+09	0.0451442	-1230.33	-1222.44	-1226.95
3.63649e+09	0.0454353	-1225.58	-1219.36	-1222.56
3.63649e+09	0.0457261	-1220.17	-1215.53	-1217.6
3.63649e+09	0.0460183	-1215.44	-1212.27	-1213.05
3.63649e+09	0.0463106	-1210.99	-1209.4	-1208.99
3.63649e+09	0.0466022	-1206	-1206	-1204.38
3.63649e+09	0.0468944	-1200.91	-1202.41	-1199.75
3.63649e+09	0.0471853	-1196.55	-1199.45	-1195.86
3.63649e+09	0.0474767	-1191.56	-1196.19	-1191.35
3.63649e+09	0.0477672	-1187.07	-1193.17	-1187.22
3.63649e+09	0.0480594	-1183.28	-1190.39	-1183.72
3.63649e+09	0.0483522	-1178.26	-1187.36	-1179.47
3.63649e+09	0.0486428	-1173.41	-1183.96	-1175.14
3.63649e+09	0.0489342	-1169.58	-1181.93	-1171.98
3.63649e+09	0.0492261	-1164.68	-1178.37	-1167.58
3.63649e+09	0.0495172	-1159.96	-1175.32	-1163.55
3.63649e+09	0.0498086	-1155.56	-1172.21	-1159.6
3.63649e+09	0.0501006	-1151.68	-1169.67	-1156.43
3.63649e+09	0.0503928	-1146.81	-1166.27	-1152.37
3.63649e+09	0.0506839	-1143.19	-1164.14	-1149.21
3.63649e+09	0.050975	-1138.46	-1160.91	-1145.22
3.63649e+09	0.0512656	-1134.64	-1158.34	-1142.11
3.63649e+09	0.0515578	-1130.55	-1155.79	-1138.53
3.63649e+09	0.0518483	-1125.88	-1152.66	-1135
3.63649e+09	0.0521403	-1121.1	-1149.46	-1131.02
3.63649e+09	0.0524311	-1116.4	-1146.62	-1127.13
3.63649e+09	0.0527225	-1112.16	-1143.31	-1123.22
3.63649e+09	0.0530133	-1108.3	-1141.07	-1120.05
3.63649e+09	0.0533044	-1104.62	-1139.03	-1117.03
3.63649e+09	0.0535958	-1100.26	-1135.89	-1113.53
3.63649e+09	0.0538872	-1096.25	-1133.38	-1109.97
3.63649e+09	0.0541789	-1091.86	-1130.36	-1106.39
3.63649e+09	0.05447	-1087.7	-1128	-1103.07
3.63649e+09	0.0547614	-1083.34	-1125.04	-1099.48
3.63649e+09	0.0550525	-1078.76	-1121.69	-1095.33
3.63649e+09	0.0553444	-1074.82	-1119.33	-1092.22
3.63649e+09	0.0556364	-1070.48	-1116.1	-1088.45
3.63649e+09	0.0559281	-1066.6	-1113.56	-1085.1
3.63649e+09	0.0562203	-1062.14	-1110.45	-1081.52
3.63649e+09	0.0565117	-1057.84	-1107.34	-1077.81
3.63649e+09	0.0568031	-1053.12	-1104.03	-1073.62
3.63649e+09	0.0570956	-1050.21	-1101.93	-1071.08
3.63649e+09	0.0573864	-1045.37	-1098.14	-1066.48
3.63649e+09	0.0576778	-1040.71	-1094.85	-1062.41
3.63649e+09	0.05797	-1037.09	-1092.01	-1059.51
3.63649e+09	0.0582617	-1032.64	-1088.96	-1055.72
3.63649e+09	0.0585533	-1028.46	-1086.14	-1052.17
3.63649e+09	0.0588444	-1024.24	-1082.77	-1048.51
3.63649e+09	0.0591353	-1019.99	-1079.99	-1044.68
3.63649e+09	0.0594261	-1015.96	-1077.36	-1041.58
3.63649e+09	0.0597178	-1012.07	-1074.22	-1038.2
3.63649e+09	0.0600103	-1010.16	-1071.38	-1034.22
3.63649e+09	0.0603014	-1008.75	-1068.39	-1031.11
3.63649e+09	0.0605925	-1004.51	-1065.91	-1027.73
3.63649e+09	0.0608839	-1001.19	-1064.21	-1025.22
3.63649e+09	0.061175	-994.671	-1059.12	-1019.66
3.63649e+09	0.0614667	-991.412	-1056.16	-1015.93
3.63649e+09	0.0617578	-986.808	-1052.93	-1012.22
3.63649e+09	0.0620492	-981.666	-1049.23	-1007.91
3.63649e+09	0.0623406	-976.824	-1045.52	-1003.94
3.63649e+09	0.0626319	-972.608	-1042.68	-1000.59
3.63649e+09	0.0629228	-968.543	-1040.02	-997.271
3.63649e+09	0.0632139	-963.7	-1036.49	-993.116
3.63649e+09	0.063505	-959.216	-1033.12	-989.29
3.63649e+09	0.0637967	-955.279	-1030.53	-986.163
3.63649e+09	0.0640881	-950.696	-1027.49	-982.115
3.63649e+09	0.0643789	-946.002	-1023.91	-978.169
3.63649e+09	0.06467	-941.518	-1020.71	-974.013
3.63649e+09	0.0649608	-936.675	-1016.91	-969.529
3.63649e+09	0.0652531	-932.011	-1013.59	-965.523
3.63649e+09	0.065545	-928.035	-1010.39	-961.876
3.63649e+09	0.0658375	-924.538	-1008.18	-958.827
3.63649e+09	0.0661289	-919.904	-1004.75	-954.761
3.63649e+09	0.0664194	-914.942	-1000.14	-949.978
3.63649e+09	0.0667108	-910.577	-996.973	-945.912
3.63649e+09	0.0670022	-906.803	-993.672	-942.235
3.63649e+09	0.0672942	-903.342	-990.964	-939.067
3.63649e+09	0.067585	-898.44	-987.227	-934.463
3.63649e+09	0.0678764	-893.985	-983.699	-930.397
3.63649e+09	0.0681678	-889.92	-980.411	-926.511
3.63649e+09	0.0684589	-885.854	-977.421	-922.774
3.63649e+09	0.06875	-881.489	-973.595	-918.559
3.63649e+09	0.0690422	-877.902	-970.695	-915.001
3.63649e+09	0.0693339	-873.388	-966.899	-910.607
3.63649e+09	0.069625	-869.651	-963.7	-906.84
3.63649e+09	0.0699161	-864.868	-959.634	-902.416
3.63649e+09	0.0702072	-860.593	-955.897	-898.111
3.63649e+09	0.0704986	-856.767	-952.579	-894.434
3.63649e+09	0.0707897	-852.56	-948.878	-890.015
3.63649e+09	0.0710814	-848.461	-945.524	-886.305
3.63649e+09	0.0713731	-844.211	-941.847	-882.207
3.63649e+09	0.0716642	-839.697	-937.811	-877.543
3.63649e+09	0.0719547	-835.631	-934.582	-873.567
3.63649e+09	0.0722464	-831.595	-930.636	-869.233
3.63649e+09	0.0725375	-827.53	-927.348	-865.227
3.63649e+09	0.0728286	-824.002	-923.761	-861.43
3.63649e+09	0.07312	-819.996	-920.442	-857.544
3.63649e+09	0.0734117	-816.259	-916.885	-853.448
3.63649e+09	0.0737031	-812.253	-913.178	-849.353
3.63649e+09	0.073995	-808.158	-909.411	-845.287
3.63649e+09	0.0742861	-803.973	-905.854	-841.132
3.63649e+09	0.0745775	-800.146	-902.236	-836.767
3.63649e+09	0.0748689	-795.846	-898.39	-832.43
3.63649e+09	0.0751606	-791.791	-894.362	-828.347
3.63649e+09	0.0754517	-788.876	-891.684	-825.018
3.63649e+09	0.0757431	-784.392	-887.498	-820.295
3.63649e+09	0.076035	-780.356	-883.851	-816.2
3.63649e+09	0.0763256	-775.842	-879.397	-811.237
3.63649e+09	0.0766164	-772.254	-875.78	-807.47
3.63649e+09	0.0769072	-768.219	-872.252	-803.285
3.63649e+09	0.0771986	-764.631	-869.023	-799.548
3.63649e+09	0.0774897	-761.071	-864.108	-795.737
3.63649e+09	0.0777806	-757.008	-860.384	-791.686
3.63649e+09	0.0780725	-753.331	-856.916	-787.59
3.63649e+09	0.0783636	-748.757	-852.462	-782.777
3.63649e+09	0.0786433	-745.708	-849.711	-779.04
3.63649e+09	0.0789358	-741.672	-845.347	-774.825
3.63649e+09	0.0792269	-737.995	-841.939	-771.029
3.63649e+09	0.0795178	-734.463	-838.513	-767.127
3.63649e+09	0.0798083	-730.701	-835.063	-763.166
3.63649e+09	0.0800994	-727.113	-831.595	-758.921
3.63649e+09	0.0803908	-722.48	-826.991	-754.228
3.63649e+09	0.0806828	-719.58	-824.122	-750.7
3.63649e+09	0.0809747	-715.933	-820.833	-746.874
3.63649e+09	0.0812661	-712.106	-816.588	-742.509
3.63649e+09	0.0815567	-708.399	-812.642	-738.384
3.63649e+09	0.0818481	-705.171	-809.473	-734.796
3.63649e+09	0.0821406	-701.225	-805.856	-730.551
3.63649e+09	0.0824328	-697.687	-801.902	-726.433
3.63649e+09	0.0827244	-694.02	-798.263	-722.33
3.63649e+09	0.0830158	-690.672	-795.004	-718.504
3.63649e+09	0.0833081	-687.084	-791.237	-714.677
3.63649e+09	0.0835989	-682.869	-787.022	-709.775
3.63649e+09	0.0838908	-679.491	-783.584	-706.157
3.63649e+09	0.0841814	-675.306	-779.13	-701.344
3.63649e+09	0.0844731	-671.988	-775.662	-697.667
3.63649e+09	0.0847644	-667.862	-771.268	-693.392
3.63649e+09	0.0850567	-665.232	-768.159	-690.403
3.63649e+09	0.0853481	-661.016	-764.123	-685.889
3.63649e+09	0.0856394	-657.877	-760.685	-682.122
3.63649e+09	0.0859308	-654.2	-756.53	-677.937
3.63649e+09	0.0862217	-651.749	-753.959	-674.887
3.63649e+09	0.0865131	-647.653	-749.564	-670.463
3.63649e+09	0.0868044	-644.963	-746.694	-667.294
3.63649e+09	0.0870953	-641.291	-742.684	-663.268
3.63649e+09	0.0873861	-637.549	-738.892	-659.013
3.63649e+09	0.0876778	-633.752	-735.036	-654.918
3.63649e+09	0.0879689	-630.823	-731.585	-651.485
3.63649e+09	0.0882606	-627.863	-728.22	-647.893
3.63649e+09	0.0885519	-624.306	-724.273	-643.707
3.63649e+09	0.0888428	-620.539	-720.118	-639.193
3.63649e+09	0.0891342	-618.088	-717.756	-636.353
3.63649e+09	0.0894247	-614.56	-713.87	-632.317
3.63649e+09	0.0897164	-611.122	-709.804	-628.072
3.63649e+09	0.0900083	-608.073	-706.606	-624.754
3.63649e+09	0.0902992	-605.083	-703.228	-621.436
3.63649e+09	0.0905903	-601.974	-700.029	-617.938
3.63649e+09	0.0908814	-598.859	-696.525	-614.052
3.63649e+09	0.0911725	-595.457	-692.764	-610.136
3.63649e+09	0.0914639	-591.93	-688.729	-606.1
3.63649e+09	0.0917547	-588.851	-685.351	-602.393
3.63649e+09	0.0920453	-585.921	-682.092	-598.985
3.63649e+09	0.0923361	-582.991	-678.774	-595.726
3.63649e+09	0.0926283	-579.942	-675.157	-591.99
3.63649e+09	0.0929194	-577.222	-671.749	-588.582
3.63649e+09	0.0932108	-573.814	-667.773	-584.665
3.63649e+09	0.0935019	-571.392	-665.172	-581.825
3.63649e+09	0.0937928	-567.685	-661.166	-577.61
3.63649e+09	0.0940847	-564.726	-657.818	-574.113
3.63649e+09	0.0943756	-561.945	-653.901	-570.346
3.63649e+09	0.0946678	-558.56	-650.307	-566.918
3.63649e+09	0.0949589	-555.518	-646.488	-562.992
3.63649e+09	0.0952494	-552.678	-643.468	-559.943
3.63649e+09	0.0955406	-549.958	-639.701	-556.475
3.63649e+09	0.0958314	-547.599	-637.126	-553.572
3.63649e+09	0.0961233	-543.919	-632.587	-549.599
3.63649e+09	0.0964156	-541.498	-629.747	-546.49
3.63649e+09	0.0967069	-538.598	-626.219	-543.142
3.63649e+09	0.0969986	-535.07	-622.363	-539.524
3.63649e+09	0.0972908	-532.14	-618.596	-535.937
3.63649e+09	0.0975817	-529.121	-615.188	-532.619
3.63649e+09	0.0978733	-526.64	-612.168	-529.36
3.63649e+09	0.0981642	-524.697	-609.687	-526.999
3.63649e+09	0.0984553	-521.707	-606.13	-523.322
3.63649e+09	0.0987478	-518.21	-602.303	-519.704
3.63649e+09	0.0990394	-515.579	-598.626	-516.446
3.63649e+09	0.0993306	-513.367	-596.145	-513.695
3.63649e+09	0.0996228	-510.138	-592.229	-510.168
3.63649e+09	0.0999147	-507.358	-589	-506.939
3.63649e+09	0.100206	-504.515	-585.508	-503.956
3.63649e+09	0.100499	-502.126	-582.154	-500.661
3.63649e+09	0.100791	-499.585	-579.374	-497.732
3.63649e+09	0.101082	-496.237	-575.189	-494.204
3.63649e+09	0.101372	-494.114	-572.767	-491.633
3.63649e+09	0.101663	-492.261	-570.406	-489.272
3.63649e+09	0.101954	-489.361	-566.788	-485.774
3.63649e+09	0.102246	-487.029	-563.799	-483.143
3.63649e+09	0.102537	-484.787	-561.288	-480.632
3.63649e+09	0.102829	-480.991	-556.385	-476.237
3.63649e+09	0.103119	-478.42	-553.575	-473.248
3.63649e+09	0.10341	-475.968	-550.645	-470.318
3.63649e+09	0.103701	-473.338	-547.357	-467.419
3.63649e+09	0.103993	-471.215	-544.816	-464.848
3.63649e+09	0.104285	-468.704	-541.348	-462.127
3.63649e+09	0.104576	-467.867	-540.481	-460.931
3.63649e+09	0.104867	-465.326	-537.551	-458.032
3.63649e+09	0.105158	-462.155	-533.623	-454.509
3.63649e+09	0.105448	-459.586	-530.646	-451.425
3.63649e+09	0.10574	-457.553	-527.955	-448.914
3.63649e+09	0.106032	-455.072	-525.474	-446.253
3.63649e+09	0.106324	-452.979	-522.395	-443.712
3.63649e+09	0.106616	-450.528	-519.525	-441.111
3.63649e+09	0.106908	-448.585	-516.954	-438.421
3.63649e+09	0.107199	-445.984	-514.144	-435.73
3.63649e+09	0.107492	-444.071	-511.453	-433.04
3.63649e+09	0.107783	-441.829	-508.853	-430.588
3.63649e+09	0.108074	-439.377	-505.773	-427.928
3.63649e+09	0.108365	-437.673	-503.561	-425.686
3.63649e+09	0.108657	-435.132	-500.841	-423.115
3.63649e+09	0.108949	-432.651	-497.762	-420.065
3.63649e+09	0.109241	-430.529	-495.071	-417.614
3.63649e+09	0.109532	-428.585	-492.44	-415.103
3.63649e+09	0.109823	-426.343	-489.84	-412.353
3.63649e+09	0.110114	-423.922	-486.94	-409.752
3.63649e+09	0.110406	-421.68	-484.04	-407.181
3.63649e+09	0.110697	-419.288	-481.499	-404.61
3.63649e+09	0.110989	-417.405	-478.868	-402.308
3.63649e+09	0.11128	-415.013	-476.447	-399.677
3.63649e+09	0.11157	-413.548	-474.235	-397.674
3.63649e+09	0.111862	-411.306	-471.215	-394.954
3.63649e+09	0.112154	-408.616	-468.136	-391.905
3.63649e+09	0.112446	-406.909	-466.046	-389.947
3.63649e+09	0.112738	-405.447	-464.31	-388.138
3.63649e+09	0.113029	-403.474	-461.768	-385.806
3.63649e+09	0.113322	-401.531	-459.257	-383.624
3.63649e+09	0.113613	-398.87	-456.148	-380.754
3.63649e+09	0.113904	-397.764	-454.803	-379.469
3.63649e+09	0.114196	-395.522	-452.083	-376.987
3.63649e+09	0.114487	-393.22	-449.123	-374.087
3.63649e+09	0.114779	-391.516	-446.971	-372.294
3.63649e+09	0.11507	-389.394	-444.37	-369.872
3.63649e+09	0.115362	-386.793	-441.44	-367.361
3.63649e+09	0.115652	-385.567	-439.766	-365.807
3.63649e+09	0.115944	-384.072	-437.643	-363.863
3.63649e+09	0.116236	-382.129	-435.192	-361.651
3.63649e+09	0.116528	-380.515	-433.428	-360.097
3.63649e+09	0.116819	-378.691	-430.768	-358.004
3.63649e+09	0.11711	-377.256	-428.825	-355.792
3.63649e+09	0.117401	-374.984	-426.313	-353.729
3.63649e+09	0.117692	-373.609	-424.46	-351.786
3.63649e+09	0.117984	-371.307	-421.62	-349.335
3.63649e+09	0.118275	-370.022	-419.946	-347.9
3.63649e+09	0.118566	-368.407	-417.853	-346.226
3.63649e+09	0.118859	-365.388	-414.475	-343.147
3.63649e+09	0.11915	-364.103	-412.532	-341.502
3.63649e+09	0.119441	-362.967	-411.187	-340.247
3.63649e+09	0.119732	-360.874	-408.825	-338.124
3.63649e+09	0.120023	-359.666	-407.485	-336.948
3.63649e+09	0.120315	-357.466	-404.61	-334.387
3.63649e+09	0.120606	-356.061	-402.756	-332.713
3.63649e+09	0.120897	-354.148	-400.245	-330.68
3.63649e+09	0.121188	-352.175	-398.003	-328.558
3.63649e+09	0.121479	-350.595	-396.14	-326.562
3.63649e+09	0.12177	-348.946	-394.027	-324.821
3.63649e+09	0.122061	-348.258	-393.22	-324.253
3.63649e+09	0.122352	-346.046	-390.5	-321.832
3.63649e+09	0.122643	-344.731	-388.766	-320.098
3.63649e+09	0.122935	-343.279	-386.85	-318.67
3.63649e+09	0.123226	-341.861	-385.447	-317.347
3.63649e+09	0.123517	-340.187	-383.116	-315.315
3.63649e+09	0.123809	-338.124	-381.083	-313.342
3.63649e+09	0.1241	-336.749	-379.319	-311.667
3.63649e+09	0.124392	-336.091	-377.705	-310.681
3.63649e+09	0.124684	-334.059	-376.031	-308.887
3.63649e+09	0.124975	-332.653	-373.878	-307.094
3.63649e+09	0.125267	-330.74	-371.845	-305.479
3.63649e+09	0.125558	-329.305	-369.842	-303.536
3.63649e+09	0.125849	-327.541	-367.66	-301.772
3.63649e+09	0.12614	-326.047	-366.076	-300.487
3.63649e+09	0.126431	-324.791	-364.162	-298.813
3.63649e+09	0.126723	-323.177	-362.369	-296.959
3.63649e+09	0.127014	-321.862	-360.635	-295.644
3.63649e+09	0.127305	-320.636	-359.05	-294.089
3.63649e+09	0.127596	-320.128	-358.363	-293.731
3.63649e+09	0.127887	-318.184	-356.33	-291.698
3.63649e+09	0.128179	-316.361	-354.058	-290.024
3.63649e+09	0.12847	-315.135	-352.653	-288.649
3.63649e+09	0.128761	-313.999	-350.859	-287.273
3.63649e+09	0.129052	-311.956	-349.033	-285.293
3.63649e+09	0.129344	-310.262	-346.794	-283.596
3.63649e+09	0.129636	-309.425	-345.837	-282.49
3.63649e+09	0.129926	-307.811	-343.505	-280.697
3.63649e+09	0.130218	-306.137	-341.771	-279.112
3.63649e+09	0.130509	-304.914	-340.127	-277.647
3.63649e+09	0.130801	-304.014	-339.081	-276.691
3.63649e+09	0.131093	-302.968	-337.467	-275.345
3.63649e+09	0.131383	-301.294	-335.733	-274.06
3.63649e+09	0.131675	-300.337	-334.328	-272.924
3.63649e+09	0.131967	-299.142	-332.803	-271.638
3.63649e+09	0.132257	-298.125	-331.757	-270.622
3.63649e+09	0.132548	-297.079	-330.531	-269.636
3.63649e+09	0.13284	-295.674	-328.797	-268.29
3.63649e+09	0.133131	-294.388	-327.063	-266.945
3.63649e+09	0.133422	-293.761	-326.151	-266.193
3.63649e+09	0.133713	-291.698	-324.253	-264.135
3.63649e+09	0.134005	-290.562	-322.639	-263.119
3.63649e+09	0.134297	-289.844	-321.862	-262.311
3.63649e+09	0.134588	-288.2	-319.5	-260.428
3.63649e+09	0.13488	-287.363	-318.752	-259.681
3.63649e+09	0.135171	-285.898	-317.019	-258.276
3.63649e+09	0.135462	-284.643	-315.614	-256.781
3.63649e+09	0.135755	-283.656	-314.478	-256.123
3.63649e+09	0.136046	-283.028	-313.67	-255.436
3.63649e+09	0.136337	-281.743	-312.086	-253.911
3.63649e+09	0.136629	-280.099	-310.083	-252.297
3.63649e+09	0.13692	-279.262	-309.186	-251.43
3.63649e+09	0.137212	-278.335	-307.96	-250.324
3.63649e+09	0.137503	-277.289	-306.825	-249.367
3.63649e+09	0.137794	-275.435	-304.642	-247.364
3.63649e+09	0.138086	-274.715	-303.571	-247.01
3.63649e+09	0.138377	-273.791	-302.609	-245.72
3.63649e+09	0.138668	-272.565	-300.696	-244.255
3.63649e+09	0.138959	-271.399	-299.59	-243.239
3.63649e+09	0.13925	-270.174	-298.065	-242.073
3.63649e+09	0.139541	-269.935	-297.617	-241.744
3.63649e+09	0.139832	-268.769	-296.272	-240.668
3.63649e+09	0.140123	-268.051	-295.046	-239.98
3.63649e+09	0.140415	-266.556	-293.462	-238.754
3.63649e+09	0.140707	-265.211	-291.698	-237.14
3.63649e+09	0.140998	-264.852	-291.279	-236.901
3.63649e+09	0.141289	-263.956	-290.293	-236.094
3.63649e+09	0.141581	-262.431	-288.559	-234.689
3.63649e+09	0.141872	-261.504	-287.363	-233.583
3.63649e+09	0.142163	-260.667	-286.048	-232.746
3.63649e+09	0.142456	-259.92	-285.241	-232.118
3.63649e+09	0.142747	-258.604	-283.626	-230.802
3.63649e+09	0.143038	-257.409	-282.52	-229.607
3.63649e+09	0.14333	-255.974	-280.697	-228.56
3.63649e+09	0.143621	-255.316	-280.009	-227.903
3.63649e+09	0.143912	-254.987	-279.411	-227.275
3.63649e+09	0.144203	-253.552	-277.916	-226.049
3.63649e+09	0.144494	-252.954	-277.109	-225.421
3.63649e+09	0.144786	-253.014	-276.9	-225.601
3.63649e+09	0.145077	-251.729	-275.644	-224.465
3.63649e+09	0.145368	-251.161	-274.538	-223.717
3.63649e+09	0.14566	-249.786	-273.313	-222.462
3.63649e+09	0.145952	-248.889	-272.027	-221.714
3.63649e+09	0.146243	-248.082	-271.07	-220.937
3.63649e+09	0.146534	-246.796	-269.516	-219.771
3.63649e+09	0.146827	-246.856	-269.755	-219.771
3.63649e+09	0.147118	-245.75	-268.141	-218.546
3.63649e+09	0.147409	-244.255	-266.706	-217.559
3.63649e+09	0.1477	-244.135	-266.078	-217.23
3.63649e+09	0.147992	-242.681	-264.686	-215.88
3.63649e+09	0.148283	-241.594	-263.477	-214.719
3.63649e+09	0.148574	-241.535	-263.119	-214.719
3.63649e+09	0.148866	-239.681	-261.385	-212.955
3.63649e+09	0.149157	-239.95	-261.355	-213.135
3.63649e+09	0.149448	-238.964	-260.159	-212.447
3.63649e+09	0.149739	-238.246	-259.322	-211.73
3.63649e+09	0.15003	-238.127	-258.963	-211.76
3.63649e+09	0.150321	-236.363	-257.199	-210.265
3.63649e+09	0.150613	-236.482	-257.229	-210.205
3.63649e+09	0.150905	-235.645	-255.884	-209.368
3.63649e+09	0.151197	-234.808	-255.167	-208.68
3.63649e+09	0.151488	-233.882	-253.941	-207.784
3.63649e+09	0.151779	-232.895	-252.924	-206.976
3.63649e+09	0.152071	-231.669	-251.729	-205.93
3.63649e+09	0.15235	-231.759	-251.579	-206.02
3.63649e+09	0.152642	-231.012	-250.533	-205.302
3.63649e+09	0.152934	-229.995	-249.247	-204.196
3.63649e+09	0.153224	-229.637	-249.008	-204.256
3.63649e+09	0.153516	-229.098	-248.47	-203.957
3.63649e+09	0.153807	-228.829	-247.872	-203.538
3.63649e+09	0.154098	-228.112	-246.975	-202.731
3.63649e+09	0.15439	-227.252	-245.914	-202.233
3.63649e+09	0.154682	-226.376	-244.955	-201.438
3.63649e+09	0.154973	-225.9	-244.404	-201.296
3.63649e+09	0.155265	-225.81	-244.255	-201.326
3.63649e+09	0.155557	-224.853	-242.97	-200.101
3.63649e+09	0.155849	-223.448	-241.415	-198.875
3.63649e+09	0.15614	-223.239	-241.445	-198.725
3.63649e+09	0.156432	-222.522	-240.458	-198.247
3.63649e+09	0.156724	-221.804	-239.382	-197.5
3.63649e+09	0.157016	-220.788	-238.186	-196.274
3.63649e+09	0.157306	-220.399	-237.828	-196.304
3.63649e+09	0.157598	-220.339	-237.648	-196.274
3.63649e+09	0.157889	-219.323	-236.602	-195.646
3.63649e+09	0.158167	-218.426	-235.436	-194.66
3.63649e+09	0.158459	-218.097	-235.197	-194.331
3.63649e+09	0.158751	-217.798	-234.808	-194.301
3.63649e+09	0.159043	-217.38	-234.181	-193.823
3.63649e+09	0.159335	-216.393	-233.074	-192.657
3.63649e+09	0.159626	-215.556	-232.267	-192.298
3.63649e+09	0.159918	-215.197	-231.909	-192.089
3.63649e+09	0.160209	-214.45	-230.683	-191.312
3.63649e+09	0.1605	-214.181	-230.952	-191.341
3.63649e+09	0.160791	-213.224	-229.427	-190.176
3.63649e+09	0.161083	-212.567	-228.799	-189.697
3.63649e+09	0.161375	-212.029	-228.351	-189.548
3.63649e+09	0.161666	-211.311	-227.365	-188.8
3.63649e+09	0.161957	-210.713	-226.587	-188.113
3.63649e+09	0.162248	-209.786	-225.661	-187.425
3.63649e+09	0.162539	-210.056	-225.81	-187.635
3.63649e+09	0.162831	-209.517	-225.242	-187.067
3.63649e+09	0.163121	-209.099	-224.644	-187.096
3.63649e+09	0.163412	-208.501	-223.777	-186.469
3.63649e+09	0.163704	-207.823	-223.169	-185.955
3.63649e+09	0.163995	-206.976	-221.983	-184.974
3.63649e+09	0.164287	-206.349	-221.356	-184.615
3.63649e+09	0.164578	-205.362	-220.309	-183.599
3.63649e+09	0.164869	-205.721	-220.698	-184.077
3.63649e+09	0.165161	-204.794	-219.861	-183.629
3.63649e+09	0.165453	-204.106	-218.815	-182.792
3.63649e+09	0.165745	-204.017	-218.845	-182.821
3.63649e+09	0.166037	-203.778	-218.157	-182.642
3.63649e+09	0.166328	-202.492	-216.931	-181.596
3.63649e+09	0.16662	-202.881	-217.081	-182.134
3.63649e+09	0.166911	-202.522	-216.842	-181.775
3.63649e+09	0.167203	-201.356	-215.526	-180.579
3.63649e+09	0.167494	-201.329	-215.387	-180.502
3.63649e+09	0.167786	-201.057	-214.869	-180.37
3.63649e+09	0.168077	-200.16	-213.762	-179.683
3.63649e+09	0.168368	-199.383	-213.374	-179.174
3.63649e+09	0.168659	-199.802	-213.553	-179.653
3.63649e+09	0.168951	-199.204	-212.716	-179.324
3.63649e+09	0.169242	-198.606	-212.387	-178.965
3.63649e+09	0.169533	-197.888	-211.162	-177.979
3.63649e+09	0.169824	-197.769	-211.221	-177.949
3.63649e+09	0.170116	-197.171	-210.354	-177.351
3.63649e+09	0.170407	-196.274	-209.517	-176.394
3.63649e+09	0.170698	-195.826	-209.099	-176.006
3.63649e+09	0.170989	-195.138	-208.202	-175.527
3.63649e+09	0.171281	-195.371	-208.295	-175.838
3.63649e+09	0.171572	-195.616	-208.292	-175.886
3.63649e+09	0.171863	-194.241	-207.425	-175.139
3.63649e+09	0.172154	-194.211	-206.588	-174.78
3.63649e+09	0.172447	-193.733	-206.02	-174.391
3.63649e+09	0.172738	-193.255	-206.08	-174.451
3.63649e+09	0.173029	-192.657	-205.272	-173.734
3.63649e+09	0.173321	-192.418	-205.123	-173.853
3.63649e+09	0.173613	-191.551	-204.047	-172.867
3.63649e+09	0.173904	-190.803	-203.18	-172.149
3.63649e+09	0.174196	-190.475	-202.791	-171.671
3.63649e+09	0.174487	-190.445	-203.12	-172.269
3.63649e+09	0.174778	-190.146	-202.373	-171.671
3.63649e+09	0.175069	-189.697	-201.984	-171.85
3.63649e+09	0.17536	-189.339	-201.595	-171.731
3.63649e+09	0.175652	-188.741	-201.087	-170.864
3.63649e+09	0.175945	-187.904	-199.891	-170.176
3.63649e+09	0.176237	-188.472	-200.579	-170.953
3.63649e+09	0.176529	-188.203	-200.13	-170.684
3.63649e+09	0.17682	-188.023	-199.802	-170.445
3.63649e+09	0.177111	-187.246	-199.234	-169.967
3.63649e+09	0.177402	-187.007	-199.024	-170.027
3.63649e+09	0.177694	-186.409	-198.217	-169.339
3.63649e+09	0.177984	-185.542	-197.32	-168.472
3.63649e+09	0.178276	-185.392	-196.962	-168.173
3.63649e+09	0.178566	-185.273	-196.693	-168.054
3.63649e+09	0.178858	-184.735	-196.334	-168.024
3.63649e+09	0.17915	-184.393	-195.656	-167.266
3.63649e+09	0.179442	-183.898	-195.288	-167.127
3.63649e+09	0.179733	-184.339	-195.519	-167.321
3.63649e+09	0.180025	-183.449	-194.749	-166.768
3.63649e+09	0.180316	-183.389	-194.72	-166.828
3.63649e+09	0.180607	-182.971	-194.062	-166.559
3.63649e+09	0.180899	-182.134	-193.584	-166.11
3.63649e+09	0.18119	-181.626	-192.896	-165.752
3.63649e+09	0.181481	-181.416	-192.179	-165.124
3.63649e+09	0.181773	-181.865	-193.105	-165.901
3.63649e+09	0.182064	-180.609	-191.551	-164.616
3.63649e+09	0.182356	-180.557	-191.71	-164.937
3.63649e+09	0.182647	-180.161	-190.953	-164.287
3.63649e+09	0.182938	-179.683	-190.355	-164.078
3.63649e+09	0.18323	-179.174	-189.817	-163.659
3.63649e+09	0.183521	-178.816	-189.428	-163.3
3.63649e+09	0.183814	-178.158	-188.681	-162.882
3.63649e+09	0.184105	-178.188	-188.621	-162.882
3.63649e+09	0.184396	-178.188	-188.531	-163.031
3.63649e+09	0.184687	-177.889	-188.442	-162.852
3.63649e+09	0.184978	-177.411	-187.814	-162.374
3.63649e+09	0.185269	-177.351	-187.844	-162.493
3.63649e+09	0.185561	-177.351	-187.682	-162.635
3.63649e+09	0.185853	-176.394	-186.797	-161.686
3.63649e+09	0.186145	-175.707	-186.229	-161.118
3.63649e+09	0.186436	-176.035	-186.259	-161.297
3.63649e+09	0.186727	-176.245	-186.11	-161.507
3.63649e+09	0.187018	-175.186	-185.709	-160.991
3.63649e+09	0.187309	-174.361	-184.765	-160.341
3.63649e+09	0.1876	-174.571	-185.004	-160.46
3.63649e+09	0.187892	-174.72	-185.034	-160.849
3.63649e+09	0.188183	-174.272	-184.466	-160.161
3.63649e+09	0.188474	-173.345	-183.509	-159.265
3.63649e+09	0.188765	-172.986	-183.21	-159.085
3.63649e+09	0.189056	-173.166	-183.36	-159.414
3.63649e+09	0.189348	-173.285	-183.419	-159.504
3.63649e+09	0.189638	-172.538	-182.672	-159.265
3.63649e+09	0.189931	-172.72	-182.804	-159.347
3.63649e+09	0.190222	-172.418	-182.283	-159.025
3.63649e+09	0.190513	-171.97	-182.044	-158.786
3.63649e+09	0.190804	-171.521	-181.566	-158.308
3.63649e+09	0.191097	-171.103	-181.357	-158.069
3.63649e+09	0.191387	-171.103	-181.177	-158.069
3.63649e+09	0.191679	-170.953	-180.878	-157.889
3.63649e+09	0.191971	-170.983	-181.147	-158.039
3.63649e+09	0.192262	-169.817	-180.041	-157.022
3.63649e+09	0.192554	-169.787	-179.832	-157.232
3.63649e+09	0.192845	-169.638	-179.593	-156.933
3.63649e+09	0.193137	-169.13	-179.055	-156.634
3.63649e+09	0.193429	-169.02	-179.077	-156.469
3.63649e+09	0.193721	-168.562	-178.367	-156.275
3.63649e+09	0.194012	-168.711	-178.636	-156.305
3.63649e+09	0.194304	-167.584	-177.384	-155.187
3.63649e+09	0.194595	-168.233	-178.008	-155.886
3.63649e+09	0.194886	-166.619	-176.424	-154.362
3.63649e+09	0.195178	-166.529	-176.065	-154.153
3.63649e+09	0.195469	-166.11	-175.647	-153.704
3.63649e+09	0.195761	-165.961	-175.587	-153.794
3.63649e+09	0.196052	-165.896	-175.296	-153.619
3.63649e+09	0.196343	-165.752	-175.438	-153.704
3.63649e+09	0.196634	-165.243	-174.63	-152.987
3.63649e+09	0.196925	-165.841	-175.348	-153.913
3.63649e+09	0.197217	-165.453	-174.899	-153.734
3.63649e+09	0.197508	-164.646	-174.182	-153.106
3.63649e+09	0.197799	-165.572	-174.81	-154.033
3.63649e+09	0.19809	-165.004	-174.272	-153.435
3.63649e+09	0.198382	-164.018	-173.375	-152.688
3.63649e+09	0.198673	-163.36	-172.478	-151.821
3.63649e+09	0.198964	-163.121	-172.269	-151.611
3.63649e+09	0.199256	-162.882	-171.79	-151.313
3.63649e+09	0.199547	-162.463	-171.462	-150.745
3.63649e+09	0.199837	-162.134	-171.372	-150.685
3.63649e+09	0.200129	-162.224	-171.163	-150.774
3.63649e+09	0.20042	-162.164	-171.282	-150.804
3.63649e+09	0.200711	-161.656	-170.714	-150.416
3.63649e+09	0.201002	-161.387	-170.535	-150.446
3.63649e+09	0.201293	-161.238	-170.535	-150.326
3.63649e+09	0.201585	-161.686	-170.654	-150.685
3.63649e+09	0.201876	-160.341	-169.249	-149.16
3.63649e+09	0.202167	-160.251	-169.19	-149.1
3.63649e+09	0.202459	-160.311	-169.19	-149.31
3.63649e+09	0.20275	-159.444	-168.382	-148.532
3.63649e+09	0.203041	-159.563	-168.382	-148.622
3.63649e+09	0.203332	-159.504	-168.352	-148.532
3.63649e+09	0.203624	-158.995	-167.426	-148.054
3.63649e+09	0.203916	-159.534	-168.083	-148.831
3.63649e+09	0.204207	-159.324	-168.203	-148.742
3.63649e+09	0.204498	-158.756	-167.336	-148.114
3.63649e+09	0.204789	-158.697	-167.276	-148.174
3.63649e+09	0.205081	-157.889	-166.589	-147.606
3.63649e+09	0.205371	-157.65	-166.23	-147.366
3.63649e+09	0.205663	-157.59	-166.14	-147.247
3.63649e+09	0.205954	-156.963	-165.303	-146.38
3.63649e+09	0.206246	-157.262	-165.632	-146.739
3.63649e+09	0.206537	-156.395	-164.496	-145.752
3.63649e+09	0.206829	-156.006	-164.466	-145.483
3.63649e+09	0.20712	-156.006	-164.287	-145.633
3.63649e+09	0.207411	-156.096	-164.406	-145.872
3.63649e+09	0.207702	-156.275	-164.795	-146.201
3.63649e+09	0.207994	-155.976	-163.958	-145.752
3.63649e+09	0.208286	-155.737	-164.078	-145.483
3.63649e+09	0.208577	-155.647	-163.928	-145.423
3.63649e+09	0.208869	-155.139	-163.031	-144.825
3.63649e+09	0.20916	-155.019	-163.091	-144.825
3.63649e+09	0.209452	-154.481	-162.583	-144.347
3.63649e+09	0.209743	-154.299	-162.356	-143.941
3.63649e+09	0.210035	-153.286	-161.297	-143.271
3.63649e+09	0.210315	-154.033	-162.194	-143.809
3.63649e+09	0.210606	-153.824	-162.045	-143.869
3.63649e+09	0.210898	-153.435	-161.566	-143.689
3.63649e+09	0.211189	-153.644	-161.746	-143.54
3.63649e+09	0.21148	-153.017	-161.238	-143.032
3.63649e+09	0.211771	-151.97	-159.803	-141.746
3.63649e+09	0.212062	-152.269	-160.161	-141.956
3.63649e+09	0.212354	-151.582	-159.294	-141.447
3.63649e+09	0.212646	-152.085	-159.867	-141.946
3.63649e+09	0.212937	-151.253	-159.175	-140.969
3.63649e+09	0.213229	-150.984	-158.756	-140.969
3.63649e+09	0.213521	-151.126	-158.936	-141.343
3.63649e+09	0.213812	-150.266	-158.039	-140.252
3.63649e+09	0.214104	-150.147	-158.009	-140.012
3.63649e+09	0.214395	-150.32	-158.015	-140.356
3.63649e+09	0.214686	-150.117	-158.009	-140.401
3.63649e+09	0.214978	-150.356	-158.308	-140.61
3.63649e+09	0.215269	-150.087	-157.77	-140.281
3.63649e+09	0.215561	-149.818	-157.8	-139.953
3.63649e+09	0.215852	-149.609	-157.262	-139.773
3.63649e+09	0.216144	-149.19	-156.933	-139.444
3.63649e+09	0.216436	-149.489	-157.381	-139.743
3.63649e+09	0.216727	-149.041	-156.933	-139.205
3.63649e+09	0.217019	-149.041	-156.813	-139.444
3.63649e+09	0.217311	-148.831	-156.514	-139.116
3.63649e+09	0.217602	-148.263	-155.767	-138.458
3.63649e+09	0.217893	-148.303	-156.004	-138.493
3.63649e+09	0.218184	-147.934	-155.737	-138.278
3.63649e+09	0.218476	-148.054	-155.857	-138.488
3.63649e+09	0.218767	-147.247	-154.9	-137.591
3.63649e+09	0.219059	-147.755	-155.587	-138.219
3.63649e+09	0.219351	-146.978	-154.81	-137.77
3.63649e+09	0.219642	-146.679	-154.063	-137.023
3.63649e+09	0.219934	-146.303	-154.03	-136.849
3.63649e+09	0.220224	-146.619	-154.123	-136.784
3.63649e+09	0.220516	-146.141	-153.854	-136.485
3.63649e+09	0.220808	-145.304	-152.718	-135.827
3.63649e+09	0.221099	-145.274	-152.987	-135.648
3.63649e+09	0.221391	-145.426	-152.797	-135.78
3.63649e+09	0.221681	-144.646	-152.179	-135.08
3.63649e+09	0.221972	-145.154	-152.807	-135.528
3.63649e+09	0.222264	-144.437	-152	-134.661
3.63649e+09	0.222556	-144.945	-152.688	-135.468
3.63649e+09	0.222847	-144.795	-152.12	-135.199
3.63649e+09	0.223137	-144.407	-152	-134.9
3.63649e+09	0.223428	-144.526	-152.03	-135.259
3.63649e+09	0.22372	-143.929	-151.641	-135.05
3.63649e+09	0.224012	-144.138	-151.761	-134.9
3.63649e+09	0.224304	-144.347	-151.851	-134.9
3.63649e+09	0.224595	-143.749	-151.432	-134.631
3.63649e+09	0.224881	-142.822	-150.595	-133.734
3.63649e+09	0.225172	-142.494	-150.027	-133.226
3.63649e+09	0.225464	-142.583	-149.907	-133.406
3.63649e+09	0.225755	-141.896	-149.31	-132.868
3.63649e+09	0.226046	-142.225	-149.668	-133.077
3.63649e+09	0.226338	-141.746	-149.13	-132.449
3.63649e+09	0.22663	-142.045	-149.698	-133.017
3.63649e+09	0.226922	-142.165	-149.459	-133.107
3.63649e+09	0.227214	-141.657	-148.921	-132.598
3.63649e+09	0.227505	-141.866	-149.011	-132.778
3.63649e+09	0.227796	-142.852	-150.206	-133.794
3.63649e+09	0.228087	-141.746	-149.369	-132.987
3.63649e+09	0.228378	-141.567	-148.771	-132.688
3.63649e+09	0.22867	-140.73	-148.144	-132.03
3.63649e+09	0.228962	-141.268	-148.622	-132.329
3.63649e+09	0.229254	-140.76	-147.934	-131.761
3.63649e+09	0.229545	-140.7	-148.174	-132.18
3636489335	0.229836	-140.73	-148.293	-132.09
3.63649e+09	0.230127	-140.909	-148.413	-132.479
3.63649e+09	0.230419	-140.222	-147.695	-131.552
3.63649e+09	0.230711	-140.7	-148.174	-132.12
3.63649e+09	0.231003	-140.252	-147.695	-131.821
3.63649e+09	0.231295	-139.567	-146.999	-131.247
3.63649e+09	0.231587	-138.996	-146.41	-130.655
3.63649e+09	0.231879	-139.056	-146.41	-130.625
3.63649e+09	0.232171	-138.906	-146.051	-130.267
3.63649e+09	0.232464	-138.936	-146.499	-130.715
3.63649e+09	0.232754	-138.548	-145.872	-130.057
3.63649e+09	0.233046	-138.778	-146.144	-130.688
3.63649e+09	0.233338	-138.488	-145.692	-130.506
3.63649e+09	0.23363	-138.039	-145.423	-130.028
3.63649e+09	0.233921	-138.009	-145.244	-129.878
3.63649e+09	0.234212	-137.8	-145.065	-129.758
3.63649e+09	0.234503	-138.099	-145.334	-130.087
3.63649e+09	0.234794	-138.069	-145.363	-130.267
3.63649e+09	0.235087	-137.441	-144.795	-129.579
3.63649e+09	0.235378	-137.77	-145.065	-129.998
3.63649e+09	0.235669	-137.71	-144.855	-129.968
3.63649e+09	0.23596	-137.71	-144.945	-129.938
3.63649e+09	0.236252	-137.501	-144.855	-130.147
3.63649e+09	0.236543	-137.561	-145.005	-130.117
3.63649e+09	0.236834	-137.621	-144.706	-130.028
3.63649e+09	0.237126	-136.794	-143.809	-129.45
3.63649e+09	0.237417	-136.634	-143.6	-129.19
3.63649e+09	0.237707	-136.634	-143.988	-129.43
3.63649e+09	0.237999	-137.441	-144.706	-130.476
3.63649e+09	0.238282	-136.739	-143.727	-129.915
3.63649e+09	0.238573	-136.754	-143.66	-129.639
3.63649e+09	0.238864	-136.425	-143.809	-129.549
3.63649e+09	0.239155	-136.066	-143.48	-129.19
3.63649e+09	0.239446	-135.887	-143.181	-128.981
3.63649e+09	0.239737	-135.857	-143.151	-129.161
3.63649e+09	0.240029	-136.036	-143.361	-129.31
3.63649e+09	0.240321	-135.917	-143.121	-129.4
3.63649e+09	0.240612	-134.9	-142.045	-128.413
3.63649e+09	0.240904	-135.409	-142.583	-128.951
3.63649e+09	0.241196	-135.349	-142.524	-128.892
3.63649e+09	0.241487	-135.08	-142.314	-128.832
3.63649e+09	0.241778	-134.063	-140.82	-127.516
3.63649e+09	0.242069	-134.243	-141.238	-127.726
3.63649e+09	0.242361	-134.512	-141.358	-128.204
3.63649e+09	0.242652	-133.705	-140.491	-127.158
3.63649e+09	0.242944	-133.914	-141.118	-127.785
3.63649e+09	0.243236	-133.585	-140.61	-127.576
3.63649e+09	0.243528	-133.675	-140.76	-127.606
3.63649e+09	0.243819	-133.764	-140.521	-127.546
3.63649e+09	0.244111	-133.555	-140.401	-127.606
3.63649e+09	0.244402	-133.256	-140.192	-127.337
3.63649e+09	0.244694	-133.436	-140.341	-127.546
3.63649e+09	0.244986	-133.406	-140.401	-127.696
3.63649e+09	0.245277	-132.838	-139.863	-127.098
3.63649e+09	0.245569	-132.718	-139.654	-127.068
3.63649e+09	0.24586	-133.346	-140.102	-127.546
3.63649e+09	0.246152	-133.615	-140.58	-128.353
3.63649e+09	0.246443	-133.495	-140.102	-127.935
3.63649e+09	0.246735	-132.927	-139.564	-127.636
3.63649e+09	0.247027	-132.957	-139.982	-127.576
3.63649e+09	0.247318	-133.196	-140.102	-128.114
3.63649e+09	0.247609	-133.204	-140.164	-128.079
3.63649e+09	0.2479	-132.868	-139.444	-127.815
3.63649e+09	0.248191	-132.897	-140.042	-127.965
3.63649e+09	0.248482	-132.628	-139.235	-127.935
3.63649e+09	0.248773	-132.03	-138.876	-127.217
3.63649e+09	0.249064	-131.492	-138.368	-126.709
3.63649e+09	0.249356	-131.313	-138.039	-126.5
3.63649e+09	0.249647	-131.881	-138.876	-127.217
3.63649e+09	0.249938	-131.791	-138.518	-127.038
3.63649e+09	0.25023	-131.761	-138.518	-127.188
3.63649e+09	0.250521	-131.642	-138.189	-127.337
3.63649e+09	0.250812	-131.462	-138.189	-127.158
3.63649e+09	0.251104	-131.164	-137.77	-126.859
3.63649e+09	0.251394	-131.074	-137.8	-126.739
3.63649e+09	0.251687	-131.462	-138.368	-127.247
3.63649e+09	0.25198	-131.543	-138.35	-127.367
3.63649e+09	0.252271	-131.283	-137.95	-126.948
3.63649e+09	0.252562	-130.655	-137.471	-126.649
3.63649e+09	0.252854	-130.954	-137.412	-126.649
3.63649e+09	0.253145	-130.82	-137.095	-126.6
3.63649e+09	0.253436	-130.087	-136.664	-126.022
3.63649e+09	0.253728	-130.057	-136.515	-125.902
3.63649e+09	0.25402	-130.237	-136.963	-126.5
3.63649e+09	0.254312	-130.299	-136.711	-126.298
3.63649e+09	0.254604	-130.894	-137.621	-127.008
3.63649e+09	0.254896	-130.057	-136.724	-126.41
3.63649e+09	0.255187	-130.566	-137.202	-126.918
3.63649e+09	0.255479	-130.087	-136.545	-126.56
3.63649e+09	0.25577	-129.4	-135.827	-126.022
3.63649e+09	0.256062	-129.908	-136.276	-126.59
3.63649e+09	0.256354	-130.147	-136.664	-126.679
3.63649e+09	0.256645	-129.044	-135.358	-125.756
3.63649e+09	0.256937	-129.519	-136.006	-126.171
3.63649e+09	0.257228	-129.25	-135.349	-125.783
3.63649e+09	0.257519	-128.533	-134.96	-125.573
3.63649e+09	0.257811	-128.742	-134.841	-125.454
3.63649e+09	0.258103	-128.951	-135.11	-125.603
3.63649e+09	0.258394	-128.652	-134.87	-125.484
3.63649e+09	0.258686	-128.353	-134.572	-125.334
3.63649e+09	0.258978	-128.682	-134.9	-125.663
3.63649e+09	0.259269	-128.533	-134.422	-125.424
3.63649e+09	0.25956	-128.288	-134.338	-125.164
3.63649e+09	0.259852	-128.533	-134.572	-125.424
3.63649e+09	0.260143	-128.443	-134.721	-125.513
3.63649e+09	0.260434	-128.353	-134.332	-125.364
3.63649e+09	0.260726	-128.079	-134.081	-125.366
3.63649e+09	0.261017	-127.666	-133.854	-124.945
3.63649e+09	0.261308	-127.337	-133.346	-124.647
3.63649e+09	0.2616	-127.277	-133.226	-124.587
3.63649e+09	0.261892	-127.486	-133.705	-124.676
3.63649e+09	0.262183	-127.038	-132.778	-124.377
3.63649e+09	0.262475	-127.188	-133.256	-124.826
3.63649e+09	0.262766	-126.889	-132.598	-124.198
3.63649e+09	0.263057	-126.978	-132.479	-124.258
3.63649e+09	0.263348	-127.158	-132.987	-124.736
3.63649e+09	0.263639	-127.559	-133.368	-125.147
3.63649e+09	0.263931	-127.128	-133.196	-125.125
3.63649e+09	0.264222	-127.427	-133.406	-125.215
3.63649e+09	0.264514	-126.889	-132.718	-124.766
3.63649e+09	0.264805	-127.038	-132.628	-124.676
3.63649e+09	0.265097	-126.978	-132.718	-124.886
3.63649e+09	0.265388	-126.769	-132.359	-124.706
3.63649e+09	0.265679	-125.992	-131.582	-123.989
3.63649e+09	0.265971	-126.079	-131.834	-124.106
3.63649e+09	0.266263	-126.41	-131.821	-124.258
3.63649e+09	0.266554	-125.723	-131.193	-123.69
3.63649e+09	0.266846	-125.812	-131.313	-123.72
3.63649e+09	0.267136	-125.603	-130.775	-123.63
3.63649e+09	0.267427	-125.962	-131.283	-123.989
3.63649e+09	0.26772	-125.783	-130.805	-123.75
3.63649e+09	0.26801	-125.723	-130.835	-123.809
3.63649e+09	0.268302	-125.668	-130.792	-123.832
3.63649e+09	0.268593	-125.633	-130.566	-123.63
3.63649e+09	0.268884	-125.095	-130.446	-123.212
3.63649e+09	0.269175	-124.975	-130.057	-123.241
3.63649e+09	0.269466	-124.706	-129.908	-123.032
3.63649e+09	0.269758	-124.599	-129.833	-122.873
3.63649e+09	0.270049	-125.364	-130.326	-123.511
3.63649e+09	0.270341	-124.826	-129.579	-123.062
3.63649e+09	0.270632	-124.796	-129.938	-123.002
3.63649e+09	0.270924	-125.035	-129.699	-123.062
3.63649e+09	0.271216	-124.955	-129.943	-123.174
3.63649e+09	0.271507	-124.975	-129.938	-123.451
3.63649e+09	0.271799	-125.215	-130.237	-123.899
3.63649e+09	0.272091	-124.647	-129.4	-123.182
3.63649e+09	0.272383	-123.989	-128.682	-122.464
3.63649e+09	0.272674	-123.63	-128.174	-121.986
3.63649e+09	0.272965	-124.736	-129.43	-123.212
3.63649e+09	0.273256	-124.049	-128.951	-122.733
3.63649e+09	0.273548	-124.019	-128.473	-122.464
3.63649e+09	0.273839	-123.78	-128.443	-122.434
3.63649e+09	0.274132	-123.78	-128.443	-122.464
3.63649e+09	0.274423	-123.366	-128.025	-122.105
3.63649e+09	0.274714	-123.451	-127.845	-121.986
3.63649e+09	0.275005	-123.63	-128.114	-122.375
3.63649e+09	0.275296	-123.301	-127.486	-121.926
3.63649e+09	0.275588	-123.174	-127.422	-121.612
3.63649e+09	0.275879	-122.972	-127.038	-121.478
3.63649e+09	0.276172	-122.853	-126.889	-121.478
3.63649e+09	0.276463	-122.644	-127.008	-121.567
3.63649e+09	0.276755	-122.697	-127.005	-121.546
3.63649e+09	0.277046	-122.524	-126.739	-121.239
3.63649e+09	0.277337	-122.823	-126.978	-121.687
3.63649e+09	0.277629	-122.823	-126.918	-121.537
3.63649e+09	0.277921	-122.972	-127.008	-121.597
3.63649e+09	0.278212	-122.434	-126.5	-121.179
3.63649e+09	0.278504	-122.375	-126.47	-121.209
3.63649e+09	0.278796	-122.614	-126.918	-121.418
3.63649e+09	0.279088	-122.494	-126.38	-121.508
3.63649e+09	0.27938	-122.853	-126.829	-121.627
3.63649e+09	0.279672	-121.896	-125.573	-120.581
3.63649e+09	0.279963	-122.165	-126.35	-120.999
3.63649e+09	0.280255	-122.046	-125.543	-120.94
3.63649e+09	0.280546	-122.105	-125.872	-120.73
3.63649e+09	0.280837	-121.986	-125.783	-120.88
3.63649e+09	0.281128	-121.053	-124.802	-120.001
3.63649e+09	0.28142	-122.046	-125.633	-120.94
3.63649e+09	0.281711	-122.285	-126.111	-121.597
3.63649e+09	0.282003	-121.926	-125.693	-120.73
3.63649e+09	0.282294	-121.448	-125.065	-120.461
3.63649e+09	0.282587	-121.836	-125.543	-121.029
3.63649e+09	0.282879	-121.209	-124.856	-120.282
3.63649e+09	0.283171	-120.999	-124.407	-119.983
3.63649e+09	0.283462	-121.089	-124.377	-120.103
3.63649e+09	0.283754	-121.146	-124.681	-120.269
3.63649e+09	0.284045	-121.418	-124.826	-120.641
3.63649e+09	0.284336	-121.448	-124.736	-120.551
3.63649e+09	0.284627	-121.478	-124.676	-120.491
3.63649e+09	0.284919	-121.328	-124.736	-120.581
3.63649e+09	0.285211	-121.239	-124.557	-120.342
3.63649e+09	0.285502	-120.461	-123.859	-119.667
3.63649e+09	0.285794	-120.73	-123.959	-119.893
3.63649e+09	0.286085	-120.252	-123.361	-119.445
3.63649e+09	0.286376	-120.312	-123.6	-119.475
3.63649e+09	0.286667	-119.953	-123.062	-119.116
3.63649e+09	0.286959	-119.338	-122.571	-118.516
3.63649e+09	0.287251	-119.863	-122.793	-118.727
3.63649e+09	0.287543	-119.564	-122.793	-118.697
3.63649e+09	0.287835	-120.215	-123.01	-119.173
3.63649e+09	0.288126	-119.833	-122.883	-118.847
3.63649e+09	0.288417	-119.146	-122.195	-118.1
3.63649e+09	0.288708	-118.817	-121.657	-117.801
3.63649e+09	0.289	-118.697	-121.597	-117.472
3.63649e+09	0.289291	-119.236	-122.225	-118.129
3.63649e+09	0.289583	-119.009	-121.612	-117.392
3.63649e+09	0.289874	-119.026	-121.836	-117.95
3.63649e+09	0.290165	-118.668	-121.298	-117.472
3.63649e+09	0.290456	-118.518	-121.239	-117.532
3.63649e+09	0.290748	-118.638	-121.149	-117.412
3.63649e+09	0.29104	-118.458	-121.119	-117.412
3.63649e+09	0.291332	-118.249	-121.029	-117.173
3.63649e+09	0.291624	-118.324	-120.9	-117.145
3.63649e+09	0.291916	-118.249	-120.611	-116.993
3.63649e+09	0.292206	-118.04	-120.461	-116.665
3.63649e+09	0.292498	-118.01	-120.551	-116.724
3.63649e+09	0.29279	-117.502	-119.983	-116.156
3.63649e+09	0.293082	-117.89	-120.282	-116.605
3.63649e+09	0.293374	-117.502	-119.774	-116.097
3.63649e+09	0.293665	-117.591	-119.804	-116.216
3.63649e+09	0.293956	-118.159	-120.73	-117.083
3.63649e+09	0.294247	-118.04	-120.342	-116.665
3.63649e+09	0.294539	-117.86	-120.401	-116.336
3.63649e+09	0.29483	-117.502	-119.831	-116.159
3.63649e+09	0.295122	-117.365	-119.858	-115.967
3.63649e+09	0.295414	-117.442	-119.505	-116.007
3.63649e+09	0.295705	-117.053	-119.355	-115.529
3.63649e+09	0.295996	-116.635	-118.697	-115.2
3.63649e+09	0.296288	-116.844	-118.787	-115.379
3.63649e+09	0.296579	-116.635	-118.817	-115.05
3.63649e+09	0.296871	-116.844	-118.762	-115.118
3.63649e+09	0.297162	-116.545	-118.817	-114.781
3.63649e+09	0.297453	-116.186	-118.159	-114.452
3.63649e+09	0.297744	-116.336	-118.279	-114.721
3.63649e+09	0.298036	-116.276	-117.95	-114.303
3.63649e+09	0.298328	-116.246	-118.279	-114.452
3.63649e+09	0.29862	-115.17	-116.934	-113.346
3.63649e+09	0.298912	-115.708	-117.681	-114.153
3.63649e+09	0.299204	-116.575	-118.578	-114.871
3.63649e+09	0.299495	-115.708	-117.591	-113.914
3.63649e+09	0.299787	-116.306	-118.339	-114.632
3.63649e+09	0.300078	-115.439	-117.382	-113.615
3.63649e+09	0.300369	-115.917	-117.621	-114.124
3.63649e+09	0.300661	-115.439	-117.382	-113.735
3.63649e+09	0.300952	-115.08	-116.784	-112.988
3.63649e+09	0.301243	-114.751	-116.695	-112.719
3.63649e+09	0.301534	-115.618	-117.292	-113.645
3.63649e+09	0.301825	-115.349	-117.203	-113.376
3.63649e+09	0.302118	-114.961	-116.695	-112.808
3.63649e+09	0.30241	-114.452	-116.276	-112.36
3.63649e+09	0.302702	-114.363	-116.007	-112.21
3.63649e+09	0.302994	-114.961	-116.485	-112.778
3.63649e+09	0.303286	-115.2	-116.695	-113.107
3.63649e+09	0.303577	-114.901	-116.336	-112.838
3.63649e+09	0.303868	-113.914	-115.319	-111.642
3.63649e+09	0.30416	-113.855	-115.26	-111.642
3.63649e+09	0.304452	-113.884	-115.26	-111.463
3.63649e+09	0.304742	-113.705	-115.17	-111.463
3.63649e+09	0.305034	-113.825	-115.23	-111.523
3.63649e+09	0.305325	-113.705	-114.991	-111.284
3.63649e+09	0.305616	-113.944	-115.11	-111.343
3.63649e+09	0.305908	-114.076	-115.337	-111.418
3.63649e+09	0.3062	-114.021	-115.227	-111.309
3.63649e+09	0.306491	-113.466	-114.841	-110.955
3.63649e+09	0.306782	-113.137	-114.542	-110.775
3.63649e+09	0.307074	-112.868	-113.825	-110.417
3.63649e+09	0.307366	-113.197	-114.542	-110.476
3.63649e+09	0.307657	-113.107	-114.183	-110.476
3.63649e+09	0.307948	-113.705	-114.841	-111.284
3.63649e+09	0.30824	-112.629	-113.825	-110.088
3.63649e+09	0.308533	-112.689	-114.273	-110.387
3.63649e+09	0.308824	-112.659	-113.556	-110.058
3.63649e+09	0.309116	-113.017	-114.004	-110.536
3.63649e+09	0.309407	-112.838	-113.855	-110.297
3.63649e+09	0.309699	-112.449	-113.556	-109.879
3.63649e+09	0.30999	-112.748	-114.034	-110.177
3.63649e+09	0.310283	-112.131	-113.199	-109.884
3.63649e+09	0.310575	-112.778	-113.974	-110.476
3.63649e+09	0.310866	-112.27	-113.376	-109.968
3.63649e+09	0.311157	-112.629	-113.825	-110.088
3.63649e+09	0.311449	-111.702	-112.778	-109.37
3.63649e+09	0.311741	-112.18	-113.257	-110.088
3.63649e+09	0.312032	-112.031	-113.167	-109.609
3.63649e+09	0.312324	-111.822	-112.689	-109.46
3.63649e+09	0.312615	-112.39	-113.376	-110.058
3.63649e+09	0.312906	-111.881	-112.988	-109.34
3.63649e+09	0.313198	-112.27	-113.257	-109.639
3.63649e+09	0.313489	-111.672	-112.659	-109.281
3.63649e+09	0.313781	-111.194	-112.21	-108.743
3.63649e+09	0.314072	-111.762	-112.748	-109.52
3.63649e+09	0.314364	-111.104	-112.21	-109.012
3.63649e+09	0.314655	-111.373	-112.509	-109.161
3.63649e+09	0.314946	-111.463	-112.539	-109.281
3.63649e+09	0.315238	-111.403	-112.479	-109.071
3.63649e+09	0.315529	-111.523	-112.509	-109.281
3.63649e+09	0.31582	-111.254	-112.273	-109.182
3.63649e+09	0.316111	-111.822	-112.838	-109.639
3.63649e+09	0.316402	-111.313	-112.449	-109.311
3.63649e+09	0.316694	-111.284	-112.18	-109.191
3.63649e+09	0.316986	-111.284	-112.33	-109.34
3.63649e+09	0.317277	-111.553	-112.689	-109.49
3.63649e+09	0.317569	-111.044	-112.031	-109.101
3.63649e+09	0.317861	-110.716	-111.911	-108.832
3.63649e+09	0.318151	-111.254	-112.449	-109.639
3.63649e+09	0.318443	-110.955	-112.36	-109.221
3.63649e+09	0.318734	-110.088	-111.284	-108.354
3.63649e+09	0.319026	-110.177	-111.523	-108.533
3.63649e+09	0.319317	-110.566	-111.612	-108.862
3.63649e+09	0.319609	-110.447	-111.493	-108.623
3.63649e+09	0.3199	-110.357	-111.284	-108.563
3.63649e+09	0.320191	-109.4	-110.536	-107.846
3.63649e+09	0.320471	-110.417	-111.523	-108.713
3.63649e+09	0.320763	-110.177	-110.925	-108.145
3.63649e+09	0.321054	-109.609	-110.865	-107.846
3.63649e+09	0.321346	-109.819	-110.865	-108.264
3.63649e+09	0.321637	-109.938	-110.716	-108.264
3.63649e+09	0.321929	-110.207	-111.164	-108.832
3.63649e+09	0.322219	-109.998	-111.194	-108.802
3.63649e+09	0.322511	-110.237	-110.955	-108.713
3.63649e+09	0.322791	-109.729	-110.506	-108.234
3.63649e+09	0.323082	-109.221	-110.267	-107.906
3.63649e+09	0.323373	-109.131	-109.759	-107.607
3.63649e+09	0.323665	-109.221	-110.088	-108.055
3.63649e+09	0.323944	-109.669	-110.835	-108.384
3.63649e+09	0.324235	-109.55	-110.327	-108.324
3.63649e+09	0.324526	-109.699	-110.835	-108.473
3.63649e+09	0.324817	-108.802	-109.908	-107.726
3.63649e+09	0.325108	-108.892	-109.849	-107.696
3.63649e+09	0.325399	-109.43	-110.327	-108.414
3.63649e+09	0.325689	-108.743	-109.789	-107.906
3.63649e+09	0.325982	-109.34	-110.387	-108.563
3.63649e+09	0.326274	-109.251	-110.237	-108.503
3.63649e+09	0.326565	-109.281	-110.514	-108.65
3.63649e+09	0.326856	-108.982	-110.267	-108.414
3.63649e+09	0.327148	-109.116	-110.212	-108.376
3.63649e+09	0.327439	-108.653	-109.759	-108.085
3.63649e+09	0.327731	-108.832	-110.028	-108.384
3.63649e+09	0.328023	-108.175	-109.221	-107.906
3.63649e+09	0.328314	-109.699	-110.506	-109.191
3.63649e+09	0.328604	-108.264	-109.34	-107.846
3.63649e+09	0.328896	-107.517	-108.444	-106.949
3.63649e+09	0.329187	-108.892	-110.058	-108.503
3.63649e+09	0.329479	-108.563	-109.669	-108.055
3.63649e+09	0.329771	-107.696	-108.653	-107.457
3.63649e+09	0.330062	-107.846	-108.832	-107.367
3.63649e+09	0.330354	-107.218	-108.234	-106.889
3.63649e+09	0.330646	-108.204	-109.311	-108.055
3.63649e+09	0.330937	-107.726	-108.772	-107.756
3.63649e+09	0.331229	-107.846	-109.041	-107.816
3.63649e+09	0.331521	-107.308	-108.414	-107.397
3.63649e+09	0.331813	-107.935	-109.251	-108.085
3.63649e+09	0.332104	-107.876	-108.982	-108.145
3.63649e+09	0.332396	-107.726	-108.683	-107.995
3.63649e+09	0.332687	-107.995	-109.131	-107.965
3.63649e+09	0.332978	-107.068	-108.055	-107.039
3.63649e+09	0.333269	-107.397	-108.683	-107.726
3.63649e+09	0.333561	-106.889	-107.756	-106.919
3.63649e+09	0.333852	-107.427	-108.503	-107.666
3.63649e+09	0.334144	-107.517	-108.683	-107.876
3.63649e+09	0.334435	-106.829	-107.995	-107.367
3.63649e+09	0.334727	-107.308	-108.264	-107.696
3.63649e+09	0.335019	-107.158	-108.414	-107.218
3.63649e+09	0.33531	-106.53	-107.696	-107.039
3.63649e+09	0.335601	-107.726	-109.071	-108.384
3.63649e+09	0.335892	-107.935	-108.892	-108.354
3.63649e+09	0.336183	-106.979	-108.384	-107.846
3.63649e+09	0.336474	-106.979	-107.906	-107.517
3.63649e+09	0.336765	-107.068	-108.444	-107.995
3.63649e+09	0.337058	-106.919	-107.846	-107.756
3.63649e+09	0.337349	-107.666	-108.892	-108.593
3.63649e+09	0.33764	-106.889	-107.935	-107.816
3.63649e+09	0.337932	-107.068	-108.055	-108.175
3.63649e+09	0.338225	-106.829	-108.115	-107.935
3.63649e+09	0.338517	-106.71	-107.696	-107.607
3.63649e+09	0.338807	-106.799	-107.846	-108.025
3.63649e+09	0.339099	-106.65	-107.726	-107.816
3.63649e+09	0.339391	-107.039	-108.025	-108.384
3.63649e+09	0.339682	-107.278	-108.414	-108.743
3.63649e+09	0.339973	-106.54	-107.691	-108.185
3.63649e+09	0.340265	-106.022	-107.218	-107.696
3.63649e+09	0.340556	-106.172	-107.188	-107.666
3.63649e+09	0.340848	-106.71	-107.607	-107.995
3.63649e+09	0.34114	-106.348	-107.253	-108.102
3.63649e+09	0.341432	-106.202	-107.128	-107.906
3.63649e+09	0.341724	-105.783	-106.949	-107.636
3.63649e+09	0.342015	-106.172	-107.188	-107.816
3.63649e+09	0.342307	-105.873	-106.829	-107.397
3.63649e+09	0.3426	-105.335	-106.321	-106.829
3.63649e+09	0.342892	-105.185	-105.903	-106.799
3.63649e+09	0.343183	-105.454	-106.291	-107.128
3.63649e+09	0.343475	-105.417	-106.239	-107.088
3.63649e+09	0.343767	-106.705	-107.527	-108.185
3.63649e+09	0.344059	-105.574	-106.172	-107.278
3.63649e+09	0.344341	-105.638	-106.422	-107.636
3.63649e+09	0.344632	-104.814	-105.691	-106.568
3.63649e+09	0.344924	-104.946	-106.022	-106.74
3.63649e+09	0.345216	-105.604	-106.261	-107.188
3.63649e+09	0.345507	-105.723	-106.68	-107.218
3.63649e+09	0.345798	-105.992	-106.919	-108.175
3.63649e+09	0.346089	-105.155	-105.903	-107.128
3.63649e+09	0.346381	-105.484	-106.202	-107.487
3.63649e+09	0.346671	-103.959	-104.767	-106.052
3.63649e+09	0.346963	-105.215	-105.962	-107.188
3.63649e+09	0.347255	-105.424	-106.381	-107.577
3.63649e+09	0.347547	-105.066	-105.723	-107.278
3.63649e+09	0.34784	-104.759	-105.526	-106.787
3.63649e+09	0.348132	-104.826	-105.663	-106.859
3.63649e+09	0.348416	-105.066	-105.783	-106.979
3.63649e+09	0.348697	-104.109	-104.826	-106.381
3.63649e+09	0.348988	-104.109	-104.767	-106.231
3.63649e+09	0.349268	-105.125	-105.873	-107.457
3.63649e+09	0.34956	-104.587	-105.484	-106.859
3.63649e+09	0.349851	-104.049	-104.886	-106.202
3.63649e+09	0.350142	-104.258	-105.066	-106.351
3.63649e+09	0.350433	-104.079	-104.677	-106.321
3.63649e+09	0.350726	-104.101	-104.869	-106.431
3.63649e+09	0.351018	-104.438	-105.125	-106.65
3.63649e+09	0.351309	-104.049	-105.066	-106.71
3.63649e+09	0.351601	-104.169	-104.737	-106.56
3.63649e+09	0.351892	-104.169	-105.095	-106.65
3.63649e+09	0.352184	-104.139	-104.737	-106.65
3.63649e+09	0.352475	-104.049	-104.826	-106.5
3.63649e+09	0.352766	-104.019	-104.438	-106.471
3.63649e+09	0.353058	-103.75	-104.408	-106.321
3.63649e+09	0.353349	-103.69	-104.228	-106.172
3.63649e+09	0.353641	-103.571	-104.258	-106.321
3.63649e+09	0.353932	-103.81	-104.318	-106.56
3.63649e+09	0.354212	-103.541	-104.258	-106.261
3.63649e+09	0.354503	-103.78	-104.557	-106.53
3.63649e+09	0.354794	-103.362	-104.109	-105.753
3.63649e+09	0.355086	-103.212	-103.87	-106.022
3.63649e+09	0.355377	-103.391	-104.139	-106.231
3.63649e+09	0.355669	-103.242	-104.019	-106.142
3.63649e+09	0.355961	-103.302	-103.9	-105.932
3.63649e+09	0.356252	-103.272	-103.87	-105.843
3.63649e+09	0.356544	-103.212	-103.87	-105.932
3.63649e+09	0.356836	-103.72	-104.557	-106.381
3.63649e+09	0.357127	-103.421	-103.959	-106.231
3.63649e+09	0.357418	-102.567	-103.115	-105.362
3.63649e+09	0.357709	-102.614	-103.092	-105.185
3.63649e+09	0.358	-103.511	-103.989	-106.022
3.63649e+09	0.358291	-103.391	-103.75	-106.112
3.63649e+09	0.358582	-102.704	-102.973	-105.305
3.63649e+09	0.358874	-102.405	-102.973	-105.125
3.63649e+09	0.359166	-102.554	-102.823	-104.856
3.63649e+09	0.359457	-102.435	-102.913	-105.095
3.63649e+09	0.359749	-101.897	-102.405	-104.737
3.63649e+09	0.360044	-103.159	-103.437	-105.84
3.63649e+09	0.360336	-101.777	-102.046	-104.498
3.63649e+09	0.360627	-102.402	-102.896	-105.088
3.63649e+09	0.360919	-102.584	-103.033	-105.394
3.63649e+09	0.36121	-102.405	-102.943	-105.275
3.63649e+09	0.361501	-102.076	-102.674	-105.006
3.63649e+09	0.361794	-102.405	-102.823	-105.215
3.63649e+09	0.362086	-102.614	-103.003	-105.424
3.63649e+09	0.362378	-102.101	-102.539	-104.649
3.63649e+09	0.362669	-102.255	-102.644	-105.095
3.63649e+09	0.362962	-101.628	-102.106	-104.408
3.63649e+09	0.363253	-101.986	-102.285	-104.647
3.63649e+09	0.363546	-101.553	-102.183	-104.403
3.63649e+09	0.363838	-102.524	-103.302	-105.783
3.63649e+09	0.364128	-101.897	-102.166	-104.587
3.63649e+09	0.364419	-102.674	-103.242	-105.454
3.63649e+09	0.364711	-101.986	-102.375	-104.916
3.63649e+09	0.364995	-101.897	-102.405	-104.916
3.63649e+09	0.365286	-101.777	-102.226	-104.527
3.63649e+09	0.365577	-102.435	-102.704	-105.125
3.63649e+09	0.365868	-101.687	-102.285	-104.767
3.63649e+09	0.36616	-101.179	-101.687	-104.228
3.63649e+09	0.366452	-101.269	-101.747	-104.139
3.63649e+09	0.366743	-101.06	-101.508	-104.079
3.63649e+09	0.367034	-101.508	-102.046	-104.438
3.63649e+09	0.367326	-101.119	-101.747	-104.378
3.63649e+09	0.367617	-100.85	-101.269	-103.9
3.63649e+09	0.367909	-100.791	-101.179	-103.75
3.63649e+09	0.3682	-101.06	-101.209	-103.69
3.63649e+09	0.368491	-100.641	-101.06	-103.421
3.63649e+09	0.368783	-100.82	-101.09	-103.541
3.63649e+09	0.369074	-100.581	-101	-103.391
3.63649e+09	0.369357	-100.372	-100.611	-103.063
3.63649e+09	0.36965	-99.834	-100.432	-102.734
3.63649e+09	0.369941	-100.581	-100.85	-103.511
3.63649e+09	0.370232	-100.522	-100.731	-103.332
3.63649e+09	0.370524	-99.714	-99.834	-102.435
3.63649e+09	0.370816	-100.223	-100.641	-102.973
3.63649e+09	0.371108	-99.565	-99.864	-102.345
3.63649e+09	0.371399	-99.924	-99.924	-102.734
3.63649e+09	0.371691	-99.535	-99.804	-102.465
3.63649e+09	0.371969	-99.714	-100.223	-102.465
3.63649e+09	0.37226	-100.103	-100.252	-102.644
3.63649e+09	0.372539	-101.149	-101.329	-103.78
3.63649e+09	0.372821	-98.548	-98.698	-101.269
3.63649e+09	0.373112	-99.535	-99.625	-102.166
3.63649e+09	0.373404	-99.475	-99.595	-102.076
3.63649e+09	0.373696	-99.146	-99.146	-101.598
3.63649e+09	0.373988	-99.684	-99.834	-102.016
3636489855	0.37428	-100.133	-99.804	-102.255
3.63649e+09	0.374572	-100.462	-100.372	-102.584
3.63649e+09	0.374863	-99.655	-99.415	-102.046
3.63649e+09	0.375154	-99.655	-99.505	-101.687
3.63649e+09	0.375446	-98.907	-98.638	-100.761
3.63649e+09	0.375737	-99.087	-98.937	-101.03
3.63649e+09	0.376027	-100.193	-99.894	-102.046
3.63649e+09	0.376319	-99.774	-99.266	-101.598
3.63649e+09	0.37661	-99.356	-99.116	-101.299
3.63649e+09	0.376902	-99.655	-99.326	-101.777
3.63649e+09	0.377193	-99.804	-99.445	-101.658
3.63649e+09	0.377474	-99.439	-98.852	-101.013
3.63649e+09	0.377767	-99.954	-99.684	-102.016
3.63649e+09	0.378047	-98.548	-97.951	-100.163
3.63649e+09	0.378337	-99.505	-99.087	-101
3.63649e+09	0.378629	-99.266	-98.578	-100.671
3.63649e+09	0.378921	-99.116	-98.339	-100.282
3.63649e+09	0.379212	-98.728	-97.891	-100.252
3.63649e+09	0.379503	-97.711	-97.054	-99.206
3.63649e+09	0.379794	-98.638	-97.801	-100.103
3.63649e+09	0.380087	-98.818	-98.07	-99.954
3.63649e+09	0.380379	-98.937	-98.13	-100.193
3.63649e+09	0.380671	-98.668	-97.682	-99.595
3.63649e+09	0.380963	-98.429	-97.634	-99.552
3.63649e+09	0.381253	-98.309	-97.263	-99.087
3.63649e+09	0.381545	-98.818	-97.741	-99.625
3.63649e+09	0.381836	-98.997	-98.279	-100.013
3.63649e+09	0.382114	-97.532	-96.396	-98.309
3.63649e+09	0.382405	-97.233	-96.097	-97.98
3.63649e+09	0.382697	-98.16	-97.054	-98.907
3.63649e+09	0.382988	-98.1	-97.263	-98.788
3.63649e+09	0.38328	-97.969	-97.048	-98.659
3.63649e+09	0.383573	-97.682	-96.695	-98.399
3.63649e+09	0.383864	-98.369	-97.383	-98.937
3.63649e+09	0.384155	-98.937	-97.891	-99.565
3.63649e+09	0.384446	-98.07	-96.994	-98.818
3.63649e+09	0.384737	-97.891	-96.725	-98.668
3.63649e+09	0.385029	-98.22	-97.054	-99.027
3.63649e+09	0.385321	-99.146	-97.951	-99.744
3.63649e+09	0.385613	-99.326	-98.01	-99.744
3.63649e+09	0.385893	-97.383	-96.037	-97.741
3.63649e+09	0.386184	-98.04	-96.635	-98.309
3.63649e+09	0.386476	-97.323	-95.768	-97.622
3.63649e+09	0.386767	-98.01	-96.964	-98.459
3.63649e+09	0.387059	-97.592	-96.157	-97.622
3.63649e+09	0.387351	-97.383	-96.007	-97.741
3.63649e+09	0.387642	-97.323	-95.978	-97.562
3.63649e+09	0.387933	-97.552	-96.374	-98.045
3.63649e+09	0.388224	-97.442	-96.097	-97.711
3.63649e+09	0.388508	-97.771	-96.546	-98.369
3.63649e+09	0.3888	-98.01	-96.486	-98.01
3.63649e+09	0.389091	-97.741	-96.187	-97.921
3.63649e+09	0.389383	-97.173	-95.828	-97.442
3.63649e+09	0.389674	-97.412	-96.127	-97.502
3.63649e+09	0.389966	-97.383	-95.888	-97.562
3.63649e+09	0.390258	-96.635	-95.499	-96.695
3.63649e+09	0.39055	-96.964	-95.798	-97.203
3.63649e+09	0.390841	-96.546	-95.2	-96.785
3.63649e+09	0.391133	-97.203	-95.619	-97.054
3.63649e+09	0.391424	-96.815	-95.529	-96.874
3.63649e+09	0.391716	-96.426	-95.021	-96.276
3.63649e+09	0.392007	-96.635	-95.111	-96.396
3.63649e+09	0.392298	-96.546	-95.111	-96.336
3.63649e+09	0.392591	-95.14	-93.496	-94.812
3.63649e+09	0.392869	-96.874	-95.529	-96.635
3.63649e+09	0.39316	-95.708	-94.004	-95.559
3.63649e+09	0.393451	-96.934	-95.32	-96.695
3.63649e+09	0.393742	-96.306	-94.871	-96.067
3.63649e+09	0.394034	-96.426	-94.961	-96.097
3.63649e+09	0.394325	-96.247	-94.752	-96.127
3.63649e+09	0.394617	-95.918	-94.303	-95.469
3.63649e+09	0.394909	-96.247	-94.722	-95.948
3.63649e+09	0.395199	-96.067	-94.752	-95.679
3.63649e+09	0.395491	-96.217	-94.752	-96.007
3.63649e+09	0.395782	-95.589	-94.184	-95.529
3.63649e+09	0.396073	-95.858	-94.274	-95.35
3.63649e+09	0.396365	-95.469	-93.855	-95.021
3.63649e+09	0.396657	-94.647	-93.085	-94.702
3.63649e+09	0.396949	-95.32	-93.646	-94.961
3.63649e+09	0.397241	-95.29	-93.586	-95.051
3.63649e+09	0.397533	-95.23	-93.287	-94.871
3.63649e+09	0.397825	-95.88	-94.51	-95.908
3.63649e+09	0.398116	-95.32	-93.735	-95.23
3.63649e+09	0.398407	-95.708	-94.184	-95.38
3.63649e+09	0.398698	-96.426	-94.961	-96.336
3.63649e+09	0.398989	-96.247	-94.692	-95.948
3.63649e+09	0.399281	-95.619	-94.214	-95.589
3.63649e+09	0.399572	-95.888	-94.423	-95.738
3.63649e+09	0.399863	-95.38	-93.706	-95.14
3.63649e+09	0.400154	-95.305	-93.304	-94.921
3.63649e+09	0.400445	-94.782	-93.167	-94.423
3.63649e+09	0.400737	-95.086	-93.414	-94.866
3.63649e+09	0.40103	-94.214	-92.689	-94.184
3.63649e+09	0.401322	-94.393	-92.659	-94.214
3.63649e+09	0.401612	-95.021	-93.765	-94.901
3.63649e+09	0.401904	-94.752	-93.078	-94.543
3.63649e+09	0.402196	-94.423	-92.749	-94.483
3.63649e+09	0.402488	-94.991	-93.586	-94.961
3.63649e+09	0.40278	-94.662	-92.898	-94.752
3.63649e+09	0.403071	-94.483	-92.719	-94.393
3.63649e+09	0.403363	-94.722	-93.197	-94.752
3.63649e+09	0.403654	-94.513	-92.868	-94.513
3.63649e+09	0.403946	-95.469	-93.915	-95.469
3.63649e+09	0.404238	-94.901	-93.197	-94.901
3.63649e+09	0.40453	-95.051	-93.526	-95.35
3.63649e+09	0.404822	-94.602	-92.928	-94.842
3636489966	0.405114	-94.453	-92.749	-94.901
3.63649e+09	0.405405	-94.453	-93.078	-94.871
3.63649e+09	0.405696	-94.483	-93.108	-94.901
3.63649e+09	0.405988	-94.393	-92.779	-94.782
3.63649e+09	0.40628	-93.586	-92.091	-94.094
3.63649e+09	0.406559	-94.543	-93.257	-94.961
3.63649e+09	0.40685	-94.513	-92.779	-94.871
3.63649e+09	0.407141	-94.274	-92.629	-94.483
3.63649e+09	0.407432	-93.795	-91.942	-94.184
3.63649e+09	0.407723	-94.393	-92.51	-94.513
3.63649e+09	0.408016	-94.154	-92.241	-94.214
3.63649e+09	0.408306	-94.453	-92.48	-94.632
3.63649e+09	0.408598	-94.632	-92.629	-94.543
3.63649e+09	0.408889	-94.303	-92.57	-94.483
3.63649e+09	0.409182	-94.154	-92.271	-94.423
3.63649e+09	0.409472	-95.469	-93.466	-95.828
3.63649e+09	0.409763	-95.081	-93.078	-95.14
3.63649e+09	0.410054	-94.729	-92.647	-94.839
3.63649e+09	0.410346	-94.455	-92.428	-94.483
3.63649e+09	0.410635	-95.17	-93.227	-95.589
3.63649e+09	0.410926	-94.055	-91.918	-94.351
3.63649e+09	0.411218	-94.931	-92.689	-95.14
3.63649e+09	0.41151	-94.812	-92.48	-95.051
3.63649e+09	0.411801	-94.602	-92.42	-94.782
3.63649e+09	0.412093	-94.602	-92.181	-94.931
3.63649e+09	0.412383	-94.214	-91.852	-94.572
3.63649e+09	0.412675	-94.034	-91.583	-94.094
3.63649e+09	0.412966	-94.184	-91.404	-94.184
3.63649e+09	0.413258	-94.004	-91.434	-94.333
3.63649e+09	0.413549	-94.064	-91.643	-94.184
3.63649e+09	0.413841	-94.513	-92.002	-94.871
3.63649e+09	0.414133	-93.765	-91.314	-94.184
3.63649e+09	0.414425	-93.616	-91.164	-94.034
3.63649e+09	0.414717	-94.722	-92.181	-95.14
3.63649e+09	0.41501	-94.592	-92.318	-95.031
3.63649e+09	0.415301	-94.513	-92.211	-95.051
3.63649e+09	0.415592	-94.333	-91.972	-94.812
3.63649e+09	0.415885	-94.602	-92.181	-94.991
3.63649e+09	0.416176	-94.094	-91.583	-94.543
3.63649e+09	0.416468	-94.455	-91.797	-94.812
3.63649e+09	0.416761	-94.094	-91.493	-94.572
3.63649e+09	0.417052	-94.244	-91.643	-94.543
3.63649e+09	0.417344	-94.333	-92.061	-94.931
3.63649e+09	0.417636	-94.363	-91.882	-95.051
3.63649e+09	0.417927	-94.513	-91.732	-95.14
3.63649e+09	0.418219	-93.825	-91.284	-94.214
3.63649e+09	0.41851	-93.377	-90.626	-93.945
3.63649e+09	0.418801	-93.676	-91.045	-94.244
3.63649e+09	0.419092	-93.855	-90.866	-94.064
3.63649e+09	0.419384	-93.526	-91.015	-94.154
3.63649e+09	0.419674	-94.064	-91.374	-94.692
3.63649e+09	0.419966	-93.556	-90.716	-94.423
3.63649e+09	0.420258	-94.064	-91.404	-94.722
3.63649e+09	0.42055	-93.377	-90.866	-94.094
3.63649e+09	0.420842	-92.958	-90.327	-93.586
3.63649e+09	0.421133	-93.765	-90.985	-94.513
3.63649e+09	0.421411	-93.759	-91.129	-94.581
3.63649e+09	0.421703	-93.436	-90.626	-94.004
3.63649e+09	0.421994	-94.064	-91.374	-94.752
3.63649e+09	0.422286	-93.706	-91.105	-94.602
3.63649e+09	0.422578	-93.945	-91.105	-94.722
3.63649e+09	0.422869	-94.453	-92.002	-95.41
3.63649e+09	0.423149	-93.825	-91.096	-94.45
3.63649e+09	0.423427	-92.629	-89.849	-93.496
3.63649e+09	0.423718	-93.616	-90.686	-94.064
3.63649e+09	0.424009	-93.347	-90.776	-94.064
3.63649e+09	0.424301	-93.466	-90.716	-94.244
3.63649e+09	0.424592	-93.287	-90.626	-94.274
3.63649e+09	0.424883	-93.825	-91.404	-94.812
3.63649e+09	0.425175	-92.779	-90.357	-93.676
3.63649e+09	0.425466	-93.048	-90.447	-94.244
3.63649e+09	0.425757	-93.407	-90.537	-94.333
3.63649e+09	0.426049	-93.197	-90.537	-94.004
3.63649e+09	0.426339	-92.599	-90.029	-93.586
3.63649e+09	0.426631	-92.629	-89.939	-93.496
3.63649e+09	0.426924	-92.3	-89.789	-93.227
3.63649e+09	0.427215	-93.078	-90.298	-93.825
3.63649e+09	0.427507	-92.39	-89.73	-93.287
3.63649e+09	0.427798	-92.988	-90.298	-93.735
3.63649e+09	0.428089	-92.39	-89.879	-93.347
3.63649e+09	0.428382	-92.839	-90.477	-93.945
3.63649e+09	0.428674	-92.061	-89.789	-93.257
3.63649e+09	0.428965	-92.54	-89.939	-93.825
3.63649e+09	0.429257	-91.942	-89.431	-93.317
3.63649e+09	0.429548	-92.779	-90.058	-93.855
3.63649e+09	0.429841	-92.33	-89.461	-93.407
3.63649e+09	0.430132	-92.071	-89.413	-93.195
3.63649e+09	0.430424	-92.36	-90.058	-93.735
3.63649e+09	0.430715	-92.211	-89.969	-93.735
3.63649e+09	0.431006	-92.48	-89.819	-93.676
3.63649e+09	0.431298	-92.45	-90.088	-93.765
3.63649e+09	0.43159	-92.51	-90.118	-93.975
3.63649e+09	0.431881	-92.809	-90.447	-94.483
3.63649e+09	0.432172	-92.121	-89.67	-93.855
3.63649e+09	0.432463	-91.942	-89.73	-93.676
3.63649e+09	0.432754	-91.404	-89.191	-93.167
3.63649e+09	0.433046	-91.224	-88.952	-93.078
3.63649e+09	0.433338	-91.703	-89.311	-93.347
3.63649e+09	0.43363	-92.091	-89.819	-94.034
3.63649e+09	0.433921	-91.553	-88.893	-93.227
3.63649e+09	0.434212	-91.164	-88.683	-92.659
3.63649e+09	0.434504	-90.776	-88.115	-92.271
3.63649e+09	0.434796	-90.895	-88.594	-92.868
3.63649e+09	0.435088	-91.434	-88.952	-93.197
3.63649e+09	0.435378	-91.015	-88.384	-92.36
3.63649e+09	0.43567	-91.135	-88.833	-92.809
3.63649e+09	0.435962	-90.955	-88.534	-92.839
3.63649e+09	0.436254	-90.925	-88.623	-92.868
3.63649e+09	0.436546	-90.746	-88.145	-92.839
3.63649e+09	0.436836	-91.162	-88.564	-93.069
3.63649e+09	0.437128	-91.164	-88.833	-93.138
3.63649e+09	0.437419	-90.895	-88.414	-92.659
3.63649e+09	0.437711	-90.92	-88.646	-92.976
3.63649e+09	0.438003	-90.619	-88.427	-92.702
3.63649e+09	0.438294	-90.596	-88.205	-92.898
3.63649e+09	0.438585	-90.866	-88.713	-93.018
3.63649e+09	0.438877	-90.626	-88.145	-92.839
3.63649e+09	0.439168	-91.331	-89.112	-93.606
3.63649e+09	0.439459	-90.895	-88.653	-93.407
3.63649e+09	0.439751	-90.806	-88.803	-93.466
3.63649e+09	0.440043	-90.806	-88.623	-93.347
3.63649e+09	0.440335	-90.836	-88.683	-93.048
3.63649e+09	0.440626	-90.387	-88.145	-92.898
3.63649e+09	0.440918	-89.7	-88.026	-91.583
3.63649e+09	0.441209	-89.413	-87.55	-92.345
3.63649e+09	0.4415	-90.029	-87.637	-92.39
3.63649e+09	0.441791	-91.673	-87.727	-92.868
3.63649e+09	0.442082	-90.029	-87.667	-92.48
3.63649e+09	0.442373	-90.327	-87.727	-92.39
3.63649e+09	0.442665	-89.759	-87.547	-92.45
3.63649e+09	0.442957	-89.879	-87.547	-92.42
3.63649e+09	0.443248	-89.52	-87.278	-92.061
3.63649e+09	0.443541	-89.715	-87.193	-92.236
3.63649e+09	0.443832	-89.824	-87.468	-92.729
3.63649e+09	0.444124	-90.118	-87.846	-93.048
3.63649e+09	0.444415	-89.73	-87.757	-92.42
3.63649e+09	0.444706	-89.072	-87.996	-92.211
3.63649e+09	0.444998	-90.746	-88.773	-95.17
3.63649e+09	0.44529	-90.866	-88.504	-94.692
3.63649e+09	0.445582	-90.357	-88.534	-93.586
3.63649e+09	0.445873	-89.989	-88.098	-93.469
3.63649e+09	0.446164	-89.431	-87.159	-92.868
3.63649e+09	0.446456	-89.431	-87.398	-92.719
3.63649e+09	0.446747	-89.687	-87.659	-93.03
3.63649e+09	0.447039	-89.605	-87.879	-93.195
3.63649e+09	0.447331	-88.893	-86.949	-92.181
3.63649e+09	0.447622	-88.564	-86.949	-92.061
3.63649e+09	0.447914	-88.975	-87.385	-92.619
3.63649e+09	0.448206	-88.81	-87.111	-92.619
3.63649e+09	0.448498	-89.132	-87.577	-92.749
3.63649e+09	0.448789	-88.833	-87.009	-92.42
3.63649e+09	0.44908	-88.653	-86.621	-92.091
3.63649e+09	0.449372	-88.534	-86.919	-92.181
3.63649e+09	0.449664	-88.728	-87.215	-92.411
3.63649e+09	0.449956	-88.594	-86.949	-92.121
3.63649e+09	0.450248	-88.713	-87.278	-92.51
3.63649e+09	0.450539	-88.205	-86.621	-91.613
3.63649e+09	0.45083	-87.786	-86.082	-91.404
3.63649e+09	0.451122	-87.996	-86.232	-91.374
3.63649e+09	0.451414	-87.338	-85.873	-90.866
3.63649e+09	0.451705	-87.876	-86.351	-91.523
3.63649e+09	0.451996	-87.308	-85.783	-90.925
3.63649e+09	0.452288	-87.727	-86.142	-91.374
3.63649e+09	0.452579	-88.005	-86.492	-91.852
3.63649e+09	0.452871	-87.996	-86.561	-91.822
3.63649e+09	0.453162	-88.145	-86.591	-91.792
3.63649e+09	0.453454	-87.816	-86.441	-91.643
3.63649e+09	0.453746	-87.876	-86.74	-91.852
3.63649e+09	0.454038	-87.517	-86.023	-91.135
3.63649e+09	0.454329	-86.8	-85.186	-90.357
3.63649e+09	0.454621	-87.009	-85.574	-90.567
3.63649e+09	0.454911	-87.398	-85.933	-90.985
3.63649e+09	0.455202	-87.099	-85.724	-90.955
3.63649e+09	0.455493	-86.979	-85.754	-90.985
3.63649e+09	0.455785	-86.68	-85.275	-90.447
3.63649e+09	0.456076	-87.009	-85.664	-90.656
3.63649e+09	0.456367	-86.892	-85.522	-90.838
3.63649e+09	0.456659	-86.561	-85.215	-90.357
3.63649e+09	0.456951	-86.8	-85.365	-90.596
3.63649e+09	0.457243	-86.501	-85.006	-90.268
3.63649e+09	0.457534	-86.8	-85.395	-90.387
3.63649e+09	0.457826	-86.645	-85.44	-90.537
3.63649e+09	0.458117	-86.919	-85.664	-90.866
3.63649e+09	0.458409	-86.591	-85.036	-90.118
3.63649e+09	0.458702	-86.492	-85.144	-90.504
3.63649e+09	0.458993	-86.561	-85.514	-90.417
3.63649e+09	0.459278	-86.8	-85.455	-90.596
3.63649e+09	0.459569	-86.023	-84.917	-89.969
3.63649e+09	0.459861	-86.292	-84.737	-89.73
3.63649e+09	0.460152	-86.471	-85.275	-90.357
3.63649e+09	0.460445	-86.399	-85.33	-90.153
3.63649e+09	0.460736	-85.634	-84.528	-89.55
3.63649e+09	0.461027	-85.634	-84.588	-89.461
3.63649e+09	0.461318	-85.215	-83.96	-88.743
3.63649e+09	0.461611	-85.604	-84.797	-89.431
3.63649e+09	0.461902	-85.604	-84.169	-89.251
3.63649e+09	0.462194	-85.467	-84.344	-89.057
3.63649e+09	0.462485	-85.056	-83.795	-88.673
3.63649e+09	0.462776	-85.036	-83.571	-88.504
3.63649e+09	0.463068	-85.813	-84.498	-89.191
3.63649e+09	0.46336	-85.006	-83.631	-88.444
3.63649e+09	0.463652	-85.012	-83.763	-88.399
3.63649e+09	0.463943	-85.006	-83.721	-88.534
3.63649e+09	0.464234	-84.558	-83.123	-87.936
3.63649e+09	0.464526	-84.528	-83.332	-87.846
3.63649e+09	0.464817	-84.552	-83.401	-88.202
3.63649e+09	0.465108	-85.156	-84.02	-88.564
3.63649e+09	0.465399	-84.976	-83.721	-88.444
3.63649e+09	0.465691	-84.677	-83.601	-87.816
3.63649e+09	0.465983	-84.917	-83.661	-88.235
3.63649e+09	0.466275	-84.438	-83.332	-87.667
3.63649e+09	0.466566	-84.468	-83.302	-87.667
3.63649e+09	0.466857	-84.767	-83.631	-88.354
3.63649e+09	0.467149	-84.468	-83.362	-87.966
3.63649e+09	0.46744	-84.289	-83.093	-87.517
3.63649e+09	0.467731	-83.99	-82.704	-87.308
3.63649e+09	0.468023	-83.452	-82.525	-86.89
3.63649e+09	0.468313	-83.571	-82.316	-86.77
3.63649e+09	0.468604	-83.691	-82.106	-86.501
3.63649e+09	0.468896	-83.541	-82.346	-86.471
3.63649e+09	0.469187	-83.302	-82.017	-86.262
3.63649e+09	0.469479	-83.272	-81.987	-86.172
3.63649e+09	0.46977	-83.631	-82.435	-86.71
3.63649e+09	0.470061	-83.511	-82.346	-86.68
3.63649e+09	0.470353	-83.482	-82.346	-86.561
3.63649e+09	0.470644	-83.631	-82.405	-86.68
3.63649e+09	0.470936	-83.661	-82.525	-86.561
3.63649e+09	0.471227	-83.153	-81.778	-86.232
3.63649e+09	0.471519	-83.272	-81.807	-86.023
3.63649e+09	0.47181	-82.973	-81.748	-86.023
3.63649e+09	0.472101	-82.435	-81.329	-85.544
3.63649e+09	0.472392	-82.776	-81.757	-85.933
3.63649e+09	0.472684	-82.316	-80.941	-84.976
3.63649e+09	0.472976	-82.764	-81.628	-85.843
3.63649e+09	0.473268	-82.525	-81.21	-85.395
3.63649e+09	0.473559	-81.987	-80.821	-85.156
3.63649e+09	0.473851	-81.897	-80.462	-84.827
3.63649e+09	0.474143	-82.704	-81.538	-85.425
3.63649e+09	0.474435	-82.106	-81.21	-85.425
3.63649e+09	0.474726	-82.047	-80.791	-84.976
3.63649e+09	0.475018	-81.927	-80.97	-84.767
3.63649e+09	0.47531	-82.261	-81.165	-85.193
3.63649e+09	0.475602	-82.017	-80.851	-84.976
3.63649e+09	0.475894	-82.25	-81.231	-85.144
3.63649e+09	0.476185	-81.359	-80.283	-84.229
3.63649e+09	0.476476	-82.017	-80.821	-85.006
3.63649e+09	0.476769	-82.017	-81.21	-85.126
3.63649e+09	0.477061	-81.957	-81.06	-84.976
3.63649e+09	0.477353	-81.837	-80.701	-84.767
3.63649e+09	0.477644	-81.718	-80.791	-84.468
3.63649e+09	0.477934	-81.897	-80.821	-84.737
3.63649e+09	0.478226	-81.06	-80.074	-84.169
3.63649e+09	0.478518	-81.359	-80.133	-84.169
3.63649e+09	0.478809	-81.389	-80.313	-84.229
3.63649e+09	0.4791	-81.628	-80.462	-84.677
3.63649e+09	0.479392	-81.389	-80.462	-84.378
3.63649e+09	0.479684	-80.973	-79.986	-83.85
3.63649e+09	0.479976	-80.941	-80.014	-84.139
3.63649e+09	0.480267	-80.791	-79.446	-83.631
3.63649e+09	0.480558	-80.911	-80.044	-83.661
3.63649e+09	0.48085	-81.06	-79.954	-83.87
3.63649e+09	0.481142	-81.21	-79.954	-83.99
3.63649e+09	0.481433	-80.941	-79.954	-83.511
3.63649e+09	0.481726	-80.37	-79.521	-83.604
3.63649e+09	0.482017	-80.48	-79.438	-83.604
3.63649e+09	0.482308	-80.671	-79.805	-83.392
3.63649e+09	0.4826	-80.851	-79.775	-83.631
3.63649e+09	0.482891	-80.462	-79.326	-83.571
3.63649e+09	0.483183	-80.891	-80.069	-83.741
3.63649e+09	0.483475	-80.432	-79.207	-83.332
3.63649e+09	0.483766	-80.244	-79.455	-83.401
3.63649e+09	0.484057	-81.15	-80.044	-84.05
3.63649e+09	0.484349	-80.726	-79.74	-83.823
3.63649e+09	0.484641	-80.163	-79.266	-83.242
3.63649e+09	0.484933	-80.283	-79.446	-83.332
3.63649e+09	0.485224	-80.373	-79.685	-83.661
3.63649e+09	0.485515	-80.671	-79.685	-83.81
3.63649e+09	0.485806	-80.193	-79.266	-83.482
3.63649e+09	0.486097	-80.552	-79.775	-83.87
3.63649e+09	0.486388	-79.954	-78.997	-83.302
3.63649e+09	0.486679	-79.834	-78.878	-83.033
3.63649e+09	0.486971	-80.133	-79.416	-83.482
3.63649e+09	0.487262	-79.476	-78.489	-82.674
3.63649e+09	0.487554	-79.506	-78.549	-82.704
3.63649e+09	0.487844	-79.805	-78.818	-83.093
3.63649e+09	0.488136	-80.163	-79.266	-83.213
3.63649e+09	0.488427	-80.223	-79.237	-83.571
3.63649e+09	0.488719	-80.133	-79.326	-83.422
3.63649e+09	0.48901	-80.552	-79.864	-83.96
3.63649e+09	0.489301	-80.074	-79.506	-83.721
3.63649e+09	0.489592	-79.565	-78.997	-83.093
3.63649e+09	0.489883	-79.834	-79.087	-83.541
3.63649e+09	0.490173	-79.326	-78.429	-82.973
3.63649e+09	0.490465	-79.834	-79.266	-83.691
3.63649e+09	0.490757	-79.595	-78.938	-83.242
3.63649e+09	0.491049	-79.446	-78.519	-83.362
3.63649e+09	0.49134	-79.057	-78.34	-82.973
3.63649e+09	0.491632	-79.296	-78.429	-82.854
3.63649e+09	0.491923	-79.655	-78.579	-83.482
3.63649e+09	0.492214	-79.984	-79.356	-84.109
3.63649e+09	0.492505	-79.625	-78.908	-83.571
3.63649e+09	0.492796	-79.894	-79.177	-84.139
3.63649e+09	0.493087	-79.864	-79.057	-83.93
3.63649e+09	0.493379	-79.685	-78.997	-83.87
3.63649e+09	0.493672	-79.805	-79.057	-83.96
3.63649e+09	0.493963	-79.476	-78.908	-83.84
3.63649e+09	0.494255	-79.932	-79.384	-84.289
3.63649e+09	0.494547	-79.715	-79.177	-84.169
3.63649e+09	0.494839	-79.535	-78.669	-83.81
3.63649e+09	0.495131	-79.438	-78.726	-83.686
3.63649e+09	0.495422	-79.416	-78.728	-83.781
3.63649e+09	0.495714	-80.044	-79.296	-84.408
3.63649e+09	0.496005	-79.625	-79.087	-83.96
3.63649e+09	0.496297	-79.416	-78.818	-83.81
3.63649e+09	0.496588	-79.535	-79.117	-84.169
3.63649e+09	0.496881	-79.864	-79.326	-84.408
3.63649e+09	0.497173	-79.192	-78.698	-83.686
3.63649e+09	0.497464	-79.535	-79.057	-84.169
3.63649e+09	0.497757	-78.19	-77.473	-82.764
3.63649e+09	0.498048	-78.698	-77.742	-83.123
3.63649e+09	0.498339	-79.356	-78.788	-83.93
3.63649e+09	0.49863	-79.416	-78.848	-84.109
3.63649e+09	0.498921	-79.177	-78.609	-83.87
3.63649e+09	0.499213	-78.878	-78.25	-83.721
3.63649e+09	0.499506	-79.296	-78.669	-83.87
3.63649e+09	0.499796	-79.301	-78.726	-84.124
3.63649e+09	0.500088	-79.057	-78.31	-84.079
3.63649e+09	0.500379	-78.878	-78.31	-83.87
3.63649e+09	0.500671	-78.967	-78.549	-84.02
3.63649e+09	0.500962	-78.669	-77.981	-83.541
3.63649e+09	0.501253	-78.101	-77.263	-82.943
3.63649e+09	0.501545	-78.22	-77.712	-83.063
3.63649e+09	0.501836	-78.459	-77.652	-83.242
3.63649e+09	0.502127	-77.921	-77.323	-82.914
3.63649e+09	0.502419	-78.19	-77.652	-83.033
3.63649e+09	0.502711	-78.37	-77.652	-83.183
3.63649e+09	0.503004	-78.19	-77.592	-83.213
3.63649e+09	0.503297	-78.549	-78.101	-83.84
3.63649e+09	0.503588	-77.951	-77.503	-83.003
3.63649e+09	0.50388	-78.519	-78.22	-83.9
3.63649e+09	0.504171	-78.337	-78.008	-83.697
3.63649e+09	0.504463	-78.071	-77.353	-83.242
3.63649e+09	0.504754	-78.16	-77.592	-83.332
3.63649e+09	0.505046	-77.712	-77.144	-82.824
3.63649e+09	0.505338	-77.742	-77.174	-83.003
3.63649e+09	0.505629	-77.533	-76.994	-82.854
3.63649e+09	0.505921	-77.921	-77.234	-83.153
3.63649e+09	0.506212	-77.533	-76.965	-82.914
3.63649e+09	0.506504	-77.772	-77.263	-83.183
3.63649e+09	0.506796	-77.353	-76.935	-82.794
3.63649e+09	0.507087	-77.503	-77.024	-82.884
3.63649e+09	0.507378	-78.459	-78.22	-83.781
3.63649e+09	0.507669	-77.981	-77.891	-83.96
3.63649e+09	0.50796	-77.413	-76.965	-83.093
3.63649e+09	0.508252	-77.849	-77.52	-83.741
3.63649e+09	0.508544	-78.28	-77.802	-84.109
3.63649e+09	0.508836	-78.22	-77.802	-84.05
3.63649e+09	0.509127	-77.503	-77.024	-83.661
3.63649e+09	0.509418	-77.802	-77.383	-83.751
3.63649e+09	0.509709	-77.443	-76.935	-83.392
3.63649e+09	0.509999	-78.041	-77.592	-83.691
3.63649e+09	0.510291	-77.682	-77.353	-83.781
3.63649e+09	0.510583	-77.438	-77.136	-83.521
3.63649e+09	0.510874	-78.15	-77.712	-84.124
3.63649e+09	0.511166	-76.845	-76.307	-82.764
3.63649e+09	0.511459	-76.994	-76.666	-82.973
3.63649e+09	0.51175	-77.263	-76.755	-83.242
3.63649e+09	0.512041	-77.562	-77.114	-83.571
3.63649e+09	0.512332	-77.831	-77.712	-84.169
3.63649e+09	0.512623	-77.682	-77.383	-83.96
3.63649e+09	0.512915	-77.383	-76.965	-83.631
3.63649e+09	0.513207	-77.646	-77.186	-83.828
3.63649e+09	0.513499	-77.301	-76.808	-83.713
3.63649e+09	0.513791	-77.443	-77.234	-83.99
3.63649e+09	0.514083	-77.622	-77.503	-84.109
3.63649e+09	0.514374	-77.772	-77.293	-84.229
3.63649e+09	0.514666	-77.114	-76.725	-83.631
3.63649e+09	0.514958	-77.234	-76.785	-83.511
3.63649e+09	0.515249	-76.785	-76.337	-83.063
3.63649e+09	0.51554	-77.353	-77.024	-83.84
3.63649e+09	0.515832	-77.592	-77.383	-84.169
3.63649e+09	0.516124	-77.204	-76.994	-83.87
3.63649e+09	0.516416	-77.054	-76.905	-83.661
3.63649e+09	0.516708	-77.084	-76.785	-83.661
3.63649e+09	0.516999	-76.815	-76.307	-83.332
3.63649e+09	0.517291	-76.666	-76.606	-83.302
3.63649e+09	0.517582	-77.263	-76.875	-83.99
3.63649e+09	0.517874	-76.606	-76.456	-83.392
3.63649e+09	0.518164	-76.456	-76.247	-83.302
3.63649e+09	0.518455	-76.755	-76.576	-83.541
3.63649e+09	0.518748	-76.456	-76.187	-83.422
3.63649e+09	0.519039	-76.815	-76.516	-83.691
3.63649e+09	0.519331	-76.576	-76.456	-83.691
3.63649e+09	0.519622	-76.217	-76.187	-83.332
3.63649e+09	0.519914	-76.277	-75.918	-83.213
3.63649e+09	0.520205	-75.858	-75.649	-82.884
3.63649e+09	0.520497	-76.247	-76.068	-83.302
3.63649e+09	0.52079	-77.024	-76.875	-84.109
3.63649e+09	0.521072	-76.561	-76.506	-83.631
3.63649e+09	0.521363	-75.948	-75.38	-82.704
3.63649e+09	0.521654	-75.888	-75.649	-82.884
3.63649e+09	0.521946	-76.516	-76.217	-83.631
3.63649e+09	0.522237	-75.709	-75.679	-83.003
3.63649e+09	0.522528	-76.397	-76.187	-83.601
3.63649e+09	0.522821	-76.666	-76.247	-83.541
3.63649e+09	0.523112	-75.858	-75.589	-82.854
3.63649e+09	0.523404	-75.918	-75.619	-83.153
3.63649e+09	0.523696	-75.769	-75.231	-82.854
3.63649e+09	0.523988	-75.41	-74.962	-82.674
3.63649e+09	0.524279	-76.038	-75.948	-83.332
3.63649e+09	0.524571	-75.35	-75.141	-82.346
3.63649e+09	0.524863	-75.888	-75.38	-82.884
3.63649e+09	0.525154	-75.559	-75.29	-82.674
3.63649e+09	0.525446	-75.679	-75.32	-82.824
3.63649e+09	0.525737	-75.53	-75.231	-82.764
3.63649e+09	0.526029	-75.261	-74.902	-82.346
3.63649e+09	0.52632	-76.068	-75.978	-83.272
3.63649e+09	0.526611	-75.918	-75.769	-83.003
3.63649e+09	0.526903	-76.187	-76.217	-83.541
3.63649e+09	0.527194	-75.769	-75.649	-82.943
3.63649e+09	0.527486	-75.44	-75.53	-82.674
3.63649e+09	0.527778	-75.709	-75.47	-82.973
3.63649e+09	0.52807	-75.47	-74.932	-82.615
3.63649e+09	0.528362	-75.44	-75.44	-82.704
3.63649e+09	0.528653	-75.649	-75.44	-82.943
3.63649e+09	0.528943	-75.948	-75.739	-83.392
3.63649e+09	0.529234	-75.829	-75.739	-83.392
3.63649e+09	0.529512	-75.191	-74.78	-82.672
3.63649e+09	0.529803	-75.171	-75.051	-82.615
3.63649e+09	0.530094	-75.38	-75.021	-82.734
3.63649e+09	0.530385	-75.38	-74.991	-82.764
3.63649e+09	0.530677	-74.991	-74.842	-82.465
3.63649e+09	0.530968	-76.127	-75.948	-83.511
3.63649e+09	0.531259	-75.328	-75.026	-82.699
3.63649e+09	0.531551	-74.693	-74.513	-82.196
3.63649e+09	0.531842	-75.201	-74.962	-82.943
3.63649e+09	0.532133	-75.739	-75.559	-83.242
3.63649e+09	0.532425	-75.38	-75.41	-83.033
3.63649e+09	0.532716	-74.991	-74.902	-82.734
3.63649e+09	0.533007	-75.619	-75.709	-83.063
3.63649e+09	0.533299	-75.44	-75.141	-82.914
3.63649e+09	0.533591	-74.991	-74.752	-82.555
3.63649e+09	0.533882	-75.29	-75.111	-83.033
3.63649e+09	0.534175	-74.932	-74.693	-82.346
3.63649e+09	0.534466	-74.889	-74.615	-82.453
3.63649e+09	0.534757	-75.201	-75.231	-82.824
3.63649e+09	0.535049	-75.261	-75.111	-83.063
3.63649e+09	0.535341	-74.244	-74.244	-81.718
3.63649e+09	0.535633	-74.274	-73.915	-81.837
3.63649e+09	0.535924	-75.32	-75.231	-82.943
3.63649e+09	0.536214	-74.722	-74.513	-82.435
3.63649e+09	0.536506	-74.603	-74.603	-82.405
3.63649e+09	0.536797	-74.633	-74.274	-82.166
3.63649e+09	0.537088	-74.244	-74.154	-81.867
3.63649e+09	0.537379	-74.095	-73.885	-81.628
3.63649e+09	0.53767	-74.573	-74.304	-82.435
3.63649e+09	0.537962	-74.513	-74.304	-82.286
3.63649e+09	0.538254	-73.796	-73.557	-81.419
3.63649e+09	0.538546	-73.945	-73.826	-81.419
3.63649e+09	0.538837	-74.204	-74.122	-81.74
3.63649e+09	0.539128	-74.334	-74.274	-81.927
3.63649e+09	0.53942	-74.394	-73.915	-81.897
3.63649e+09	0.539713	-74.244	-73.945	-81.658
3.63649e+09	0.540004	-73.766	-73.646	-81.21
3.63649e+09	0.540296	-73.885	-73.437	-81.329
3.63649e+09	0.540587	-74.453	-74.154	-81.837
3.63649e+09	0.540879	-74.177	-73.958	-81.713
3.63649e+09	0.541169	-74.364	-74.005	-81.658
3.63649e+09	0.54146	-73.766	-73.586	-81.449
3.63649e+09	0.541752	-74.04	-73.93	-81.795
3.63649e+09	0.542043	-74.005	-74.005	-81.568
3.63649e+09	0.542335	-74.214	-74.184	-81.778
3.63649e+09	0.542626	-73.796	-73.676	-81.538
3.63649e+09	0.542918	-74.244	-73.975	-81.688
3.63649e+09	0.54321	-74.693	-74.543	-82.196
3.63649e+09	0.543501	-73.048	-72.63	-80.313
3.63649e+09	0.543792	-73.467	-73.377	-80.612
3.63649e+09	0.544083	-73.317	-73.048	-80.582
3.63649e+09	0.544375	-72.989	-72.6	-80.133
3.63649e+09	0.544666	-72.869	-72.57	-80.044
3.63649e+09	0.544957	-73.048	-72.51	-80.074
3.63649e+09	0.545249	-72.869	-72.421	-79.745
3.63649e+09	0.545539	-73.018	-72.719	-79.984
3.63649e+09	0.545832	-72.929	-72.45	-79.864
3.63649e+09	0.546124	-72.869	-72.57	-79.894
3.63649e+09	0.546415	-72.959	-72.899	-80.103
3.63649e+09	0.546707	-72.929	-72.421	-79.356
3.63649e+09	0.546999	-73.138	-72.749	-79.805
3.63649e+09	0.54729	-72.681	-72.385	-79.586
3.63649e+09	0.547582	-73.228	-72.719	-79.894
3.63649e+09	0.547873	-73.136	-72.724	-79.822
3.63649e+09	0.548164	-73.168	-72.719	-80.044
3.63649e+09	0.548455	-72.839	-72.66	-79.864
3.63649e+09	0.548747	-72.418	-72.385	-79.488
3.63649e+09	0.549038	-72.421	-71.882	-79.147
3.63649e+09	0.54933	-71.882	-71.344	-78.639
3.63649e+09	0.549621	-72.63	-72.211	-79.266
3.63649e+09	0.549912	-72.361	-71.972	-79.207
3.63649e+09	0.550203	-71.823	-71.374	-78.639
3.63649e+09	0.550496	-71.875	-71.491	-78.37
3.63649e+09	0.550787	-72.122	-71.524	-78.399
3.63649e+09	0.551078	-72.181	-71.733	-78.489
3.63649e+09	0.551369	-71.285	-70.717	-77.652
3.63649e+09	0.551661	-71.584	-71.075	-78.041
3.63649e+09	0.551953	-71.823	-71.643	-78.25
3.63649e+09	0.552244	-71.972	-71.255	-78.041
3.63649e+09	0.552536	-72.6	-72.152	-78.997
3.63649e+09	0.552826	-72.241	-71.763	-78.519
3.63649e+09	0.553118	-72.48	-72.032	-78.848
3.63649e+09	0.553409	-71.733	-71.105	-77.981
3.63649e+09	0.553701	-72.368	-72.122	-78.726
3.63649e+09	0.553993	-71.763	-71.225	-78.31
3.63649e+09	0.554284	-71.464	-71.016	-77.772
3.63649e+09	0.554575	-70.926	-70.448	-77.383
3.63649e+09	0.554867	-71.344	-70.776	-77.682
3.63649e+09	0.555159	-71.494	-71.135	-77.951
3.63649e+09	0.55545	-71.464	-70.746	-77.383
3.63649e+09	0.555743	-71.162	-70.697	-77.41
3.63649e+09	0.556035	-71.255	-70.836	-77.473
3.63649e+09	0.556326	-71.733	-71.045	-77.592
3.63649e+09	0.556618	-71.135	-70.627	-77.413
3.63649e+09	0.55691	-71.344	-70.986	-77.234
3.63649e+09	0.557202	-71.643	-70.836	-77.562
3.63649e+09	0.557493	-71.494	-71.045	-77.533
3.63649e+09	0.557784	-70.998	-70.066	-76.753
3.63649e+09	0.558076	-71.404	-70.896	-77.323
3.63649e+09	0.558368	-71.225	-70.717	-77.174
3.63649e+09	0.558659	-71.434	-70.866	-77.323
3.63649e+09	0.55895	-70.358	-69.76	-76.068
3.63649e+09	0.559243	-70.642	-69.902	-76.479
3.63649e+09	0.559534	-70.587	-69.82	-76.177
3.63649e+09	0.559826	-70.178	-69.67	-75.948
3.63649e+09	0.560117	-70.268	-69.64	-75.799
3.63649e+09	0.560408	-70.208	-69.67	-75.858
3.63649e+09	0.560699	-70.597	-70.089	-76.277
3.63649e+09	0.560991	-69.909	-69.192	-75.32
3.63649e+09	0.561283	-71.195	-70.627	-76.905
3.63649e+09	0.561574	-70.597	-70.059	-76.277
3.63649e+09	0.561865	-70.328	-69.76	-75.888
3.63649e+09	0.562157	-70.178	-69.64	-75.978
3.63649e+09	0.562448	-70.208	-69.461	-75.709
3.63649e+09	0.56274	-69.85	-69.222	-75.111
3.63649e+09	0.563031	-69.7	-68.893	-74.991
3.63649e+09	0.563322	-69.969	-69.072	-75.081
3.63649e+09	0.563613	-70.567	-69.67	-75.918
3.63649e+09	0.563905	-70.298	-69.581	-75.739
3.63649e+09	0.564197	-70.238	-69.551	-75.619
3.63649e+09	0.564488	-70.418	-69.73	-75.739
3.63649e+09	0.564779	-70.119	-69.222	-75.32
3.63649e+09	0.565071	-70.178	-69.341	-75.47
3.63649e+09	0.565363	-69.939	-69.371	-75.47
3.63649e+09	0.565655	-70.178	-69.7	-75.619
3.63649e+09	0.565947	-69.969	-69.61	-75.41
3.63649e+09	0.566237	-69.909	-69.341	-75.41
3.63649e+09	0.566529	-69.73	-68.594	-75.081
3.63649e+09	0.56682	-69.581	-68.684	-74.752
3.63649e+09	0.567111	-69.67	-68.534	-74.812
3.63649e+09	0.567402	-69.581	-69.132	-75.261
3.63649e+09	0.567693	-69.969	-69.162	-75.231
3.63649e+09	0.567985	-69.67	-68.953	-75.081
3.63649e+09	0.568276	-69.88	-69.252	-75.261
3.63649e+09	0.568568	-69.73	-69.013	-75.44
3.63649e+09	0.56886	-69.73	-69.013	-75.231
3.63649e+09	0.569151	-68.474	-67.667	-74.095
3.63649e+09	0.569442	-69.282	-68.594	-74.663
3.63649e+09	0.569735	-69.371	-68.594	-74.962
3.63649e+09	0.570027	-69.82	-69.354	-75.602
3.63649e+09	0.570319	-69.7	-69.042	-75.261
3.63649e+09	0.57061	-69.67	-69.013	-75.38
3.63649e+09	0.570901	-69.063	-68.274	-74.654
3.63649e+09	0.571193	-69.312	-68.744	-74.962
3.63649e+09	0.571484	-68.445	-67.637	-73.855
3.63649e+09	0.571776	-69.222	-68.325	-74.633
3.63649e+09	0.572067	-69.162	-68.355	-74.573
3.63649e+09	0.572358	-68.654	-67.877	-74.274
3.63649e+09	0.57265	-68.983	-68.235	-74.752
3.63649e+09	0.572941	-68.534	-67.757	-74.184
3.63649e+09	0.573233	-68.654	-68.176	-74.423
3.63649e+09	0.573524	-69.7	-69.132	-75.619
3.63649e+09	0.573815	-69.013	-68.714	-75.081
3.63649e+09	0.574107	-68.953	-68.355	-74.752
3.63649e+09	0.574398	-68.863	-68.235	-74.722
3.63649e+09	0.57469	-68.594	-67.817	-74.513
3.63649e+09	0.574981	-68.594	-67.936	-74.663
3.63649e+09	0.575273	-68.594	-68.056	-74.663
3.63649e+09	0.575565	-69.042	-68.684	-75.171
3.63649e+09	0.575857	-68.641	-68.038	-74.588
3.63649e+09	0.576148	-68.594	-67.906	-74.394
3.63649e+09	0.57644	-68.624	-67.936	-74.663
3.63649e+09	0.576731	-68.385	-67.817	-74.364
3.63649e+09	0.577023	-68.445	-67.817	-74.394
3.63649e+09	0.577314	-68.654	-68.026	-74.782
3.63649e+09	0.577606	-68.564	-67.787	-74.543
3.63649e+09	0.577891	-68.983	-68.385	-75.141
3.63649e+09	0.578182	-68.445	-67.667	-74.453
3.63649e+09	0.578474	-68.176	-67.458	-74.752
3.63649e+09	0.578765	-68.953	-68.504	-75.44
3.63649e+09	0.579057	-68.205	-67.637	-74.573
3.63649e+09	0.579349	-68.176	-67.279	-74.364
3.63649e+09	0.57964	-68.026	-67.368	-74.095
3.63649e+09	0.579931	-68.295	-67.578	-74.453
3.63649e+09	0.580222	-68.325	-67.757	-74.423
3.63649e+09	0.580513	-68.385	-67.877	-74.991
3.63649e+09	0.580804	-67.906	-67.458	-74.483
3.63649e+09	0.581096	-68.038	-67.6	-74.561
3.63649e+09	0.581387	-68.504	-68.056	-75.051
3.63649e+09	0.581679	-68.235	-67.966	-74.902
3.63649e+09	0.581971	-68.176	-67.847	-74.932
[truncated: 140,052 more rows]
