# Supplementary material for: Wearable Enzymatic Alcohol Biosensor
Source: Sensors (Basel). 2019 May 24;19(10):2380. doi: 10.3390/s19102380 (PMC6566815; doi:10.3390/s19102380)
Supplement: Supplementary file 1 [file sensors-19-02380-s001.zip › Supplementary_Information/SupData/Figure3B.xlsx]

## Sheet: Sheet1
Date	Conc	Peak Current
2019-03-26	0	4
2019-03-26	0	6
2019-03-26	0	4
2019-03-22	0	2
2019-03-22	0	2
2019-03-22	0	0
2019-03-28	0	7
2019-03-28	0	2
2019-03-28	0	4
2019-04-01	0	2
2019-04-01	0	4
2019-04-01	0	3		t50 [min]
2019-03-26	6.25	50		39.6
2019-03-26	6.25	70		47.4
2019-03-26	6.25	65		44.4
2019-03-22	12.5	170		30.6
2019-03-22	12.5	180		28.8
2019-03-22	12.5	210		29.4
2019-03-28	25	320		36
2019-03-28	25	280		34.8
2019-03-28	25	330		40.2
2019-04-01	50	500		33
2019-04-01	50	630		33.6
2019-04-01	50	660		31.2
