# Supplementary material for: Wearable Enzymatic Alcohol Biosensor
Source: Sensors (Basel). 2019 May 24;19(10):2380. doi: 10.3390/s19102380 (PMC6566815; doi:10.3390/s19102380)
Supplement: Supplementary file 1 [file sensors-19-02380-s001.zip › Supplementary_Information/SupData/Figure4.xlsx]

## Sheet: Sheet2
Time	Current	Temperature	Temp_Compensation_Factor
0	1023	28.8	0.794588
0.000555556	1023	28.8	0.794588
0.00138889	1023	28.7	0.78385
0.00194444	1023	28.7	0.78385
0.00305556	957	28.5	0.762787
0.00333333	938	28.5	0.762787
0.00444444	834	28.3	0.742263
0.005	813	28.2	0.732199
0.00583333	737	28.6	0.77325
0.00638889	708	28.4	0.752458
0.00722222	668	28.3	0.742263
0.00805556	659	28.3	0.742263
0.00861111	638	28.3	0.742263
0.00944444	595	28.2	0.732199
0.01	575	28.1	0.722265
0.0108333	549	28.2	0.732199
0.0113889	535	28.1	0.722265
0.0125	509	28.4	0.752458
0.0127778	497	28.4	0.752458
0.0136111	476	28.4	0.752458
0.0144444	468	28.4	0.752458
0.015	451	28.4	0.752458
0.0158333	438	28.3	0.742263
0.0166667	430	28.3	0.742263
0.0172222	417	28.3	0.742263
0.0180556	411	28.2	0.732199
0.0186111	400	28.2	0.732199
0.0194444	388	28.2	0.732199
0.0202778	384	28.2	0.732199
0.0211111	371	28.2	0.732199
0.0216667	370	28.2	0.732199
0.0222222	361	28.2	0.732199
0.0230556	352	28.2	0.732199
0.0238889	351	28.1	0.722265
0.0244444	342	28.1	0.722265
0.025	340	28.1	0.722265
0.0261111	334	28.1	0.722265
0.0263889	330	28.1	0.722265
0.0275	320	28.1	0.722265
0.0280556	319	28.1	0.722265
0.0286111	314	28.1	0.722265
0.0294444	310	28.1	0.722265
0.03	305	28.1	0.722265
0.0305556	306	28.1	0.722265
0.0316667	299	28.1	0.722265
0.0319444	294	28.1	0.722265
0.0330556	294	28.1	0.722265
0.0336111	288	28.1	0.722265
0.0344444	286	27.9	0.70278
0.0352778	281	27.9	0.70278
0.0358333	276	27.9	0.70278
0.0375	270	27.9	0.70278
0.0386111	266	27.9	0.70278
0.0394444	263	28	0.712459
0.04	262	28	0.712459
0.0405556	259	28	0.712459
0.0416667	255	28.4	0.752458
0.0419444	254	28.4	0.752458
0.0430556	250	28.4	0.752458
0.0436111	249	28.4	0.752458
0.0444444	250	28.4	0.752458
0.045	244	28.4	0.752458
0.0463889	245	28.4	0.752458
0.0472222	239	28.4	0.752458
0.0488889	234	28.4	0.752458
0.0502778	231	28.4	0.752458
0.0516667	227	28.4	0.752458
0.0530556	224	28.4	0.752458
0.0547222	224	28.5	0.762787
0.0561111	221	28.4	0.752458
0.0575	215	28.4	0.752458
0.0588889	211	28.4	0.752458
0.0602778	209	28.4	0.752458
0.0616667	205	28.4	0.752458
0.0630556	204	28.4	0.752458
0.0647222	199	28.4	0.752458
0.0661111	199	28.4	0.752458
0.0675	201	28.4	0.752458
0.0688889	219	28.4	0.752458
0.0705556	205	28.4	0.752458
0.0716667	200	28.5	0.762787
0.0730556	191	28.4	0.752458
0.0747222	186	28.4	0.752458
0.0761111	183	28.4	0.752458
0.0775	183	28.5	0.762787
0.0788889	178	28.5	0.762787
0.0802778	171	28.5	0.762787
0.0819444	171	28.4	0.752458
0.0833333	172	28.5	0.762787
0.0847222	169	28.5	0.762787
0.0863889	174	28.5	0.762787
0.0877778	164	28.5	0.762787
0.0891667	164	28.5	0.762787
0.0905556	161	28.5	0.762787
0.0919444	160	28.5	0.762787
0.0936111	157	28.4	0.752458
0.095	159	28.4	0.752458
0.0963889	155	28.5	0.762787
0.0977778	156	28.5	0.762787
0.0991667	152	28.5	0.762787
0.100833	185	28.6	0.77325
0.102222	160	28.6	0.77325
0.103611	156	28.4	0.752458
0.105	151	28.4	0.752458
0.106389	148	28.5	0.762787
0.107778	154	28.5	0.762787
0.109167	150	28.5	0.762787
0.110833	164	28.6	0.77325
0.112222	162	28.6	0.77325
0.113611	153	28.5	0.762787
0.114722	153	28.5	0.762787
0.116667	147	28.5	0.762787
0.117778	145	28.5	0.762787
0.119722	138	28.5	0.762787
0.120833	137	28.5	0.762787
0.122222	141	28.5	0.762787
0.123889	135	28.6	0.77325
0.125	134	28.6	0.77325
0.126389	135	28.6	0.77325
0.128056	129	28.5	0.762787
0.129444	129	28.5	0.762787
0.130833	126	28.6	0.77325
0.1325	122	28.6	0.77325
0.133889	120	28.6	0.77325
0.135278	121	28.5	0.762787
0.136667	120	28.5	0.762787
0.138333	115	28.5	0.762787
0.139722	113	28.5	0.762787
0.141667	115	28.5	0.762787
0.1425	125	28.5	0.762787
0.143889	142	28.6	0.77325
0.145278	137	28.6	0.77325
0.147222	125	28.5	0.762787
0.148333	123	28.5	0.762787
0.149722	119	28.5	0.762787
0.151111	119	28.5	0.762787
0.152778	116	28.5	0.762787
0.154444	112	28.5	0.762787
0.155833	116	28.6	0.77325
0.157222	115	28.6	0.77325
0.158611	125	28.5	0.762787
0.16	112	28.4	0.752458
0.161389	114	28.5	0.762787
0.162778	117	28.5	0.762787
0.164167	115	28.5	0.762787
0.165556	114	28.5	0.762787
0.166944	110	28.5	0.762787
0.168611	114	28.5	0.762787
0.17	113	28.5	0.762787
0.171389	110	28.6	0.77325
0.173056	106	28.6	0.77325
0.174167	106	28.6	0.77325
0.175833	106	28.6	0.77325
0.176944	105	28.6	0.77325
0.178611	103	28.6	0.77325
0.18	102	28.6	0.77325
0.181667	100	28.6	0.77325
0.182778	98	28.7	0.78385
0.184167	98	28.7	0.78385
0.185833	97	28.7	0.78385
0.187222	101	28.7	0.78385
0.188611	103	28.7	0.78385
0.19	104	28.8	0.794588
0.191667	100	28.8	0.794588
0.193056	99	28.8	0.794588
0.194444	99	28.8	0.794588
0.195833	100	28.8	0.794588
0.197222	104	28.9	0.805466
0.198889	100	28.8	0.794588
0.200278	98	28.9	0.805466
0.201667	102	28.9	0.805466
0.203056	99	28.9	0.805466
0.204444	93	28.8	0.794588
0.205833	94	28.8	0.794588
0.207222	94	28.8	0.794588
0.208889	94	28.8	0.794588
0.21	90	28.9	0.805466
0.211389	94	28.9	0.805466
0.212778	94	28.8	0.794588
0.214444	94	28.9	0.805466
0.215833	91	28.8	0.794588
0.217222	95	28.9	0.805466
0.218611	93	28.9	0.805466
0.220278	88	28.9	0.805466
0.221667	93	28.9	0.805466
0.223056	92	28.9	0.805466
0.224722	90	28.9	0.805466
0.226111	92	28.9	0.805466
0.2275	94	28.9	0.805466
0.228889	92	28.9	0.805466
0.230278	89	29	0.816485
0.231944	88	29	0.816485
0.233333	87	29	0.816485
0.234722	88	29	0.816485
0.236111	89	29	0.816485
0.237778	86	29	0.816485
0.239167	90	29	0.816485
0.240278	90	29	0.816485
0.241944	90	29	0.816485
0.243333	86	29	0.816485
0.245	87	29	0.816485
0.246389	83	29	0.816485
0.247778	87	29	0.816485
0.249167	82	29	0.816485
0.250556	84	29	0.816485
0.252222	82	29.1	0.827648
0.253333	82	29.1	0.827648
0.255	82	29.1	0.827648
0.256389	82	29.1	0.827648
0.257778	83	29.1	0.827648
0.258889	84	29.1	0.827648
0.260556	82	29.1	0.827648
0.261944	79	29.1	0.827648
0.263333	83	29.1	0.827648
0.265	79	29.1	0.827648
0.266389	80	29.1	0.827648
0.267778	82	29.1	0.827648
0.269444	88	29.1	0.827648
0.270556	74	29.1	0.827648
0.272222	79	29.1	0.827648
0.273611	82	29.1	0.827648
0.275278	79	29.1	0.827648
0.276667	77	29.2	0.838956
0.278056	78	29.2	0.838956
0.279722	76	29.2	0.838956
0.280833	79	29.2	0.838956
0.2825	81	29.2	0.838956
0.283889	78	29.2	0.838956
0.285278	75	29.2	0.838956
0.286944	79	29.2	0.838956
0.288333	75	29.2	0.838956
0.289722	74	29.3	0.850411
0.291111	82	29.3	0.850411
0.2925	84	29.3	0.850411
0.293889	79	29.3	0.850411
0.295278	77	29.2	0.838956
0.296667	74	29.2	0.838956
0.298056	80	29.3	0.850411
0.299444	80	29.2	0.838956
0.301111	77	29.2	0.838956
0.302778	76	29.2	0.838956
0.304167	78	29.3	0.850411
0.305278	77	29.2	0.838956
0.306667	73	29.2	0.838956
0.308056	73	29.2	0.838956
0.309444	73	29.2	0.838956
0.310833	71	29.3	0.850411
0.3125	74	29.3	0.850411
0.313889	73	29.3	0.850411
0.315278	104	29.4	0.862014
0.316667	95	29.3	0.850411
0.318056	91	29.3	0.850411
0.319444	92	29.3	0.850411
0.320833	80	29.4	0.862014
0.3225	78	29.3	0.850411
0.323889	77	29.3	0.850411
0.325278	75	29.4	0.862014
0.326667	74	29.3	0.850411
0.328056	71	29.4	0.862014
0.329722	70	29.4	0.862014
0.330833	70	29.4	0.862014
0.332222	85	29.4	0.862014
0.333889	71	29.4	0.862014
0.335278	71	29.4	0.862014
0.336667	72	29.4	0.862014
0.338056	70	29.4	0.862014
0.339444	70	29.5	0.873768
0.340833	69	29.5	0.873768
0.342222	70	29.5	0.873768
0.343611	78	29.4	0.862014
0.345278	71	29.4	0.862014
0.346389	67	29.4	0.862014
0.347778	71	29.4	0.862014
0.349167	71	29.4	0.862014
0.350833	83	29.5	0.873768
0.352222	78	29.5	0.873768
0.353611	74	29.5	0.873768
0.355	74	29.5	0.873768
0.356667	73	29.5	0.873768
0.358056	69	29.5	0.873768
0.359167	71	29.5	0.873768
0.360833	71	29.5	0.873768
0.362222	68	29.5	0.873768
0.363611	72	29.5	0.873768
0.365	69	29.5	0.873768
0.366389	68	29.5	0.873768
0.367778	67	29.5	0.873768
0.369167	65	29.5	0.873768
0.370556	67	29.5	0.873768
0.372222	67	29.5	0.873768
0.373611	67	29.5	0.873768
0.375278	65	29.5	0.873768
0.376667	69	29.5	0.873768
0.378333	67	29.5	0.873768
0.379722	65	29.5	0.873768
0.381111	64	29.5	0.873768
0.3825	64	29.5	0.873768
0.383889	64	29.5	0.873768
0.385278	75	29.5	0.873768
0.386667	81	29.5	0.873768
0.388056	80	29.5	0.873768
0.389722	74	29.5	0.873768
0.391111	70	29.5	0.873768
0.3925	65	29.5	0.873768
0.393889	66	29.5	0.873768
0.395278	66	29.5	0.873768
0.396667	66	29.5	0.873768
0.398056	65	29.9	0.922325
0.399722	63	29.9	0.922325
0.401111	64	29.9	0.922325
0.4025	60	29.9	0.922325
0.403889	61	29.9	0.922325
0.405278	64	29.9	0.922325
0.406944	64	29.9	0.922325
0.408611	62	29.9	0.922325
0.409722	62	29.9	0.922325
0.411111	64	29.9	0.922325
0.412778	66	30	0.934859
0.414167	65	30	0.934859
0.415278	62	29.9	0.922325
0.416944	62	29.9	0.922325
0.418333	63	29.9	0.922325
0.419722	59	29.9	0.922325
0.421111	64	30	0.934859
0.4225	63	29.9	0.922325
0.424167	67	30	0.934859
0.425833	67	30	0.934859
0.426944	72	30	0.934859
0.428333	66	30	0.934859
0.43	67	29.9	0.922325
0.431389	73	29.6	0.885674
0.432778	70	30	0.934859
0.433889	73	30	0.934859
0.435556	67	30	0.934859
0.436944	69	29.9	0.922325
0.438333	68	29.9	0.922325
0.439722	69	29.5	0.873768
0.441389	66	29.6	0.885674
0.442778	65	29.9	0.922325
0.444444	66	29.9	0.922325
0.445278	63	29.9	0.922325
0.447222	67	29.5	0.873768
0.448333	65	29.9	0.922325
0.450278	65	29.6	0.885674
0.451389	69	29.9	0.922325
0.453056	70	29.5	0.873768
0.454167	66	29.5	0.873768
0.455556	66	29.5	0.873768
0.456944	64	29.9	0.922325
0.458611	65	29.9	0.922325
0.46	70	29.9	0.922325
0.461111	68	29.9	0.922325
0.462778	69	30	0.934859
0.464167	63	29.9	0.922325
0.465833	70	30	0.934859
0.4675	66	29.9	0.922325
0.468611	64	29.9	0.922325
0.470278	64	29.9	0.922325
0.471667	63	29.9	0.922325
0.473333	61	29.9	0.922325
0.474167	61	29.9	0.922325
0.475833	61	29.9	0.922325
0.477222	61	29.9	0.922325
0.478611	63	29.9	0.922325
0.48	63	29.9	0.922325
0.481667	61	29.9	0.922325
0.483056	61	29.9	0.922325
0.484167	60	29.9	0.922325
0.485833	61	30	0.934859
0.4875	60	30	0.934859
0.488611	57	30	0.934859
0.49	55	30	0.934859
0.491389	59	30	0.934859
0.493056	58	30	0.934859
0.494167	58	30	0.934859
0.495556	56	30	0.934859
0.497222	57	30	0.934859
0.499167	59	30	0.934859
0.500278	61	30	0.934859
0.501667	61	29.9	0.922325
0.503056	57	30	0.934859
0.505	58	30	0.934859
0.505833	55	30	0.934859
0.507222	57	30	0.934859
0.509167	61	30	0.934859
0.510556	70	30	0.934859
0.511667	82	30	0.934859
0.513056	69	30	0.934859
0.514722	65	30	0.934859
0.516389	63	30	0.934859
0.517778	62	30	0.934859
0.519167	64	30.1	0.947556
0.520278	65	30	0.934859
0.521944	59	30	0.934859
0.523333	58	30	0.934859
0.524722	59	30	0.934859
0.526111	61	30	0.934859
0.527778	56	30	0.934859
0.528889	56	30	0.934859
0.530278	55	30	0.934859
0.531944	54	30	0.934859
0.533333	53	30	0.934859
0.535	53	30	0.934859
0.536111	52	30	0.934859
0.5375	55	30	0.934859
0.539167	53	30	0.934859
0.540833	54	30	0.934859
0.541944	52	30	0.934859
0.543333	50	30	0.934859
0.545	49	30	0.934859
0.546389	55	30	0.934859
0.5475	52	30	0.934859
0.549167	51	30	0.934859
0.550556	56	30	0.934859
0.551944	54	30	0.934859
0.553333	53	30	0.934859
0.555	58	30	0.934859
0.556667	55	30	0.934859
0.557778	52	30	0.934859
0.559167	55	30.1	0.947556
0.560833	57	30	0.934859
0.562222	53	30	0.934859
0.563611	52	30	0.934859
0.565	51	30	0.934859
0.566389	52	30.1	0.947556
0.567778	50	30.1	0.947556
0.569167	54	30.1	0.947556
0.570556	54	30.1	0.947556
0.572222	51	30.1	0.947556
0.573611	54	30.1	0.947556
0.575278	57	30	0.934859
0.576389	79	30.1	0.947556
0.578056	79	30.1	0.947556
0.579444	68	30.1	0.947556
0.580833	61	30	0.934859
0.582222	60	30	0.934859
0.583889	58	30	0.934859
0.585278	56	30	0.934859
0.586667	57	30	0.934859
0.587778	54	30	0.934859
0.589444	52	30	0.934859
0.590833	54	30	0.934859
0.592222	50	30	0.934859
0.593611	51	30	0.934859
0.595	55	30.1	0.947556
0.596667	52	30	0.934859
0.597778	54	30	0.934859
0.599167	55	30	0.934859
0.600833	53	30	0.934859
0.602222	52	30.1	0.947556
0.603611	51	30	0.934859
0.605	50	30.1	0.947556
0.606389	52	30.1	0.947556
0.608056	50	30	0.934859
0.609444	52	30.1	0.947556
0.610833	52	30	0.934859
0.612222	52	30	0.934859
0.613889	51	30.1	0.947556
0.615	51	30.1	0.947556
0.616389	50	30.1	0.947556
0.618333	49	30.1	0.947556
0.619722	49	30.1	0.947556
0.621111	50	30.1	0.947556
0.6225	49	30.1	0.947556
0.624167	49	30.1	0.947556
0.625278	48	30.1	0.947556
0.626667	52	30.1	0.947556
0.628056	55	30.1	0.947556
0.63	51	30.1	0.947556
0.631389	50	30.1	0.947556
0.632778	50	30.1	0.947556
0.633889	55	30.1	0.947556
0.635556	55	30.1	0.947556
0.636944	51	30.1	0.947556
0.638333	50	30.1	0.947556
0.64	53	30.1	0.947556
0.641389	51	30.1	0.947556
0.642778	52	30.1	0.947556
0.644167	47	30.1	0.947556
0.645556	49	30.1	0.947556
0.647222	49	30.1	0.947556
0.648611	51	30.1	0.947556
0.65	45	30.1	0.947556
0.651389	49	30.1	0.947556
0.653056	46	30.1	0.947556
0.654444	49	30.1	0.947556
0.655833	47	30.1	0.947556
0.657222	52	30.1	0.947556
0.658889	47	30.2	0.960416
0.660278	46	30.2	0.960416
0.661667	46	30.1	0.947556
0.663056	49	30.2	0.960416
0.664444	50	30.2	0.960416
0.666111	49	30.2	0.960416
0.6675	49	30.2	0.960416
0.668889	50	30.2	0.960416
0.670278	47	30.2	0.960416
0.671667	49	30.1	0.947556
0.673056	47	30.1	0.947556
0.674444	48	30.2	0.960416
0.676111	48	30.1	0.947556
0.6775	49	30.1	0.947556
0.679167	49	30.2	0.960416
0.680278	50	30.1	0.947556
0.681944	50	30.2	0.960416
0.683333	51	30.2	0.960416
0.684722	45	30.2	0.960416
0.686111	46	30.2	0.960416
0.6875	53	30.2	0.960416
0.689167	47	30.2	0.960416
0.690278	48	30.2	0.960416
0.691667	47	30.2	0.960416
0.693333	49	30.2	0.960416
0.694444	46	30.2	0.960416
0.695833	48	30.2	0.960416
0.697222	46	30.2	0.960416
0.698889	49	30.2	0.960416
0.700278	49	30.2	0.960416
0.701667	47	30.2	0.960416
0.703056	46	30.2	0.960416
0.704444	47	30.2	0.960416
0.705833	47	30.1	0.947556
0.707222	45	30.2	0.960416
0.708889	44	30.2	0.960416
0.710278	47	30.2	0.960416
0.711389	48	30.2	0.960416
0.712778	43	30.2	0.960416
0.714444	46	30.1	0.947556
0.715833	45	30.2	0.960416
0.717222	44	30.2	0.960416
0.718611	46	30.2	0.960416
0.720278	67	30.2	0.960416
0.721667	61	30.2	0.960416
0.723056	54	30.2	0.960416
0.724444	50	30.2	0.960416
0.725833	52	30.2	0.960416
0.727222	49	30.1	0.947556
0.729167	66	30.2	0.960416
0.730278	62	30.1	0.947556
0.731944	59	30.1	0.947556
0.733333	52	30.2	0.960416
0.734722	54	30.1	0.947556
0.736111	52	30.2	0.960416
0.7375	52	30.1	0.947556
0.739167	49	30.1	0.947556
0.740556	50	30.1	0.947556
0.741667	50	30.1	0.947556
0.743333	49	30.1	0.947556
0.744722	52	30.2	0.960416
0.746111	47	30.1	0.947556
0.7475	47	30.1	0.947556
0.749167	46	30.1	0.947556
0.750556	45	30.1	0.947556
0.752222	43	30.1	0.947556
0.753333	59	30.1	0.947556
0.755	55	30.1	0.947556
0.756389	55	30.1	0.947556
0.757778	49	30.1	0.947556
0.759167	47	30.1	0.947556
0.760556	51	30.1	0.947556
0.761944	50	30.1	0.947556
0.763333	50	30.2	0.960416
0.764722	49	30.1	0.947556
0.766389	48	30.1	0.947556
0.767778	45	30.1	0.947556
0.769444	46	30.1	0.947556
0.770556	44	30.1	0.947556
0.772222	44	30.1	0.947556
0.773611	44	30.1	0.947556
0.775556	43	30.1	0.947556
0.776944	53	30.1	0.947556
0.778056	51	30.1	0.947556
0.779444	45	30.1	0.947556
0.781111	52	30.2	0.960416
0.782222	55	30.1	0.947556
0.783889	52	30.2	0.960416
0.785278	49	30.1	0.947556
0.786667	49	30.1	0.947556
0.788056	46	30.1	0.947556
0.789444	45	30.1	0.947556
0.791111	42	30.1	0.947556
0.7925	43	30	0.934859
0.793889	42	30	0.934859
0.795278	43	30	0.934859
0.796944	39	30	0.934859
0.798056	42	30	0.934859
0.799722	40	30	0.934859
0.801111	40	30	0.934859
0.802778	40	30	0.934859
0.803889	42	30	0.934859
0.805556	38	30	0.934859
0.806944	41	30	0.934859
0.808611	40	30	0.934859
0.81	41	30	0.934859
0.811389	38	30	0.934859
0.812778	40	30.1	0.947556
0.814444	39	30.1	0.947556
0.815833	41	30.1	0.947556
0.817222	40	30.1	0.947556
0.818333	39	30	0.934859
0.82	42	30.1	0.947556
0.821389	41	30.1	0.947556
0.823056	40	30.1	0.947556
0.824167	37	30.1	0.947556
0.825833	39	30.1	0.947556
0.827222	38	30.1	0.947556
0.828611	40	30.1	0.947556
0.83	39	30.1	0.947556
0.831667	42	30.2	0.960416
0.833333	38	30.1	0.947556
0.834444	38	30.1	0.947556
0.835556	40	30.2	0.960416
0.837222	40	30.2	0.960416
0.838611	39	30.1	0.947556
0.84	41	30.2	0.960416
0.841389	40	30.2	0.960416
0.843056	41	30.1	0.947556
0.844444	39	30.2	0.960416
0.845556	38	30.2	0.960416
0.847222	38	30.1	0.947556
0.848611	38	30.2	0.960416
0.85	39	30.2	0.960416
0.851944	40	30.1	0.947556
0.853056	39	30.1	0.947556
0.854444	37	30.1	0.947556
0.855833	38	30.2	0.960416
0.8575	40	30.2	0.960416
0.858611	38	30.2	0.960416
0.860556	37	30.2	0.960416
0.861667	36	30.2	0.960416
0.863333	35	30.2	0.960416
0.864444	37	30.2	0.960416
0.866111	37	30.2	0.960416
0.867778	38	30.2	0.960416
0.869167	36	30.2	0.960416
0.875	34	30.2	0.960416
0.876389	38	30.2	0.960416
0.877778	33	30.2	0.960416
0.879444	35	30.2	0.960416
0.880556	36	30.2	0.960416
0.882222	34	30.2	0.960416
0.883611	34	30.2	0.960416
0.885	44	30.2	0.960416
0.886389	43	30.2	0.960416
0.887778	40	30.2	0.960416
0.889444	43	30.2	0.960416
0.890556	39	30.3	0.973442
0.891944	43	30.3	0.973442
0.893333	42	30.3	0.973442
0.895	41	30.3	0.973442
0.896389	44	30.3	0.973442
0.897778	42	30.3	0.973442
0.899167	40	30.3	0.973442
0.900556	40	30.3	0.973442
0.901944	41	30.3	0.973442
0.903333	40	30.3	0.973442
0.905	39	30.3	0.973442
0.906389	37	30.3	0.973442
0.907778	39	30.3	0.973442
0.909444	37	30.3	0.973442
0.910556	36	30.3	0.973442
0.912222	38	30.3	0.973442
0.913611	35	30.3	0.973442
0.915	40	30.3	0.973442
0.916389	40	30.3	0.973442
0.918056	39	30.3	0.973442
0.919167	37	30.3	0.973442
0.920833	37	30.3	0.973442
0.922222	41	30.3	0.973442
0.923889	38	30.3	0.973442
0.925278	40	30.3	0.973442
0.926389	38	30.3	0.973442
0.928056	40	30.3	0.973442
0.929444	37	30.3	0.973442
0.930833	36	30.3	0.973442
0.932222	37	30.3	0.973442
0.933611	37	30.3	0.973442
0.935278	39	30.3	0.973442
0.936944	34	30.3	0.973442
0.938056	36	30.3	0.973442
0.939444	36	30.3	0.973442
0.941389	36	30.3	0.973442
0.9425	38	30.3	0.973442
0.943889	38	30.3	0.973442
0.945278	35	30.3	0.973442
0.946944	37	30.3	0.973442
0.948333	34	30.3	0.973442
0.949722	38	30.3	0.973442
0.951111	39	30.3	0.973442
0.9525	34	30.3	0.973442
0.953889	39	30.3	0.973442
0.955278	38	30.3	0.973442
0.956944	36	30.3	0.973442
0.958333	40	30.3	0.973442
0.959444	38	30.3	0.973442
0.960833	37	30.3	0.973442
0.9625	36	30.3	0.973442
0.963889	35	30.3	0.973442
0.965278	36	30.3	0.973442
0.966667	37	30.3	0.973442
0.968056	36	30.3	0.973442
0.969722	39	30.3	0.973442
0.971111	34	30.3	0.973442
0.9725	37	30.3	0.973442
0.973889	37	30.3	0.973442
0.975278	35	30.3	0.973442
0.976667	38	30.3	0.973442
0.978056	37	30.3	0.973442
0.979444	36	30.3	0.973442
0.980833	37	30.3	0.973442
0.982222	36	30.3	0.973442
0.983611	34	30.3	0.973442
0.985278	35	30.3	0.973442
0.986944	33	30.3	0.973442
0.988333	32	30.4	0.986636
0.989444	35	30.3	0.973442
0.991111	35	30.3	0.973442
0.9925	39	30.3	0.973442
0.993889	35	30.4	0.986636
0.995278	36	30.4	0.986636
0.996944	38	30.4	0.986636
0.998333	38	30.4	0.986636
0.999722	36	30.4	0.986636
1.00111	42	30.4	0.986636
1.0025	37	30.4	0.986636
1.00389	39	30.4	0.986636
1.00528	38	30.4	0.986636
1.00667	35	30.4	0.986636
1.00833	38	30.4	0.986636
1.00972	36	30.3	0.973442
1.01111	34	30.4	0.986636
1.01278	38	30.4	0.986636
1.01417	34	30.3	0.973442
1.01556	34	30.3	0.973442
1.01722	35	30.4	0.986636
1.01833	35	30.4	0.986636
1.02	36	30.3	0.973442
1.02167	33	30.4	0.986636
1.02306	34	30.4	0.986636
1.02417	39	30.4	0.986636
1.02583	36	30.4	0.986636
1.0275	36	30.4	0.986636
1.02861	37	30.4	0.986636
1.03056	36	30.4	0.986636
1.03167	36	30.4	0.986636
1.03306	33	30.4	0.986636
1.03444	33	30.4	0.986636
1.03583	33	30.4	0.986636
1.03722	36	30.4	0.986636
1.03861	39	30.4	0.986636
1.04	40	30.4	0.986636
1.04139	58	30.4	0.986636
1.04306	60	30.3	0.973442
1.04444	51	30.3	0.973442
1.04583	50	30.2	0.960416
1.04722	47	30.2	0.960416
1.04889	47	30.2	0.960416
1.05056	64	30.2	0.960416
1.05194	66	30.1	0.947556
1.05333	58	30	0.934859
1.05472	54	30	0.934859
1.05611	50	30	0.934859
1.0575	48	29.9	0.922325
1.05889	45	29.9	0.922325
1.06028	43	29.9	0.922325
1.06167	44	29.9	0.922325
1.06306	43	29.9	0.922325
1.06444	39	29.9	0.922325
1.06611	38	30	0.934859
1.0675	59	30	0.934859
1.06889	57	29.9	0.922325
1.07028	49	29.9	0.922325
1.07167	47	29.8	0.909951
1.07333	46	29.8	0.909951
1.07444	45	29.7	0.897734
1.07611	42	29.7	0.897734
1.0775	39	29.7	0.897734
1.07889	40	29.7	0.897734
1.08028	37	29.7	0.897734
1.08167	42	29.6	0.885674
1.08306	37	29.6	0.885674
1.08444	40	29.7	0.897734
1.08583	46	29.6	0.885674
1.0875	42	29.7	0.897734
1.08889	40	29.7	0.897734
1.09028	39	29.7	0.897734
1.09167	40	29.6	0.885674
1.09333	38	29.6	0.885674
1.09472	36	29.6	0.885674
1.09611	41	29.6	0.885674
1.0975	38	29.6	0.885674
1.09917	36	29.6	0.885674
1.10056	36	29.6	0.885674
1.10194	37	29.6	0.885674
1.10361	35	29.5	0.873768
1.10472	36	29.5	0.873768
1.10611	36	29.5	0.873768
1.1075	34	29.5	0.873768
1.10889	35	29.1	0.827648
1.11056	39	29.1	0.827648
1.11194	40	29.1	0.827648
1.11361	39	29	0.816485
1.115	37	29	0.816485
1.11639	35	29.1	0.827648
1.11806	36	29.1	0.827648
1.11944	35	29.1	0.827648
1.12111	36	29	0.816485
1.12222	36	29.1	0.827648
1.12361	38	29.1	0.827648
1.12528	35	29.1	0.827648
1.12667	35	29.1	0.827648
1.12806	37	29	0.816485
1.12972	38	29	0.816485
1.13111	37	29	0.816485
1.1325	37	29.1	0.827648
1.13361	38	29	0.816485
1.13528	36	29	0.816485
1.13667	41	29	0.816485
1.13806	38	29	0.816485
1.13944	43	29	0.816485
1.14139	40	29	0.816485
1.14278	37	29	0.816485
1.14417	38	29	0.816485
1.14556	34	29.4	0.862014
1.14694	35	29.5	0.873768
1.14833	33	29.5	0.873768
1.14972	34	29.5	0.873768
1.15111	34	29.6	0.885674
1.1525	31	29.5	0.873768
1.15389	34	29.6	0.885674
1.15556	49	29.6	0.885674
1.15667	42	29.6	0.885674
1.15833	38	29.7	0.897734
1.15972	36	29.7	0.897734
1.16111	36	29.7	0.897734
1.1625	35	29.6	0.885674
1.16444	37	29.7	0.897734
1.16583	34	29.7	0.897734
1.16722	34	29.7	0.897734
1.16861	34	29.7	0.897734
1.17028	35	29.8	0.909951
1.17139	31	29.7	0.897734
1.17278	31	29.8	0.909951
1.17417	33	29.8	0.909951
1.17583	33	29.8	0.909951
1.17722	34	29.8	0.909951
1.17833	33	29.8	0.909951
1.18	34	29.8	0.909951
1.18139	35	29.8	0.909951
1.18278	35	29.8	0.909951
1.18417	44	29.8	0.909951
1.18556	41	29.9	0.922325
1.18722	41	29.8	0.909951
1.18861	39	29.9	0.922325
1.18972	37	29.9	0.922325
1.19139	34	29.9	0.922325
1.19278	34	29.9	0.922325
1.19472	34	29.9	0.922325
1.19583	41	29.8	0.909951
1.19722	38	29.8	0.909951
1.19889	37	29.8	0.909951
1.20028	36	29.9	0.922325
1.20139	47	29.8	0.909951
1.20278	40	29.9	0.922325
1.20444	38	29.9	0.922325
1.20583	37	29.9	0.922325
1.20722	37	29.9	0.922325
1.20861	37	29.9	0.922325
1.21056	39	29.9	0.922325
1.22778	36	29.7	0.897734
1.22972	35	29.7	0.897734
1.23056	38	29.7	0.897734
1.23194	36	29.7	0.897734
1.23361	40	29.6	0.885674
1.235	35	29.6	0.885674
1.23639	34	29.6	0.885674
1.23778	33	29.6	0.885674
1.23944	35	29.6	0.885674
1.24083	33	29.5	0.873768
1.24222	31	29.5	0.873768
1.24361	34	29.6	0.885674
1.24528	34	29.5	0.873768
1.24667	31	29.5	0.873768
1.24806	31	29.6	0.885674
1.24944	35	29.6	0.885674
1.25083	33	29.6	0.885674
1.2525	33	29.6	0.885674
1.25389	34	29.6	0.885674
1.27306	34	29.6	0.885674
1.27417	32	29.6	0.885674
1.27583	35	29.6	0.885674
1.2775	30	29.5	0.873768
1.27889	33	29.6	0.885674
1.28028	33	29.6	0.885674
1.28167	32	29.6	0.885674
1.28361	30	29.5	0.873768
1.28528	29	29.5	0.873768
1.28639	30	29.5	0.873768
1.28806	32	29.5	0.873768
1.28944	31	29.4	0.862014
1.29083	31	29.4	0.862014
1.2925	30	29.4	0.862014
1.29389	31	29.4	0.862014
1.29528	31	28.9	0.805466
1.29694	33	29	0.816485
1.29833	33	28.9	0.805466
1.29972	34	28.9	0.805466
1.30083	36	28.9	0.805466
1.3025	31	28.8	0.794588
1.30389	32	28.9	0.805466
1.30528	32	28.9	0.805466
1.30667	30	28.8	0.794588
1.30833	29	28.6	0.77325
1.30972	30	28.8	0.794588
1.31139	32	29	0.816485
1.3125	34	28.9	0.805466
1.31417	31	28.8	0.794588
1.31556	30	28.8	0.794588
1.31667	30	28.8	0.794588
1.31833	33	28.9	0.805466
1.31972	33	28.9	0.805466
1.32111	31	28.7	0.78385
1.3225	33	28.9	0.805466
1.32389	28	28.9	0.805466
1.32528	31	28.8	0.794588
1.32667	31	28.8	0.794588
1.32833	31	28.8	0.794588
1.32972	31	28.8	0.794588
1.33139	31	28.9	0.805466
1.3325	30	28.8	0.794588
1.33389	31	28.7	0.78385
1.33556	31	28.8	0.794588
1.33694	31	28.8	0.794588
1.33833	31	28.9	0.805466
1.33944	29	28.8	0.794588
1.34111	28	28.8	0.794588
1.3425	27	28.8	0.794588
1.34417	28	28.8	0.794588
1.34556	30	28.7	0.78385
1.34694	28	28.8	0.794588
1.34861	25	28.8	0.794588
1.34972	26	28.8	0.794588
1.35111	33	29.3	0.850411
1.35278	23	28.8	0.794588
1.35417	27	28.8	0.794588
1.35556	25	28.8	0.794588
1.35694	25	28.9	0.805466
1.35861	23	28.8	0.794588
1.36	24	28.9	0.805466
1.36167	24	28.9	0.805466
1.36278	33	29	0.816485
1.36417	28	28.9	0.805466
1.36556	25	28.9	0.805466
1.36694	26	28.9	0.805466
1.36833	25	28.9	0.805466
1.37	24	28.9	0.805466
1.37139	24	28.9	0.805466
1.37278	26	28.9	0.805466
1.37417	20	28.9	0.805466
1.37583	24	28.9	0.805466
1.37722	27	28.9	0.805466
1.37861	21	29.3	0.850411
1.38	24	28.9	0.805466
1.38167	24	28.9	0.805466
1.38333	23	28.9	0.805466
1.38444	26	28.9	0.805466
1.38611	25	28.9	0.805466
1.3875	23	29.2	0.838956
1.38889	23	28.8	0.794588
1.39028	29	28.9	0.805466
1.39194	31	28.9	0.805466
1.39333	29	28.9	0.805466
1.39472	28	28.9	0.805466
1.39639	25	28.8	0.794588
1.3975	27	28.9	0.805466
1.39889	27	28.8	0.794588
1.40083	29	28.8	0.794588
1.40194	25	28.8	0.794588
1.40333	27	28.8	0.794588
1.40472	27	28.8	0.794588
1.40667	24	28.8	0.794588
1.40778	24	28.7	0.78385
1.40917	29	28.8	0.794588
1.41056	27	28.8	0.794588
1.41222	27	28.8	0.794588
1.41361	25	28.7	0.78385
1.415	27	28.8	0.794588
1.41639	22	28.7	0.78385
1.41806	26	28.8	0.794588
1.41944	26	28.8	0.794588
1.42083	23	28.8	0.794588
1.42222	27	28.7	0.78385
1.42389	26	28.8	0.794588
1.42556	27	28.7	0.78385
1.42667	26	28.8	0.794588
1.42806	29	28.8	0.794588
1.42972	26	28.7	0.78385
1.43139	35	28.9	0.805466
1.43278	30	28.8	0.794588
1.43389	31	28.8	0.794588
1.43556	34	28.9	0.805466
1.43694	30	28.8	0.794588
1.43833	31	28.8	0.794588
1.43972	28	28.7	0.78385
1.44139	29	28.7	0.78385
1.44278	29	28.8	0.794588
1.44417	27	28.8	0.794588
1.44556	30	28.7	0.78385
1.44694	30	28.7	0.78385
1.44889	27	28.7	0.78385
1.45028	27	28.6	0.77325
1.45167	30	28.8	0.794588
1.45306	31	28.6	0.77325
1.45472	31	28.8	0.794588
1.45611	30	28.7	0.78385
1.45722	30	28.7	0.78385
1.45861	31	28.7	0.78385
1.46056	31	28.7	0.78385
1.46194	30	28.8	0.794588
1.46333	31	28.7	0.78385
1.46472	30	28.9	0.805466
1.46639	30	29.1	0.827648
1.46778	32	29.3	0.850411
1.46917	24	28.8	0.794588
1.47056	24	28.9	0.805466
1.47194	28	29.2	0.838956
1.47333	26	28.8	0.794588
1.47472	24	28.8	0.794588
1.47611	27	29.1	0.827648
1.47778	24	28.8	0.794588
1.47917	22	29.2	0.838956
1.48083	25	29.2	0.838956
1.48194	26	29.2	0.838956
1.48361	21	29.2	0.838956
1.485	24	29.2	0.838956
1.48639	21	29.2	0.838956
1.48778	23	29.2	0.838956
1.48917	22	29.2	0.838956
1.49056	21	29.2	0.838956
1.49194	21	29.2	0.838956
1.49333	25	29.2	0.838956
1.495	20	29.2	0.838956
1.49639	20	29.2	0.838956
1.49806	21	29.2	0.838956
1.49944	18	29.2	0.838956
1.50083	23	29.2	0.838956
1.5025	20	29.2	0.838956
1.50389	19	29.2	0.838956
1.505	19	29.2	0.838956
1.50667	24	29.2	0.838956
1.50833	19	29.2	0.838956
1.50944	18	29.2	0.838956
1.51083	19	29.2	0.838956
1.5125	19	29.2	0.838956
1.51389	18	29.2	0.838956
1.51528	20	29.3	0.850411
1.51667	18	29.3	0.850411
1.51806	19	29.3	0.850411
1.51944	18	29.3	0.850411
1.52083	16	29.3	0.850411
1.52222	20	29.3	0.850411
1.52389	17	29.3	0.850411
1.52528	17	29.3	0.850411
1.52667	17	29.3	0.850411
1.52806	15	29.4	0.862014
1.52972	17	29.4	0.862014
1.53139	17	29.4	0.862014
1.5325	16	29.4	0.862014
1.53389	18	29.4	0.862014
1.53528	17	29.4	0.862014
1.53667	20	29.4	0.862014
1.53833	18	29.4	0.862014
1.54	17	29.4	0.862014
1.54139	17	29.4	0.862014
1.54278	18	29.4	0.862014
1.54417	17	29.4	0.862014
1.54556	19	29.4	0.862014
1.54694	16	29.4	0.862014
1.54861	18	29.5	0.873768
1.55028	20	29.5	0.873768
1.55111	17	29.5	0.873768
1.55278	17	29.5	0.873768
1.55417	18	29.5	0.873768
1.55556	12	29.5	0.873768
1.55694	15	29.5	0.873768
1.55833	19	29.5	0.873768
1.55972	15	29.6	0.885674
1.56111	18	29.6	0.885674
1.5625	21	29.7	0.897734
1.56417	23	29.6	0.885674
1.56556	25	29.5	0.873768
1.56722	24	29.5	0.873768
1.56833	20	29.6	0.885674
1.57	20	29.6	0.885674
1.57139	19	29.6	0.885674
1.57278	17	29.6	0.885674
1.57417	17	29.6	0.885674
1.57556	18	29.6	0.885674
1.57694	22	29.6	0.885674
1.57833	20	29.6	0.885674
1.57972	18	29.6	0.885674
1.58139	17	29.6	0.885674
1.5825	17	29.6	0.885674
1.58389	18	29.5	0.873768
1.58556	21	29.5	0.873768
1.58694	19	29.5	0.873768
1.58833	16	29.5	0.873768
1.58972	21	29.5	0.873768
1.59139	19	29.5	0.873768
1.5925	17	29.5	0.873768
1.59389	21	29.5	0.873768
1.59528	21	29.6	0.885674
1.59694	19	29.5	0.873768
1.59833	19	29.6	0.885674
1.59972	18	29.5	0.873768
1.60111	19	29.5	0.873768
1.60278	16	29.5	0.873768
1.60417	19	29.5	0.873768
1.60528	19	29.5	0.873768
1.60667	20	29.5	0.873768
1.60861	20	29.5	0.873768
1.60972	18	29.6	0.885674
1.61139	20	29.5	0.873768
1.61278	17	29.6	0.885674
1.61444	18	29.5	0.873768
1.61556	18	29.6	0.885674
1.61694	17	29.5	0.873768
1.61833	18	29.6	0.885674
1.62	16	29.6	0.885674
1.62139	15	29.5	0.873768
1.6225	16	29.6	0.885674
1.62389	16	29.5	0.873768
1.62556	18	29.5	0.873768
1.62694	20	29.6	0.885674
1.62833	17	29.6	0.885674
1.62972	16	29.5	0.873768
1.63167	18	29.6	0.885674
1.63306	17	29.6	0.885674
1.63444	16	29.6	0.885674
1.63556	16	29.6	0.885674
1.6375	17	29.6	0.885674
1.63861	18	29.6	0.885674
1.64028	18	29.6	0.885674
1.64306	20	29.6	0.885674
1.64472	18	29.6	0.885674
1.64611	19	29.6	0.885674
1.6475	17	29.6	0.885674
1.64889	19	29.6	0.885674
1.65056	17	29.6	0.885674
1.65194	18	29.6	0.885674
1.65333	16	29.6	0.885674
1.65472	19	29.6	0.885674
1.65667	18	29.6	0.885674
1.65778	18	29.6	0.885674
1.65917	21	29.6	0.885674
1.66056	19	29.6	0.885674
1.66222	18	29.6	0.885674
1.66361	18	29.6	0.885674
1.665	21	29.6	0.885674
1.66639	17	29.6	0.885674
1.66778	18	29.7	0.897734
1.66917	18	29.6	0.885674
1.67056	18	29.7	0.897734
1.67222	17	29.7	0.897734
1.67389	17	29.7	0.897734
1.675	20	29.7	0.897734
1.67639	18	29.7	0.897734
1.67806	18	29.7	0.897734
1.67972	18	29.7	0.897734
1.68111	19	29.7	0.897734
1.6825	20	29.6	0.885674
1.68389	20	29.7	0.897734
1.68528	18	29.7	0.897734
1.68667	19	29.7	0.897734
1.68806	17	29.7	0.897734
1.68944	19	29.7	0.897734
1.69111	19	29.7	0.897734
1.6925	19	29.7	0.897734
1.69389	22	29.7	0.897734
1.69528	20	29.7	0.897734
1.69694	18	29.7	0.897734
1.69833	19	29.7	0.897734
1.7	19	29.7	0.897734
1.70083	19	29.7	0.897734
1.7025	16	29.7	0.897734
1.70389	17	29.7	0.897734
1.70556	18	29.7	0.897734
1.70667	20	29.7	0.897734
1.70833	18	29.7	0.897734
1.71	20	29.7	0.897734
1.71139	18	29.7	0.897734
1.71278	17	29.7	0.897734
1.71444	18	29.7	0.897734
1.71556	20	29.7	0.897734
1.71722	22	29.7	0.897734
1.71833	17	29.7	0.897734
1.72	19	29.7	0.897734
1.72139	18	29.7	0.897734
1.72278	19	29.7	0.897734
1.72417	18	29.7	0.897734
1.72556	20	29.7	0.897734
1.72694	19	29.7	0.897734
1.72833	18	29.7	0.897734
1.72972	19	29.7	0.897734
1.73111	20	29.7	0.897734
1.7325	20	29.7	0.897734
1.73389	19	29.7	0.897734
1.73556	18	29.7	0.897734
1.73694	19	29.7	0.897734
1.73833	19	29.7	0.897734
1.73972	20	29.7	0.897734
1.74111	19	29.7	0.897734
1.7425	19	29.7	0.897734
1.74389	20	29.7	0.897734
1.74528	18	29.7	0.897734
1.74694	17	29.7	0.897734
1.74833	15	29.7	0.897734
1.74972	18	29.7	0.897734
1.75111	20	29.7	0.897734
1.75278	16	29.7	0.897734
1.75417	21	29.7	0.897734
1.75556	14	29.7	0.897734
1.75694	16	29.7	0.897734
1.75861	17	29.7	0.897734
1.76	20	29.7	0.897734
1.76139	16	29.7	0.897734
1.7625	17	29.7	0.897734
1.76417	18	29.7	0.897734
1.76556	16	29.7	0.897734
1.76694	18	29.7	0.897734
1.76833	18	29.7	0.897734
1.77	15	29.7	0.897734
1.77167	16	29.7	0.897734
1.77278	19	29.7	0.897734
1.77417	17	29.7	0.897734
1.77583	18	29.7	0.897734
1.77722	17	29.7	0.897734
1.77861	19	29.7	0.897734
1.78	16	29.7	0.897734
1.78167	16	29.7	0.897734
1.78333	18	29.7	0.897734
1.785	19	29.7	0.897734
1.78611	16	29.7	0.897734
1.7875	17	29.7	0.897734
1.78889	18	29.7	0.897734
1.79028	16	29.7	0.897734
1.79167	19	29.7	0.897734
1.79306	19	29.7	0.897734
1.79472	19	29.7	0.897734
1.79611	16	29.7	0.897734
1.79778	16	29.7	0.897734
1.79917	19	29.7	0.897734
1.80056	17	29.7	0.897734
1.80194	17	29.7	0.897734
1.80333	17	29.7	0.897734
1.80472	17	29.7	0.897734
1.80611	17	29.7	0.897734
1.8075	18	29.7	0.897734
1.80889	18	29.7	0.897734
1.81056	18	29.7	0.897734
1.81222	17	29.7	0.897734
1.81333	17	29.7	0.897734
1.81472	18	29.7	0.897734
1.81639	18	29.7	0.897734
1.81778	18	29.7	0.897734
1.81917	19	29.7	0.897734
1.82056	18	29.7	0.897734
1.82222	19	29.6	0.885674
1.82389	17	29.6	0.885674
1.82528	17	29.6	0.885674
1.82667	17	29.6	0.885674
1.82806	18	29.6	0.885674
1.82972	21	29.6	0.885674
1.83083	17	29.6	0.885674
1.8325	20	29.6	0.885674
1.83389	21	29.6	0.885674
1.83528	17	29.6	0.885674
1.83667	18	29.6	0.885674
1.83806	17	29.6	0.885674
1.83944	18	29.6	0.885674
1.84111	17	29.6	0.885674
1.8425	20	29.6	0.885674
1.84389	17	29.6	0.885674
1.84556	20	29.6	0.885674
1.84694	19	29.6	0.885674
1.84861	20	29.6	0.885674
1.85	19	29.6	0.885674
1.85139	22	29.6	0.885674
1.85278	19	29.6	0.885674
1.85417	20	29.6	0.885674
1.85556	19	29.6	0.885674
1.85694	19	29.6	0.885674
1.85861	20	29.6	0.885674
1.85972	20	29.6	0.885674
1.86139	19	29.6	0.885674
1.86278	22	29.5	0.873768
1.86444	19	29.5	0.873768
1.86583	21	29.5	0.873768
1.86694	18	29.5	0.873768
1.86861	20	29.5	0.873768
1.87	19	29.5	0.873768
1.87139	17	29.5	0.873768
1.87278	20	29.5	0.873768
1.87417	18	29.5	0.873768
1.87583	19	29.5	0.873768
1.87722	21	29.5	0.873768
1.87861	20	29.5	0.873768
1.88	19	29.5	0.873768
1.88167	20	29.5	0.873768
1.88306	20	29.5	0.873768
1.88444	20	29.5	0.873768
1.88583	21	29.5	0.873768
1.8875	20	29.5	0.873768
1.88861	21	29.5	0.873768
1.89	22	29.5	0.873768
1.89139	24	29.5	0.873768
1.89306	18	29.5	0.873768
1.89472	20	29.5	0.873768
1.89611	22	29.5	0.873768
1.8975	18	29.5	0.873768
1.89889	21	29.5	0.873768
1.90056	26	29.5	0.873768
1.90167	17	29.5	0.873768
1.90333	19	29.5	0.873768
1.90472	17	29.5	0.873768
1.90611	21	29.5	0.873768
1.9075	17	29.5	0.873768
1.90889	18	29.5	0.873768
1.91056	18	29.5	0.873768
1.9125	19	29.5	0.873768
1.91361	18	29.5	0.873768
1.915	20	29.5	0.873768
1.91639	18	29.5	0.873768
1.91778	21	29.5	0.873768
1.91917	25	29.5	0.873768
1.92111	25	29.5	0.873768
1.92222	23	29.5	0.873768
1.92361	21	29.5	0.873768
1.925	22	29.5	0.873768
1.92639	31	29.5	0.873768
1.92778	28	29.5	0.873768
1.92944	26	29.5	0.873768
1.93083	26	29.5	0.873768
1.93222	24	29.5	0.873768
1.93361	24	29.5	0.873768
1.93528	29	29.5	0.873768
1.93667	30	29.5	0.873768
1.93778	23	29.5	0.873768
1.93944	29	29.5	0.873768
1.94083	23	29.5	0.873768
1.94222	24	29.5	0.873768
1.94361	21	29.5	0.873768
1.945	21	29.5	0.873768
1.94639	22	29.5	0.873768
1.94778	20	29.5	0.873768
1.94944	22	29.5	0.873768
1.95083	21	29.5	0.873768
1.9525	19	29.5	0.873768
1.95417	21	29.5	0.873768
1.95528	18	29.5	0.873768
1.95667	19	29.5	0.873768
1.95806	16	29.5	0.873768
1.95944	20	29.5	0.873768
1.96139	20	29.5	0.873768
1.9625	20	29.5	0.873768
1.96417	17	29.5	0.873768
1.96556	22	29.5	0.873768
1.96694	21	29.5	0.873768
1.96833	17	29.5	0.873768
1.96972	20	29.5	0.873768
1.97139	20	29.5	0.873768
1.9725	20	29.5	0.873768
1.97389	19	29.5	0.873768
1.97583	23	29.5	0.873768
1.97694	19	29.5	0.873768
1.97833	20	29.5	0.873768
1.97972	19	29.5	0.873768
1.98111	19	29.5	0.873768
1.9825	19	29.5	0.873768
1.98389	19	29.5	0.873768
1.98556	18	29.5	0.873768
1.98694	19	29.5	0.873768
1.98833	17	29.5	0.873768
1.99028	18	29.5	0.873768
1.99111	19	29.5	0.873768
1.99278	18	29.5	0.873768
1.99417	19	29.5	0.873768
1.99583	18	29.5	0.873768
1.99694	20	29.5	0.873768
1.99861	19	29.5	0.873768
2.00056	17	29.5	0.873768
2.00139	20	29.5	0.873768
2.00278	19	29.5	0.873768
2.00444	17	29.5	0.873768
2.00556	22	29.5	0.873768
2.00694	21	29.5	0.873768
2.00861	20	29.4	0.862014
2.01	20	29.5	0.873768
2.01139	20	29.5	0.873768
2.01278	20	29.5	0.873768
2.01417	20	29.5	0.873768
2.01556	19	29.4	0.862014
2.01694	19	29.4	0.862014
2.01833	21	29.4	0.862014
2.02	20	29.4	0.862014
2.02167	17	29.4	0.862014
2.02278	18	29.4	0.862014
2.02417	20	29.4	0.862014
2.02583	21	29.4	0.862014
2.02722	18	29.4	0.862014
2.02861	18	29.4	0.862014
2.03028	17	29.4	0.862014
2.03167	19	29.4	0.862014
2.03278	16	29.4	0.862014
2.03417	18	29.4	0.862014
2.03583	18	29.4	0.862014
2.03722	19	29.4	0.862014
2.03861	22	29.4	0.862014
2.04	17	29.4	0.862014
2.04139	16	29.4	0.862014
2.04306	21	29.4	0.862014
2.04472	18	29.4	0.862014
2.04583	20	29.4	0.862014
2.0475	19	29.4	0.862014
2.04861	20	29.4	0.862014
2.05	20	29.3	0.850411
2.05139	19	29.4	0.862014
2.05278	16	29.3	0.850411
2.05444	19	29.3	0.850411
2.05583	22	29.3	0.850411
2.05722	20	29.3	0.850411
2.05861	19	29.3	0.850411
2.06	19	29.3	0.850411
2.06167	19	29.3	0.850411
2.06278	17	29.3	0.850411
2.06444	21	29.3	0.850411
2.06583	20	29.3	0.850411
2.06722	20	29.3	0.850411
2.06889	18	29.3	0.850411
2.07028	18	29.4	0.862014
2.07194	16	29.3	0.850411
2.07361	16	29.3	0.850411
2.07472	18	29.3	0.850411
2.07611	22	29.3	0.850411
2.0775	17	29.3	0.850411
2.07917	20	29.3	0.850411
2.08028	17	29.3	0.850411
2.08167	18	29.3	0.850411
2.08306	19	29.3	0.850411
2.08444	18	29.3	0.850411
2.08583	21	29.3	0.850411
2.08722	18	29.3	0.850411
2.08889	17	29.3	0.850411
2.09028	17	29.3	0.850411
2.09167	19	29.3	0.850411
2.09306	17	29.3	0.850411
2.09444	19	29.3	0.850411
2.09583	19	29.3	0.850411
2.09722	18	29.3	0.850411
2.09889	16	29.3	0.850411
2.10028	23	29.3	0.850411
2.10167	17	29.3	0.850411
2.10278	17	29.3	0.850411
2.10444	18	29.3	0.850411
2.10583	18	29.3	0.850411
2.10722	17	29.3	0.850411
2.10861	15	29.3	0.850411
2.11028	17	29.3	0.850411
2.11167	17	29.3	0.850411
2.11278	16	29.3	0.850411
2.11417	19	29.3	0.850411
2.11583	17	29.3	0.850411
2.11722	19	29.3	0.850411
2.11861	19	29.3	0.850411
2.12	18	29.2	0.838956
2.12167	17	29.2	0.838956
2.12333	17	29.3	0.850411
2.12472	17	29.2	0.838956
2.12583	19	29.3	0.850411
2.12722	17	29.2	0.838956
2.12889	16	29.3	0.850411
2.13028	13	29.2	0.838956
2.13167	14	29.2	0.838956
2.13306	15	29.2	0.838956
2.13472	17	29.3	0.850411
2.13611	19	29.2	0.838956
2.1375	14	29.2	0.838956
2.13889	13	29.2	0.838956
2.14028	15	29.2	0.838956
2.14167	16	29.2	0.838956
2.14333	14	29.2	0.838956
2.145	16	29.2	0.838956
2.14611	14	29.2	0.838956
2.14778	15	29.2	0.838956
2.14889	16	29.2	0.838956
2.15083	15	29.2	0.838956
2.15194	15	29.2	0.838956
2.15333	15	29.2	0.838956
2.15472	16	29.2	0.838956
2.15667	18	29.2	0.838956
2.15778	15	29.2	0.838956
2.15917	18	29.2	0.838956
2.16056	19	29.2	0.838956
2.16222	17	29.2	0.838956
2.16361	18	29.2	0.838956
2.16528	16	29.2	0.838956
2.16611	15	29.2	0.838956
2.16778	17	29.2	0.838956
2.16917	17	29.2	0.838956
2.17056	20	29.2	0.838956
2.17194	18	29.2	0.838956
2.17333	20	29.2	0.838956
2.175	18	29.2	0.838956
2.17639	15	29.2	0.838956
2.17778	15	29.2	0.838956
2.17944	20	29.1	0.827648
2.18083	17	29.2	0.838956
2.1825	17	29.2	0.838956
2.18389	17	29.2	0.838956
2.185	18	29.2	0.838956
2.18639	16	29.2	0.838956
2.18778	19	29.2	0.838956
2.18917	16	29.2	0.838956
2.19111	18	29.2	0.838956
2.19222	17	29.2	0.838956
2.19361	14	29.2	0.838956
2.195	17	29.1	0.827648
2.19639	15	29.2	0.838956
2.19806	15	29.1	0.827648
2.19944	22	29.2	0.838956
2.20083	19	29.2	0.838956
2.2025	18	29.2	0.838956
2.20361	20	29.2	0.838956
2.205	22	29.1	0.827648
2.20667	17	29.2	0.838956
2.20833	20	29.2	0.838956
2.20972	17	29.2	0.838956
2.21083	14	29.2	0.838956
2.21222	18	29.1	0.827648
2.21389	15	29.1	0.827648
2.21528	16	29.1	0.827648
2.21694	16	29.1	0.827648
2.21806	14	29.1	0.827648
2.21972	18	29.1	0.827648
2.22111	15	29.1	0.827648
2.2225	16	29.1	0.827648
2.22389	16	29.1	0.827648
2.22556	15	29.1	0.827648
2.22694	16	29.1	0.827648
2.22833	14	29.1	0.827648
2.22972	17	29.1	0.827648
2.23139	15	29.1	0.827648
2.23278	16	29.1	0.827648
2.23389	19	29.1	0.827648
2.23528	17	29.1	0.827648
2.23694	17	29.1	0.827648
2.23833	15	29.1	0.827648
2.24028	17	29.1	0.827648
2.24139	13	29.1	0.827648
2.24278	16	29.1	0.827648
2.24417	16	29.1	0.827648
2.24611	14	29.1	0.827648
2.24694	15	29.1	0.827648
2.24861	14	29.1	0.827648
2.25	16	29.1	0.827648
2.25139	12	29.1	0.827648
2.25278	14	29.1	0.827648
2.25444	15	29.1	0.827648
2.25556	17	29.1	0.827648
2.25694	17	29.1	0.827648
2.25889	16	29.1	0.827648
2.26	15	29.1	0.827648
2.26139	19	29.1	0.827648
2.26278	17	29.1	0.827648
2.26417	18	29.1	0.827648
2.26556	18	29.1	0.827648
2.26694	16	29.1	0.827648
2.26833	19	29.1	0.827648
2.27	20	29.1	0.827648
2.27167	18	29.1	0.827648
2.27278	19	29.1	0.827648
2.27389	19	29.1	0.827648
2.27556	18	29.1	0.827648
2.27694	19	29.1	0.827648
2.27833	21	29.1	0.827648
2.27972	17	29.1	0.827648
2.28139	13	29.1	0.827648
2.28278	15	29.1	0.827648
2.28444	16	29.1	0.827648
2.28556	17	29.1	0.827648
2.28722	15	29.1	0.827648
2.28833	15	29.1	0.827648
2.28972	16	29.1	0.827648
2.29111	17	29.1	0.827648
2.29278	22	29.1	0.827648
2.29417	16	29	0.816485
2.29556	16	29	0.816485
2.29694	14	29	0.816485
2.29889	15	29	0.816485
2.3	14	29.1	0.827648
2.30139	13	29	0.816485
2.30306	17	29	0.816485
2.30444	15	29	0.816485
2.30583	14	29	0.816485
2.30722	14	29.1	0.827648
2.30861	15	29	0.816485
2.31	15	29	0.816485
2.31139	14	29.1	0.827648
2.31306	16	29	0.816485
2.31444	10	29.1	0.827648
2.31583	12	29.1	0.827648
2.31778	11	29.1	0.827648
2.31861	14	29.1	0.827648
2.32	12	29.1	0.827648
2.32194	13	29.1	0.827648
2.32306	10	29.1	0.827648
2.32444	9	29.1	0.827648
2.32583	12	29.1	0.827648
2.3275	13	29.1	0.827648
2.32889	8	29.1	0.827648
2.33056	9	29.1	0.827648
2.33222	9	29.1	0.827648
2.33333	11	29.1	0.827648
2.335	8	29.1	0.827648
2.33639	9	29.2	0.838956
2.33778	9	29.2	0.838956
2.33917	9	29.2	0.838956
2.34083	8	29.2	0.838956
2.34222	9	29.2	0.838956
2.34361	7	29.2	0.838956
2.345	7	29.2	0.838956
2.34667	9	29.2	0.838956
2.34806	8	29.2	0.838956
2.34944	8	29.2	0.838956
2.35083	7	29.2	0.838956
2.35222	8	29.2	0.838956
2.35361	6	29.2	0.838956
2.355	9	29.2	0.838956
2.35639	11	29.2	0.838956
2.35806	9	29.2	0.838956
2.35944	7	29.2	0.838956
2.36111	8	29.2	0.838956
2.3625	6	29.2	0.838956
2.36389	8	29.2	0.838956
2.36556	7	29.2	0.838956
2.36667	16	29.2	0.838956
2.36806	10	29.2	0.838956
2.36972	8	29.2	0.838956
2.37111	11	29.3	0.850411
2.3725	7	29.3	0.850411
2.37389	9	29.3	0.850411
2.37528	11	29.3	0.850411
2.37667	11	29.3	0.850411
2.37806	12	29.3	0.850411
2.37972	11	29.3	0.850411
2.38083	10	29.4	0.862014
2.3825	9	29.4	0.862014
2.38389	11	29.4	0.862014
2.38528	12	29.4	0.862014
2.38667	11	29.4	0.862014
2.38806	10	29.4	0.862014
2.38944	9	29.4	0.862014
2.39111	10	29.4	0.862014
2.3925	8	29.4	0.862014
2.39361	6	29.4	0.862014
2.395	11	29.4	0.862014
2.39667	12	29.4	0.862014
2.39806	12	29.4	0.862014
2.39944	9	29.4	0.862014
2.40083	10	29.4	0.862014
2.40222	12	29.4	0.862014
2.40361	11	29.4	0.862014
2.405	10	29.4	0.862014
2.40639	10	29.4	0.862014
2.40833	11	29.4	0.862014
2.41	11	29.4	0.862014
2.41083	9	29.4	0.862014
2.4125	10	29.4	0.862014
2.41417	9	29.4	0.862014
2.41528	11	29.4	0.862014
2.41667	13	29.4	0.862014
2.41806	13	29.4	0.862014
2.41972	10	29.4	0.862014
2.42139	10	29.4	0.862014
2.4225	10	29.4	0.862014
2.42417	12	29.4	0.862014
2.42528	13	29.4	0.862014
2.42667	12	29.4	0.862014
2.42806	14	29.4	0.862014
2.42944	11	29.5	0.873768
2.43111	11	29.5	0.873768
2.43278	10	29.5	0.873768
2.43389	14	29.5	0.873768
2.43528	10	29.5	0.873768
2.43722	13	29.5	0.873768
2.43861	13	29.5	0.873768
2.44	11	29.5	0.873768
2.44111	11	29.5	0.873768
2.44278	14	29.5	0.873768
2.44417	11	29.5	0.873768
2.44583	10	29.5	0.873768
2.44694	11	29.5	0.873768
2.44861	9	29.5	0.873768
2.45	18	29.5	0.873768
2.45139	10	29.5	0.873768
2.45278	11	29.5	0.873768
2.45417	11	29.5	0.873768
2.45556	12	29.5	0.873768
2.45694	12	29.5	0.873768
2.45833	13	29.5	0.873768
2.45972	12	29.5	0.873768
2.46111	11	29.5	0.873768
2.4625	14	29.6	0.885674
2.46417	12	29.5	0.873768
2.46556	11	29.6	0.885674
2.46722	15	29.6	0.885674
2.46833	13	29.6	0.885674
2.47	13	29.6	0.885674
2.47111	12	29.6	0.885674
2.4725	13	29.6	0.885674
2.47389	13	29.6	0.885674
2.47556	12	29.6	0.885674
2.47694	10	29.6	0.885674
2.47833	11	29.6	0.885674
2.48	9	29.6	0.885674
2.48139	12	29.6	0.885674
2.48306	11	29.6	0.885674
2.48417	13	29.6	0.885674
2.48556	12	29.6	0.885674
2.48722	14	29.6	0.885674
2.48861	14	29.6	0.885674
2.49	10	29.6	0.885674
2.49139	12	29.6	0.885674
2.49278	11	29.6	0.885674
2.49417	14	29.6	0.885674
2.49556	12	29.6	0.885674
2.49694	12	29.6	0.885674
2.49861	12	29.6	0.885674
2.5	11	29.5	0.873768
2.50167	14	29.6	0.885674
2.50278	11	29.5	0.873768
2.50444	11	29.6	0.885674
2.50583	14	29.5	0.873768
2.50722	12	29.6	0.885674
2.50889	11	29.6	0.885674
2.51028	11	29.5	0.873768
2.51167	12	29.5	0.873768
2.51306	14	29.5	0.873768
2.51444	10	29.5	0.873768
2.51583	11	29.5	0.873768
2.51722	12	29.5	0.873768
2.51861	14	29.5	0.873768
2.52028	12	29.5	0.873768
2.52167	12	29.5	0.873768
2.52333	14	29.5	0.873768
2.52444	10	29.5	0.873768
2.52583	13	29.5	0.873768
2.52722	11	29.5	0.873768
2.52861	13	29.5	0.873768
2.53	14	29.5	0.873768
2.53139	15	29.5	0.873768
2.53306	11	29.5	0.873768
2.53444	12	29.5	0.873768
2.53583	9	29.5	0.873768
2.53722	11	29.5	0.873768
2.53889	12	29.5	0.873768
2.54	13	29.5	0.873768
2.54139	11	29.5	0.873768
2.54306	13	29.5	0.873768
2.54444	12	29.5	0.873768
2.54583	11	29.5	0.873768
2.54722	12	29.5	0.873768
2.54889	13	29.5	0.873768
2.55028	10	29.5	0.873768
2.55194	13	29.5	0.873768
2.55306	10	29.5	0.873768
2.55444	12	29.5	0.873768
2.55611	11	29.5	0.873768
2.5575	11	29.5	0.873768
2.55889	11	29.5	0.873768
2.56056	13	29.5	0.873768
2.56194	12	29.5	0.873768
2.56333	11	29.5	0.873768
2.565	13	29.5	0.873768
2.56639	17	29.5	0.873768
2.56778	12	29.5	0.873768
2.56917	8	29.5	0.873768
2.57056	10	29.5	0.873768
2.57194	14	29.5	0.873768
2.57333	13	29.5	0.873768
2.57472	9	29.5	0.873768
2.57611	10	29.5	0.873768
2.5775	9	29.5	0.873768
2.57917	10	29.5	0.873768
2.58056	11	29.5	0.873768
2.58194	12	29.5	0.873768
2.58333	14	29.5	0.873768
2.58472	10	29.5	0.873768
2.58611	13	29.6	0.885674
2.5875	10	29.6	0.885674
2.58917	13	29.6	0.885674
2.59083	11	29.6	0.885674
2.59194	11	29.6	0.885674
2.59333	12	29.6	0.885674
2.59472	9	29.6	0.885674
2.59611	13	29.6	0.885674
2.59778	10	29.6	0.885674
2.59972	12	29.6	0.885674
2.60083	9	29.6	0.885674
2.60222	10	29.6	0.885674
2.60361	11	29.7	0.897734
2.605	9	29.7	0.897734
2.60639	11	29.7	0.897734
2.60778	12	29.7	0.897734
2.60917	7	29.7	0.897734
2.61083	11	29.7	0.897734
2.61222	11	29.7	0.897734
2.61361	8	29.7	0.897734
2.615	9	29.7	0.897734
2.61639	12	29.7	0.897734
2.61778	11	29.7	0.897734
2.61917	8	29.7	0.897734
2.62056	7	29.7	0.897734
2.62194	10	29.7	0.897734
2.62361	9	29.7	0.897734
2.625	11	29.7	0.897734
2.62639	9	29.7	0.897734
2.62778	10	29.7	0.897734
2.62917	11	29.7	0.897734
2.63056	11	29.7	0.897734
2.63194	11	29.7	0.897734
2.63333	11	29.7	0.897734
2.63528	10	29.7	0.897734
2.63639	10	29.7	0.897734
2.63778	8	29.7	0.897734
2.63917	7	29.7	0.897734
2.64083	13	29.7	0.897734
2.6425	11	29.7	0.897734
2.64333	10	29.7	0.897734
2.645	10	29.7	0.897734
2.64639	12	29.7	0.897734
2.64778	7	29.7	0.897734
2.64889	13	29.7	0.897734
2.65056	17	29.7	0.897734
2.65194	15	29.7	0.897734
2.65333	15	29.7	0.897734
2.655	14	29.7	0.897734
2.65639	13	29.7	0.897734
2.65778	13	29.7	0.897734
2.65917	13	29.7	0.897734
2.66083	12	29.7	0.897734
2.66222	11	29.7	0.897734
2.66389	12	29.7	0.897734
2.66528	11	29.7	0.897734
2.66667	13	29.7	0.897734
2.66806	10	29.7	0.897734
2.66944	11	29.7	0.897734
2.67083	13	29.7	0.897734
2.67222	12	29.7	0.897734
2.67361	12	29.7	0.897734
2.675	10	29.7	0.897734
2.67639	12	29.7	0.897734
2.67806	10	29.7	0.897734
2.67944	14	29.7	0.897734
2.68083	13	29.7	0.897734
2.6825	14	29.7	0.897734
2.68389	15	29.7	0.897734
2.68528	12	29.7	0.897734
2.68694	14	29.7	0.897734
2.68833	12	29.7	0.897734
2.68972	13	29.7	0.897734
2.69111	12	29.7	0.897734
2.6925	13	29.8	0.909951
2.69472	9	29.7	0.897734
2.69528	11	29.8	0.909951
2.69694	11	29.8	0.909951
2.69833	19	29.8	0.909951
2.69972	16	29.8	0.909951
2.70111	15	29.8	0.909951
2.7025	16	29.8	0.909951
2.70444	16	29.8	0.909951
2.70556	15	29.8	0.909951
2.70694	11	29.8	0.909951
2.70861	10	29.8	0.909951
2.71028	14	29.8	0.909951
2.71167	11	29.8	0.909951
2.71278	10	29.8	0.909951
2.71472	11	29.8	0.909951
2.71611	6	29.8	0.909951
2.7175	8	29.8	0.909951
2.71889	11	29.8	0.909951
2.72028	11	29.8	0.909951
2.72194	15	29.8	0.909951
2.72306	13	29.8	0.909951
2.72528	13	29.8	0.909951
2.72611	16	29.8	0.909951
2.72778	12	29.8	0.909951
2.73167	12	29.8	0.909951
2.7325	15	29.7	0.897734
2.73417	15	29.7	0.897734
2.73556	12	29.7	0.897734
2.73694	11	29.7	0.897734
2.73833	14	29.7	0.897734
2.73972	16	29.7	0.897734
2.74111	15	29.7	0.897734
2.74278	14	29.7	0.897734
2.74444	11	29.7	0.897734
2.74611	10	29.7	0.897734
2.74694	12	29.7	0.897734
2.74861	12	29.7	0.897734
2.75	14	29.7	0.897734
2.75139	13	29.7	0.897734
2.75278	12	29.7	0.897734
2.75417	10	29.7	0.897734
2.75556	8	29.8	0.909951
2.75694	11	29.7	0.897734
2.75833	12	29.8	0.909951
2.76	14	29.8	0.909951
2.76167	12	29.8	0.909951
2.76278	15	29.7	0.897734
2.76444	16	29.7	0.897734
2.76583	16	29.8	0.909951
2.76722	13	29.8	0.909951
2.76889	13	29.8	0.909951
2.77028	15	29.8	0.909951
2.77194	17	29.8	0.909951
2.77444	15	29.8	0.909951
2.77833	13	29.8	0.909951
2.77972	16	29.8	0.909951
2.78083	11	29.8	0.909951
2.78222	15	29.8	0.909951
2.78361	13	29.8	0.909951
2.78528	11	29.8	0.909951
2.78667	12	29.8	0.909951
2.78778	14	29.8	0.909951
2.78917	13	29.8	0.909951
2.79083	10	29.8	0.909951
2.79222	17	29.7	0.897734
2.79361	11	29.8	0.909951
2.795	11	29.7	0.897734
2.79667	14	29.8	0.909951
2.79833	15	29.7	0.897734
2.79917	18	29.7	0.897734
2.80056	14	29.8	0.909951
2.80222	17	29.8	0.909951
2.80361	15	29.8	0.909951
2.805	14	29.7	0.897734
2.80639	15	29.7	0.897734
2.80806	18	29.7	0.897734
2.80944	16	29.8	0.909951
2.81111	19	29.7	0.897734
2.81222	18	29.7	0.897734
2.81389	16	29.7	0.897734
2.81528	17	29.7	0.897734
2.81667	14	29.7	0.897734
2.81806	15	29.7	0.897734
2.81972	14	29.7	0.897734
2.82111	12	29.7	0.897734
2.8225	16	29.7	0.897734
2.82389	14	29.7	0.897734
2.82556	13	29.7	0.897734
2.82667	13	29.7	0.897734
2.82806	13	29.7	0.897734
2.82944	9	29.7	0.897734
2.83111	14	29.6	0.885674
2.8325	13	29.7	0.897734
2.83389	10	29.7	0.897734
2.83528	14	29.7	0.897734
2.83694	13	29.6	0.885674
2.83833	13	29.6	0.885674
2.83972	13	29.6	0.885674
2.84111	9	29.6	0.885674
2.84278	12	29.6	0.885674
2.84417	11	29.6	0.885674
2.84556	13	29.6	0.885674
2.84667	13	29.6	0.885674
2.84833	11	29.7	0.897734
2.84972	13	29.6	0.885674
2.85111	11	29.6	0.885674
2.8525	12	29.7	0.897734
2.85444	12	29.7	0.897734
2.85556	13	29.6	0.885674
2.85722	12	29.7	0.897734
2.85889	11	29.7	0.897734
2.86	12	29.7	0.897734
2.86167	13	29.7	0.897734
2.86306	9	29.7	0.897734
2.86417	13	29.7	0.897734
2.86611	11	29.7	0.897734
2.86722	11	29.7	0.897734
2.86861	15	29.7	0.897734
2.87028	11	29.7	0.897734
2.87167	12	29.7	0.897734
2.87306	12	29.7	0.897734
2.87472	12	29.7	0.897734
2.87611	13	29.7	0.897734
2.8775	10	29.7	0.897734
2.87889	9	29.7	0.897734
2.88028	13	29.8	0.909951
[truncated: 24,925 more rows]
