# Supplementary material for: Wearable Enzymatic Alcohol Biosensor
Source: Sensors (Basel). 2019 May 24;19(10):2380. doi: 10.3390/s19102380 (PMC6566815; doi:10.3390/s19102380)
Supplement: Supplementary file 1 [file sensors-19-02380-s001.zip › Supplementary_Information/SupData/FigureS1_plot_t2t4.xlsx]

## Sheet: Sheet1
15um Membrane		30um Membrane
Time	Current	Time	Current
0		0
0		0.000277778
0.000555556		0.000833333
0.000833333		0.00138889
0.00138889		0.00194444
0.00194444		0.00222222
0.0025		0.00277778
0.00277778		0.00333333
0.00333333		0.00388889
0.00388889		0.00416667
0.00444444		0.00472222
0.00472222		0.00527778
0.00527778		0.00583333
0.00583333		0.00611111
0.00638889		0.00666667
0.00666667		0.00722222
0.00722222		0.00777778
0.00777778		0.00805556
0.00833333		0.00861111
0.00861111		0.00916667
0.00916667		0.00972222
0.00972222		0.01
0.0102778		0.0105556
0.0105556		0.0111111
0.0111111		0.0116667
0.0116667		0.0119444
0.0122222		0.0125
0.0125		0.0130556
0.0130556		0.0136111
0.0136111		0.0138889
0.0141667		0.0144444
0.0144444		0.015
0.015		0.0155556
0.0155556		0.0161111
0.0161111		0.0166667
0.0163889		0.0172222
0.0169444		0.0175
0.0175		0.0180556
0.0180556		0.0186111
0.0183333		0.0191667
0.0188889		0.0194444
0.0194444		0.02
0.02		0.0205556
0.0202778		0.0211111
0.0208333		0.0213889
0.0213889		0.0219444
0.0219444		0.0225
0.0222222		0.0230556
0.0227778		0.0233333
0.0233333		0.0238889
0.0238889		0.0244444
0.0241667		0.025
0.0247222		0.0252778
0.0252778		0.0258333
0.0258333		0.0263889
0.0261111		0.0269444
0.0266667		0.0272222
0.0275		0.0277778
0.0277778		0.0283333
0.0283333		0.0288889
0.0288889		0.0291667
0.0294444		0.0297222
0.0297222		0.0302778
0.0302778		0.0308333
0.0308333		0.0311111
0.0313889		0.0316667
0.0316667		0.0322222
0.0322222		0.0327778
0.0327778		0.0330556
0.0333333		0.0336111
0.0336111		0.0341667
0.0341667		0.0347222
0.0347222		0.035
0.0352778		0.0355556
0.0355556		0.0361111
0.0361111		0.0366667
0.0366667		0.0369444
0.0372222		0.0375
0.0375		0.0380556
0.0380556		0.0386111
0.0386111		0.0388889
0.0391667		0.0394444
0.0394444		0.04
0.04		0.0405556
0.0405556		0.0408333
0.0411111		0.0413889
0.0413889		0.0419444
0.0419444		0.0425
0.0425		0.0427778
0.0430556		0.0433333
0.0433333		0.0438889
0.0438889		0.0441667
0.0444444		0.0447222
0.045		0.0452778
0.0452778		0.0458333
0.0458333		0.0461111
0.0463889		0.0466667
0.0469444		0.0472222
0.0472222		0.0480556
0.0477778		0.0483333
0.0483333		0.0488889
0.0488889		0.0494444
0.0491667		0.05
0.0497222		0.0502778
0.0502778		0.0511111
0.0508333		0.0516667
0.0511111		0.0519444
0.0516667		0.0525
0.0522222		0.0530556
0.0527778		0.0536111
0.0530556		0.0538889
0.0536111		0.0544444
0.0541667		0.055
0.0547222		0.0555556
0.055		0.0558333
0.0555556		0.0563889
0.0561111		0.0569444
0.0566667		0.0575
0.0569444		0.0577778
0.0575		0.0583333
0.0580556		0.0588889
0.0586111		0.0594444
0.0588889		0.0597222
0.0594444		0.0602778
0.06		0.0608333
0.0605556		0.0613889
0.0608333		0.0616667
0.0613889		0.0622222
0.0619444		0.0627778
0.0625		0.0633333
0.0627778		0.0636111
0.0633333		0.0641667
0.0638889		0.0647222
0.0644444		0.0652778
0.0647222		0.0655556
0.0652778		0.0661111
0.0658333		0.0666667
0.0663889		0.0672222
0.0666667		0.0677778
0.0672222		0.0683333
0.0677778		0.0688889
0.0683333		0.0691667
0.0686111		0.0697222
0.0691667		0.0705556
0.0697222		0.0711111
0.0702778		0.0713889
0.0705556		0.0719444
0.0711111		0.0725
0.0716667		0.0730556
0.0719444		0.0733333
0.0725		0.0738889
0.0730556		0.0744444
0.0736111		0.075
0.0738889		0.0752778
0.0744444		0.0758333
0.075		0.0763889
0.0755556		0.0769444
0.0758333		0.0772222
0.0763889		0.0780556
0.0769444		0.0786111
0.0775		0.0788889
0.0777778		0.0794444
0.0783333		0.08
0.0788889		0.0805556
0.0794444		0.0808333
0.0797222		0.0813889
0.0802778		0.0819444
0.0808333		0.0825
0.0813889		0.0827778
0.0816667		0.0833333
0.0822222		0.0838889
0.0830556		0.0844444
0.0836111		0.0847222
0.0838889		0.0852778
0.0844444		0.0858333
0.085		0.0863889
0.0855556		0.0866667
0.0858333		0.0872222
0.0863889		0.0877778
0.0869444		0.0883333
0.0875		0.0886111
0.0877778		0.0891667
0.0886111		0.0897222
0.0891667		0.0902778
0.0894444		0.0905556
0.09		0.0913889
0.0905556		0.0919444
0.0911111		0.0925
0.0913889		0.0927778
0.0919444		0.0933333
0.0925		0.0938889
0.0930556		0.0941667
0.0933333		0.0947222
0.0938889		0.0952778
0.0944444		0.0958333
0.095		0.0961111
0.0952778		0.0966667
0.0958333		0.0972222
0.0963889		0.0977778
0.0969444		0.0980556
0.0972222		0.0986111
0.0977778		0.0991667
0.0983333		0.0997222
0.0988889		0.1
0.0991667		0.100556
0.0997222		0.101111
0.100278		0.101667
0.100833		0.101944
0.101111		0.1025
0.101667		0.103056
0.102222		0.103611
0.102778		0.103889
0.103056		0.104444
0.103611		0.105
0.104167		0.105556
0.104722		0.105833
0.105278		0.106389
0.105833		0.106944
0.106389		0.1075
0.106667		0.107778
0.107222		0.108333
0.107778		0.108889
0.108333		0.109444
0.108611		0.109722
0.109167		0.110278
0.109722		0.110833
0.110278		0.111389
0.110556		0.111944
0.111111		0.1125
0.111667		0.113056
0.112222		0.113611
0.1125		0.113889
0.113056		0.114444
0.113611		0.115
0.114167		0.115556
0.114722		0.115833
0.115278		0.116389
0.115833		0.116944
0.116389		0.1175
0.116667		0.117778
0.117222		0.118333
0.117778		0.118889
0.118333		0.119444
0.118611		0.12
0.119167		0.120556
0.119722		0.121111
0.120278		0.121389
0.120556		0.121944
0.121111		0.1225
0.121667		0.123056
0.121944		0.123333
0.1225		0.124167
0.123056		0.124722
0.123611		0.125556
0.123889		0.126111
0.124444		0.126667
0.125		0.126944
0.125556		0.1275
0.125833		0.128056
0.126389		0.128611
0.126944		0.128889
0.1275		0.129444
0.127778		0.13
0.128333		0.130556
0.128889		0.130833
0.129444		0.131389
0.129722		0.131944
0.130278		0.1325
0.130833		0.132778
0.131389		0.133333
0.131667		0.133889
0.132222		0.134444
0.132778		0.134722
0.133333		0.135278
0.133611		0.136111
0.134167		0.136667
0.134722		0.136944
0.135278		0.1375
0.135556		0.138056
0.136111		0.138611
0.136667		0.139167
0.137222		0.139722
0.1375		0.140278
0.138056		0.140556
0.138611		0.141111
0.139167		0.141667
0.139444		0.142222
0.14		0.142778
0.140556		0.143333
0.141111		0.143889
0.141389		0.144167
0.141944		0.144722
0.1425		0.145278
0.143056		0.145833
0.143333		0.146111
0.143889		0.146667
0.144444		0.147222
0.145		0.147778
0.145278		0.148056
0.145833		0.148611
0.146389		0.149167
0.146944		0.149722
0.147222		0.15
0.147778		0.150556
0.148333		0.151111
0.148889		0.151667
0.149167		0.151944
0.149722		0.1525
0.150278		0.153056
0.150833		0.153611
0.151111		0.153889
0.151667		0.154444
0.152222		0.155
0.152778		0.155556
0.153056		0.155833
0.153611		0.156389
0.154167		0.156944
0.154722		0.1575
0.155		0.157778
0.155833		0.158611
0.156389		0.159167
0.156667		0.159722
0.157222		0.16
0.157778		0.160556
0.158333		0.161111
0.158611		0.161667
0.159167		0.161944
0.159722		0.1625
0.160278		0.163333
0.160556		0.163611
0.161111		0.164167
0.161667		0.164722
0.162222		0.165278
0.1625		0.165556
0.163056		0.166111
0.163611		0.166667
0.164167		0.167222
0.164444		0.1675
0.165		0.168056
0.165556		0.168611
0.166111		0.169167
0.166389		0.169444
0.166944		0.17
0.1675		0.170556
0.168056		0.171111
0.168333		0.171389
0.168889		0.171944
0.169444		0.1725
0.17		0.173056
0.170556		0.173333
0.171111		0.173889
0.171667		0.174722
0.171944		0.175
0.1725		0.175556
0.173056		0.176111
0.173611		0.176667
0.173889		0.176944
0.174444		0.1775
0.175		0.178056
0.175556		0.178611
0.175833		0.179167
0.176389		0.179722
0.176944		0.180278
0.1775		0.180833
0.177778		0.181111
0.178333		0.181667
0.178889		0.182222
0.179444		0.182778
0.179722		0.183056
0.180278		0.183611
0.180833		0.184167
0.181389		0.184722
0.181667		0.185
0.182222		0.185556
0.182778		0.186111
0.183333		0.186667
0.183611		0.186944
0.184167		0.1875
0.184722		0.188056
0.185278		0.188611
0.185556		0.188889
0.186111		0.189444
0.186667		0.19
0.187222		0.190556
0.1875		0.190833
0.188056		0.191389
0.188611		0.191944
0.189167		0.192222
0.189444		0.192778
0.19		0.193333
0.190556		0.194167
0.191111		0.194444
0.191667		0.195
0.192222		0.195556
0.192778		0.196111
0.193333		0.196389
0.193611		0.196944
0.194167		0.1975
0.194722		0.198056
0.195278		0.198333
0.195556		0.198889
0.196111		0.199444
0.196667		0.2
0.196944		0.200278
0.1975		0.200833
0.198056		0.201389
0.198611		0.201944
0.198889		0.202222
0.199444		0.202778
0.2		0.203333
0.200556		0.203889
0.200833		0.204167
0.201389		0.204722
0.201944		0.205278
0.2025		0.205833
0.202778		0.206111
0.203333		0.206667
0.203889		0.207222
0.204444		0.207778
0.204722		0.208333
0.205278		0.208889
0.205833		0.209444
0.206389		0.209722
0.206667		0.210278
0.207222		0.210833
0.207778		0.211389
0.208333		0.211667
0.208611		0.212222
0.209167		0.212778
0.209722		0.213611
0.210278		0.213889
0.210556		0.214444
0.211111		0.215
0.211667		0.215556
0.212222		0.215833
0.2125		0.216389
0.213056		0.217222
0.213611		0.217778
0.214167		0.218333
0.214444		0.218889
0.215		0.219167
0.215556		0.219722
0.216111		0.220278
0.216389		0.220833
0.216944		0.221111
0.2175		0.221667
0.218056		0.222222
0.218333		0.222778
0.218889		0.223056
0.219444		0.223611
0.22		0.224167
0.220278		0.224722
0.220833		0.225
0.221389		0.225556
0.221944		0.226111
0.222222		0.226667
0.222778		0.226944
0.223333		0.2275
0.223889		0.228056
0.224167		0.228611
0.224722		0.228889
0.225278		0.229444
0.225833		0.23
0.226389		0.230556
0.226944		0.230833
0.2275		0.231389
0.227778		0.231944
0.228333		0.2325
0.228889		0.232778
0.229444		0.233333
0.229722		0.233889
0.230278		0.234444
0.230833		0.234722
0.231389		0.235278
0.231667		0.235833
0.232222		0.236667
0.232778		0.236944
0.233333		0.2375
0.233611		0.238056
0.234167		0.238611
0.234722		0.238889
0.235278		0.239444
0.235556		0.24
0.236111		0.240556
0.236667		0.241111
0.237222		0.241667
0.2375		0.242222
0.238056		0.2425
0.238611		0.243056
0.239167		0.243611
0.239444		0.244167
0.24		0.244444
0.240556		0.245
0.241111		0.245556
0.241389		0.246111
0.241944		0.246389
0.2425		0.246944
0.243056		0.2475
0.243333		0.248056
0.243889		0.248333
0.244444		0.249167
0.245		0.249722
0.245278		0.25
0.245833		0.250556
0.246389		0.251111
0.246944		0.251667
0.247222		0.251944
0.247778		0.2525
0.248333		0.253056
0.248889		0.253611
0.249167		0.253889
0.249722		0.254444
0.250278		0.255
0.250833		0.255556
0.251111		0.255833
0.251667		0.256389
0.252222		0.256944
0.252778		0.2575
0.253056		0.257778
0.253611		0.258611
0.254167		0.259167
0.254722		0.259722
0.255		0.26
0.255556		0.260556
0.256111		0.261111
0.256667		0.261667
0.256944		0.261944
0.2575		0.2625
0.258056		0.263056
0.258611		0.263611
0.258889		0.263889
0.259444		0.264444
0.26		0.265
0.260556		0.265556
0.260833		0.265833
0.261389		0.266389
0.261944		0.266944
0.2625		0.267222
0.262778		0.267778
0.263333		0.268333
0.263889		0.268889
0.264444		0.269444
0.264722		0.27
0.265278		0.270556
0.265833		0.271111
0.266389		0.271389
0.266667		0.271944
0.267222		0.2725
0.267778		0.273056
0.268333		0.273333
0.268611		0.273889
0.269167		0.274444
0.269722		0.275
0.270278		0.275278
0.270556		0.275833
0.271111		0.276389
0.271667		0.276944
0.271944		0.277222
0.2725		0.277778
0.273056		0.278333
0.273611		0.278889
0.273889		0.279167
0.274444		0.279722
0.275		0.280278
0.275556		0.280833
0.275833		0.281111
0.276389		0.281667
0.276944		0.282222
0.2775		0.282778
0.277778		0.283056
0.278333		0.283611
0.278889		0.284167
0.279444		0.284722
0.279722		0.285
0.280278		0.285556
0.280833		0.286111
0.281389		0.286667
0.281667		0.286944
0.282222		0.2875
0.282778		0.288056
0.283333		0.288611
0.283611		0.289167
0.284167		0.289722
0.284722		0.290278
0.285278		0.290556
0.285556		0.291111
0.286111		0.291667
0.286667		0.292222
0.287222		0.292778
0.2875		0.293333
0.288056		0.293889
0.288611		0.294167
0.289167		0.294722
0.289444		0.295278
0.29		0.295833
0.290556		0.296111
0.291111		0.296667
0.291389		0.297222
0.291944		0.297778
0.2925		0.298056
0.293056		0.298611
0.293333		0.299444
0.293889		0.3
0.294444		0.300278
0.295		0.300833
0.295278		0.301389
0.295833		0.301944
0.296389		0.302222
0.296944		0.302778
0.297222		0.303333
0.297778		0.303889
0.298333		0.304167
0.298889		0.304722
0.299167		0.305278
0.299722		0.305833
0.300278		0.306111
0.300833		0.306667
0.301111		0.307222
0.301667		0.307778
0.302222		0.308056
0.302778		0.308611
0.303056		0.309167
0.303611		0.309722
0.304167		0.31
0.304722		0.310556
0.305		0.311111
0.305556		0.311667
0.306111		0.311944
0.306667		0.3125
0.306944		0.313056
0.3075		0.313611
0.308056		0.314167
0.308611		0.314722
0.308889		0.315278
0.309444		0.315556
0.31		0.316111
0.310556		0.316667
0.310833		0.317222
0.311389		0.3175
0.311944		0.318056
0.3125		0.318611
0.312778		0.319167
0.313333		0.319722
0.313889		0.320278
0.314444		0.320833
0.314722		0.321111
0.315278		0.321667
0.315833		0.322222
0.316389		0.322778
0.316667		0.323056
0.317222		0.323611
0.317778		0.324167
0.318333		0.324722
0.318611		0.325
0.319167		0.325556
0.319722		0.326111
0.320278		0.326667
0.320556		0.326944
0.321111		0.3275
0.321667		0.328056
0.321944		0.328611
0.3225		0.328889
0.323056		0.329444
0.323611		0.33
0.324444		0.330556
0.325		0.330833
0.325556		0.331389
0.325833		0.331944
0.326389		0.332778
0.326944		0.333056
0.3275		0.333611
0.327778		0.334167
0.328333		0.334722
0.328889		0.335
0.329444		0.335556
0.329722		0.336111
0.330278		0.336667
0.330833		0.336944
0.331389		0.3375
0.331667		0.338056
0.332222		0.338611
0.332778		0.338889
0.333333		0.339444
0.333611		0.34
0.334167		0.340556
0.334722		0.340833
0.335278		0.341389
0.335556		0.341944
0.336111		0.342222
0.336667		0.342778
0.337222		0.343333
0.3375		0.343889
0.338056		0.344167
0.338611		0.344722
0.339167		0.345278
0.339444		0.345833
0.34		0.346111
0.340556		0.346667
0.341111		0.347222
0.341389		0.347778
0.341944		0.348056
0.3425		0.348611
0.343056		0.349167
0.343333		0.35
0.344167		0.350278
0.344722		0.350833
0.345278		0.351389
0.345556		0.351944
0.346111		0.352222
0.346667		0.352778
0.346944		0.353333
0.3475		0.353889
0.348056		0.354167
0.348611		0.354722
0.348889		0.355278
0.349444		0.355833
0.35		0.356111
0.350556		0.356667
0.350833		0.357222
0.351389		0.357778
0.351944		0.358056
0.3525		0.358611
0.352778		0.359167
0.353333		0.359722
0.353889		0.360278
0.354444		0.360833
0.354722		0.361389
0.355278		0.361667
0.355833		0.362222
0.356389		0.362778
0.356667		0.363333
0.357222		0.363611
0.357778		0.364167
0.358333		0.364722
0.358611		0.365278
0.359167		0.365556
0.359722		0.366111
0.360278		0.366667
0.360556		0.367222
0.361111		0.3675
0.361667		0.368056
0.362222		0.368611
0.3625		0.369167
0.363056		0.369444
0.363611		0.37
0.364167		0.370556
0.364444		0.371111
0.365		0.371389
0.365556		0.371944
0.366111		0.3725
0.366389		0.373056
0.366944		0.373333
0.3675		0.373889
0.368056		0.374444
0.368333		0.375
0.368889		0.375278
0.369444		0.375833
0.37		0.376389
0.370556		0.376944
0.371111		0.377222
0.371667		0.377778
0.371944		0.378333
0.3725		0.378889
0.373056		0.379444
0.373611		0.38
0.373889		0.380833
0.374444		0.381111
0.375		0.381667
0.375556		0.382222
0.375833		0.382778
0.376389		0.383056
0.376944		0.383611
0.3775		0.384167
0.377778		0.384722
0.378333		0.385
0.378889		0.385556
0.379722		0.386111
0.38		0.386667
0.380556		0.386944
0.381111		0.3875
0.381667		0.388056
0.381944		0.388611
0.3825		0.388889
0.383056		0.389444
0.383611		0.39
0.383889		0.390556
0.384444		0.390833
0.385		0.391389
0.385556		0.391944
0.385833		0.392222
0.386389		0.392778
0.386944		0.393333
0.3875		0.393889
0.387778		0.394167
0.388333		0.394722
0.388889		0.395278
0.389444		0.395833
0.389722		0.396111
0.390278		0.396667
0.390833		0.397222
0.391389		0.397778
0.391667		0.398056
0.392222		0.398611
0.392778		0.399167
0.393333		0.399722
0.393611		0.4
0.394167		0.400556
0.394722		0.401111
0.395278		0.401667
0.395556		0.401944
0.396111		0.4025
0.396667		0.403056
0.396944		0.403611
0.3975		0.403889
0.398056		0.404444
0.398611		0.405
0.398889		0.405556
0.399444		0.405833
0.4		0.406389
0.400556		0.406944
0.400833		0.4075
0.401389		0.407778
0.401944		0.408333
0.4025		0.409167
0.402778		0.409722
0.403333		0.41
0.403889		0.410556
0.404444		0.411111
0.404722		0.411667
0.405278		0.411944
0.405833		0.4125
0.406389		0.413056
0.406667		0.413611
0.407222		0.413889
0.407778		0.414444
0.408333		0.415
0.408611		0.415556
0.409167		0.415833
0.409722		0.416389
0.410278		0.416944
0.410556		0.417222
0.411111		0.417778
0.411667		0.418333
0.4125		0.418889
0.412778		0.419167
0.413333		0.419722
0.413889		0.420278
0.414444		0.420833
0.414722		0.421111
0.415278		0.421667
0.415833		0.422222
0.416389		0.422778
0.416667		0.423056
0.417222		0.423611
0.417778		0.424167
0.418333		0.424722
0.418611		0.425
0.419167		0.425556
0.419722		0.426111
0.420278		0.426667
0.420556		0.426944
0.421111		0.4275
0.421667		0.428056
0.421944		0.428611
0.4225		0.428889
0.423056		0.429444
0.423611		0.43
0.423889		0.430556
0.424444		0.430833
0.425		0.431389
0.425556		0.431944
0.425833		0.4325
0.426389		0.432778
0.426944		0.433333
0.4275		0.433889
0.427778		0.434444
0.428333		0.434722
0.428889		0.435278
0.429444		0.435833
0.429722		0.436389
0.430278		0.436667
0.430833		0.437222
0.431389		0.437778
0.431667		0.438333
0.432222		0.438611
0.432778		0.439167
0.433333		0.439722
0.433611		0.440278
0.434167		0.440556
0.434722		0.441111
0.435278		0.441667
0.435556		0.442222
0.436111		0.442778
0.436667		0.443333
0.437222		0.443889
0.4375		0.444167
0.438056		0.444722
0.438611		0.445278
0.439167		0.445833
0.439444		0.446111
0.44		0.446667
0.440556		0.447222
0.441111		0.447778
0.441389		0.448056
0.441944		0.448611
0.4425		0.449167
0.443056		0.449722
0.443333		0.45
0.443889		0.450556
0.444444		0.451111
0.445		0.451667
0.445278		0.451944
0.445833		0.4525
0.446389		0.453056
0.446944		0.453611
0.447222		0.453889
0.447778		0.454444
0.448333		0.455
0.448889		0.455556
0.449167		0.455833
0.449722		0.456389
0.450278		0.456944
0.450833		0.4575
0.451111		0.457778
0.451667		0.458333
0.452222		0.458889
0.452778		0.459444
0.453056		0.459722
0.453611		0.460278
0.454167		0.460833
0.454722		0.461389
0.455		0.461667
0.455556		0.462222
0.456111		0.462778
0.456667		0.463333
0.456944		0.463611
0.4575		0.464167
0.458056		0.464722
0.458611		0.465278
0.458889		0.465556
0.459444		0.466111
0.46		0.466667
0.460556		0.467222
0.460833		0.4675
0.461389		0.468056
0.461944		0.468611
0.4625		0.469167
0.462778		0.469444
0.463333		0.47
0.463889		0.470556
0.464444		0.471111
0.464722		0.471389
0.465278		0.471944
0.465833		0.4725
0.466389		0.473056
0.466667		0.473333
0.467222		0.473889
0.467778		0.474444
0.468333		0.475
0.468611		0.475278
0.469167		0.475833
0.469722		0.476389
0.470278		0.476944
0.470556		0.477222
0.471111		0.478056
0.471667		0.478611
0.471944		0.478889
0.4725		0.479444
0.473333		0.48
0.473889		0.480556
0.474167		0.480833
0.474722		0.481389
0.475278		0.481944
0.475833		0.4825
0.476111		0.482778
0.476667		0.483333
0.4775		0.483889
0.477778		0.484444
0.478333		0.484722
0.478889		0.485278
0.479444		0.485833
0.479722		0.486389
0.480278		0.486667
0.480833		0.487222
0.481389		0.487778
0.481667		0.488333
0.482222		0.488611
0.482778		0.489444
0.483333		0.49
0.483611		0.490556
0.484167		0.490833
0.484722		0.491389
0.485278		0.491944
0.485556		0.492222
0.486111		0.493056
0.486667		0.493611
0.487222		0.494167
0.4875		0.494444
0.488056		0.495
0.488611		0.495556
0.489167		0.496111
0.489444		0.496389
0.49		0.496944
0.490556		0.4975
0.491111		0.498056
0.491389		0.498333
0.491944		0.498889
0.4925		0.499444
0.493056		0.5
0.493333		0.500278
0.493889		0.500833
0.494444		0.501389
0.495		0.501944
0.495278		0.502222
0.495833		0.502778
0.496389		0.503333
0.496944		0.503889
0.497222		0.504167
0.497778		0.504722
0.498333		0.505278
0.498889		0.505833
0.499167		0.506111
0.499722		0.506667
0.500278		0.507222
0.500833		0.507778
0.501111		0.508056
0.501667		0.508611
0.502222		0.509167
0.502778		0.509722
0.503056		0.51
0.503611		0.510833
0.504167		0.511389
0.504722		0.511667
0.505		0.512222
0.505556		0.512778
0.506111		0.513333
0.506667		0.513611
0.506944		0.514167
0.5075		0.514722
0.508056		0.515278
0.508611		0.515556
0.508889		0.516111
0.509444		0.516667
0.51		0.517222
0.510556		0.5175
0.510833		0.518056
0.511389		0.518611
0.511944		0.519167
0.5125		0.519444
0.512778		0.52
0.513333		0.520556
0.513889		0.521111
0.514444		0.521389
0.514722		0.521944
0.515278		0.5225
0.515833		0.523056
0.516389		0.523333
0.516667		0.523889
0.517222		0.524444
0.517778		0.525
0.518333		0.525278
0.518611		0.525833
0.519167		0.526389
0.519722		0.526944
0.52		0.527222
0.520556		0.527778
0.521111		0.528333
0.521667		0.528889
0.521944		0.529167
0.5225		0.529722
0.523056		0.530278
0.523611		0.530833
0.523889		0.531111
0.524444		0.531667
0.525		0.532222
0.525556		0.532778
0.525833		0.533056
0.526389		0.533611
0.526944		0.534167
0.5275		0.534722
0.527778		0.535
0.528333		0.535556
0.528889		0.536111
0.529444		0.536667
0.529722		0.536944
0.530278		0.5375
0.530833		0.538056
0.531389		0.538611
0.531667		0.538889
0.532222		0.539444
0.532778		0.54
0.533333		0.540556
0.533611		0.541111
0.534167		0.541667
0.534722		0.542222
0.535556		0.5425
0.535833		0.543056
0.536389		0.543611
0.536944		0.544167
0.5375		0.544722
0.537778		0.545278
0.538333		0.545833
0.538889		0.546111
0.539444		0.546944
0.539722		0.5475
0.540278		0.548056
0.540833		0.548611
0.541389		0.549167
0.541667		0.549722
0.542222		0.55
0.542778		0.550556
0.543333		0.551111
0.543611		0.551667
0.544167		0.551944
0.544722		0.5525
0.545278		0.553056
0.545833		0.553611
0.546389		0.553889
0.546944		0.554444
0.547222		0.555
0.547778		0.555556
0.548333		0.555833
0.548889		0.556389
0.549167		0.556944
0.549722		0.5575
0.550278		0.557778
0.550833		0.558333
0.551111		0.558889
0.551667		0.559444
0.552222		0.559722
0.552778		0.560278
0.553056		0.560833
0.553611		0.561389
0.554167		0.561667
0.554722		0.562222
0.555		0.562778
0.555556		0.563333
0.556111		0.563611
0.556667		0.564167
0.556944		0.564722
0.5575		0.565278
0.558056		0.565556
0.558611		0.566111
0.558889		0.566667
0.559444		0.567222
0.56		0.5675
0.560556		0.568056
0.560833		0.568611
0.561389		0.569167
0.561944		0.569444
0.5625		0.57
0.562778		0.570556
0.563333		0.571111
0.563889		0.571389
0.564444		0.571944
0.564722		0.572778
0.565278		0.573056
0.565833		0.573611
0.566389		0.574167
0.566667		0.574722
0.567222		0.575
0.567778		0.575556
0.568333		0.576111
0.568611		0.576667
0.569167		0.577222
0.569722		0.577778
0.57		0.578333
0.570556		0.578889
0.571111		0.579444
0.571944		0.58
0.572222		0.580556
0.572778		0.580833
0.573333		0.581389
0.573889		0.581944
0.574167		0.5825
0.574722		0.583056
0.575278		0.583611
0.575833		0.584167
0.576111		0.584722
0.576667		0.585
0.577222		0.585556
0.577778		0.586111
0.578056		0.586667
0.578611		0.586944
0.579167		0.5875
0.579722		0.588056
0.58		0.588611
0.580556		0.589167
0.581111		0.589722
0.581667		0.590278
0.581944		0.590556
0.5825		0.591111
0.583056		0.591667
0.583611		0.592222
0.583889		0.5925
0.584444		0.593056
0.585		0.593611
0.585556		0.594167
0.585833		0.594444
0.586389		0.595
0.586944		0.595556
0.5875		0.596111
0.587778		0.596389
0.588333		0.596944
0.588889		0.5975
0.589444		0.598056
0.589722		0.598333
0.590278		0.598889
0.590833		0.599444
0.591389		0.6
0.591667		0.600278
0.592222		0.600833
0.592778		0.601389
0.593333		0.601944
0.593611		0.602222
0.594167		0.602778
0.594722		0.603333
0.595		0.603889
0.595556		0.604444
0.596111		0.605
0.596667		0.605833
0.596944		0.606111
0.5975		0.606667
0.598056		0.607222
0.598611		0.607778
0.598889		0.608056
0.599444		0.608611
0.6		0.609444
0.600833		0.609722
0.601111		0.610278
0.601667		0.610833
0.602222		0.611389
0.602778		0.611667
0.603056		0.612222
0.603611		0.612778
0.604167		0.613333
0.604722		0.613611
0.605278		0.614167
0.605833		0.614722
0.606389		0.615278
0.606667		0.615833
0.607222		0.616667
0.607778		0.617222
0.608333		0.6175
0.608611		0.618056
0.609167		0.618611
0.609722		0.619167
0.610278		0.619444
0.610556		0.62
0.611111		0.620556
0.611667		0.621111
0.612222		0.621389
0.6125		0.621944
0.613056		0.6225
0.613611		0.623056
0.614167		0.623333
0.614444		0.623889
0.615		0.624444
0.615556		0.625
0.616111		0.625278
0.616389		0.625833
0.616944		0.626389
0.6175		0.626944
0.618056		0.627222
0.618333		0.627778
0.618889		0.628333
0.619444		0.628889
0.62		0.629444
0.620278		0.63
0.620833		0.630556
0.621389		0.630833
0.621944		0.631389
0.622222		0.631944
0.622778		0.6325
0.623333		0.632778
0.623889		0.633333
0.624167		0.633889
0.624722		0.634444
0.625278		0.634722
0.625833		0.635278
0.626111		0.635833
0.626944		0.636389
0.6275		0.636944
0.627778		0.6375
0.628333		0.638056
0.628889		0.638611
0.629444		0.638889
0.629722		0.639444
0.630278		0.64
0.630833		0.640556
0.631389		0.640833
0.631667		0.641389
0.632222		0.641944
0.632778		0.642222
0.633333		0.642778
0.633611		0.643333
0.634167		0.643889
0.634722		0.644167
0.635278		0.644722
0.635556		0.645278
0.636111		0.645833
0.636667		0.646111
0.637222		0.646667
0.6375		0.647222
0.638056		0.647778
0.638611		0.648056
0.639167		0.648611
0.639444		0.649444
0.64		0.65
0.640556		0.650278
0.641111		0.650833
0.641389		0.651389
0.641944		0.651944
0.6425		0.6525
0.643056		0.653056
0.643333		0.653611
0.643889		0.653889
0.644444		0.654444
0.645		0.655
0.645833		0.655556
0.646389		0.656111
0.646944		0.656667
0.647222		0.657222
0.647778		0.657778
0.648333		0.658056
0.648889		0.658611
0.649167		0.659167
0.649722		0.659722
0.650278		0.66
0.650833		0.660556
0.651111		0.661111
0.651667		0.661667
0.652222		0.661944
0.652778		0.6625
0.653056		0.663056
0.653611		0.663611
0.654167		0.663889
0.654722		0.664444
0.655		0.665
0.655556		0.665556
0.656111		0.665833
0.656667		0.666389
0.656944		0.666944
0.6575		0.6675
0.658056		0.668056
0.658611		0.668611
0.658889		0.669167
0.659444		0.669444
0.66		0.67
0.660556		0.670556
0.660833		0.671111
0.661389		0.671389
0.661944		0.672222
0.6625		0.672778
0.662778		0.673056
0.663333		0.673611
0.663889		0.674167
0.664444		0.674722
0.664722		0.675
0.665278		0.675556
0.665833		0.676111
0.666389		0.676667
0.666667		0.676944
0.667222		0.6775
0.667778		0.678056
0.668333		0.678611
0.668611		0.678889
0.669167		0.679444
0.669722		0.68
0.67		0.680556
0.670556		0.680833
0.671111		0.681389
0.671667		0.681944
0.671944		0.6825
0.6725		0.682778
0.673056		0.683611
0.673611		0.684167
0.673889		0.684722
0.674444		0.685
0.675		0.685556
0.675556		0.686111
0.675833		0.686667
0.676389		0.686944
0.676944		0.6875
0.6775		0.688056
0.677778		0.688611
0.678333		0.688889
0.678889		0.689444
0.679444		0.69
0.679722		0.690556
0.680278		0.690833
0.680833		0.691389
0.681389		0.691944
0.681667		0.692222
0.682222		0.692778
0.682778		0.693333
0.683333		0.693889
0.683611		0.694167
0.684167		0.694722
0.684722		0.695278
0.685278		0.695833
0.685556		0.696111
0.686111		0.696667
0.686667		0.697222
0.687222		0.697778
0.6875		0.698056
0.688056		0.698611
0.688611		0.699167
0.689167		0.699722
0.689444		0.7
0.69		0.700556
0.690556		0.701111
0.691111		0.701944
0.691389		0.702222
0.691944		0.702778
0.6925		0.703056
0.693056		0.703611
0.693333		0.703889
0.693889		0.704444
0.694444		0.705
0.695		0.705556
0.695278		0.705833
0.695833		0.706389
0.696389		0.706944
0.696944		0.7075
0.697222		0.707778
0.697778		0.708333
0.698333		0.708889
0.698889		0.709444
0.699167		0.709722
0.699722		0.710278
0.700278		0.710833
0.700833		0.711389
0.701111		0.711667
0.701667		0.712222
0.702222		0.712778
0.702778		0.713333
0.703056		0.713611
0.703611		0.714167
0.704167		0.715
0.704722		0.715278
0.705		0.715833
0.705556		0.716389
0.706111		0.716944
0.706667		0.717222
0.706944		0.717778
0.7075		0.718333
0.708056		0.718889
0.708611		0.719167
0.708889		0.719722
0.709444		0.720278
0.71		0.720833
0.710556		0.721389
0.710833		0.721944
0.711389		0.7225
0.711944		0.723056
0.7125		0.723611
0.712778		0.724167
0.713333		0.724722
0.713889		0.725
0.714444		0.725556
0.714722		0.726111
0.715278		0.726667
0.715833		0.726944
0.716389		0.727778
0.716667		0.728333
0.717222		0.728611
0.717778		0.729167
0.718333		0.729722
0.718611		0.730278
0.719167		0.730556
0.719722		0.731111
0.72		0.731667
0.720556		0.732222
0.721111		0.7325
0.721667		0.733056
0.721944		0.733611
0.7225		0.734167
0.723056		0.734722
0.723611		0.735278
0.723889		0.735833
0.724444		0.736389
0.725		0.736667
0.725556		0.737222
0.725833		0.737778
0.726389		0.738333
0.726944		0.738611
0.7275		0.739444
0.727778		0.74
0.728333		0.740278
0.728889		0.740833
0.729444		0.741389
0.729722		0.741944
0.730278		0.742222
0.730833		0.742778
0.731389		0.743333
0.731667		0.743889
0.732222		0.744167
0.732778		0.744722
0.733333		0.745278
0.733611		0.745833
0.734167		0.746111
0.734722		0.746667
0.735278		0.747222
0.735556		0.747778
0.736111		0.748056
0.736667		0.748611
0.737222		0.749167
0.7375		0.749722
0.738056		0.75
0.738611		0.750556
0.739167		0.751111
0.739444		0.751667
0.74		0.751944
0.740556		0.7525
0.741111		0.753056
0.741389		0.753611
0.741944		0.753889
0.7425		0.754444
0.743056		0.755
0.743333		0.755556
0.743889		0.755833
0.744444		0.756389
0.745		0.756944
0.745278		0.7575	37.5
0.745833		0.757778	37.5
0.746389		0.758333	37.5
0.746944		0.758889	37.5
0.747222		0.759444	37.5
0.747778		0.759722	37.5
0.748333		0.760278	37.5
0.748889		0.760833	37.5
0.749167		0.761389	37.5
0.749722		0.761667	37.5
0.750278		0.762222	37.5
0.750833	21	0.762778	37.5
0.751111	21	0.763333	37.5
0.751667	21	0.763611	37.5
0.752222	21	0.764167	37.5
0.752778	21	0.764722	37.5
0.753056	21	0.765	37.5
0.753611	21	0.765556	37.5
0.754167	21	0.766111	37.5
0.754722	21	0.766667	37.5
0.755	21	0.766944	37.5
0.755556	21	0.7675	37.5
0.756111	21	0.768056	37.5
0.756667	21	0.768611	37.5
0.756944	21	0.768889	37.5
0.7575	21	0.769444	37.5
0.758056	21	0.770278	37.5
0.758611	21	0.770833	37.5
0.758889	21.25	0.771111	37.5
0.759444	21.25	0.771667	37.5
0.76	21.5	0.7725	37.5
0.760556	21.5	0.772778	37.5
0.760833	21.5	0.773333	37.5
0.761389	21.5	0.773889	37.5
0.761944	21.5	0.774444	37.5
0.7625	21.5	0.774722	37.5
0.762778	21.5	0.775278	37.5
0.763333	21.5	0.775833	37.5
0.763889	21.5	0.776389	37.5
0.764444	21.5	0.776667	37.5
0.764722	21.5	0.777222	37.5
0.765278	21.5	0.777778	37.5
0.765833	21.5	0.778333	37.5
0.766389	21.5	0.778611	37.5
0.766667	21.5	0.779167	37.5
0.767222	21.5	0.779722	37.5
0.767778	21.5	0.780278	37.5
0.768333	21.5	0.780556	37.5
0.768611	21.5	0.781111	37.25
0.769167	21.5	0.781667	37
0.769722	21.5	0.782222	37
0.77	21.5	0.7825	37
0.770556	21.5	0.783056	37
0.771111	21.5	0.783611	37
0.771667	21.5	0.784167	37
0.771944	21.5	0.784444	37
0.7725	21.5	0.785	37
0.773056	21.5	0.785556	37
0.773611	21.5	0.786111	37
0.773889	21.5	0.786389	37
0.774444	21.5	0.786944	37
0.775	21.5	0.7875	37
0.775556	21.5	0.788056	37
0.775833	21.5	0.788333	37
0.776667	21.5	0.788889	37
0.777222	21.5	0.789444	37
0.777778	21.5	0.79	37
0.778056	21.5	0.790278	37
0.778611	21.5	0.790833	37
0.779167	21.5	0.791389	37
0.779722	21.5	0.791944	37
0.78	21.5	0.792222	37
0.780556	21.5	0.792778	37
0.781111	21.5	0.793333	37
0.781667	21.5	0.793889	37
0.781944	21.5	0.794444	37
0.7825	21.5	0.795	36.75
0.783056	21.5	0.795556	36.5
0.783611	21.5	0.796111	36.5
0.783889	21.5	0.796667	36.5
0.784444	21.5	0.797222	36.5
0.785	21.5	0.797778	36.5
0.785556	21.5	0.798056	36.5
0.785833	21.5	0.798611	36.5
0.786389	21.75	0.799167	36.5
0.786944	22	0.799722	36.5
0.7875	22	0.8	36.5
0.787778	22	0.800556	36.5
0.788333	22	0.801111	36.5
0.788889	22	0.801667	36.5
0.789444	21.75	0.801944	36.5
0.789722	21.75	0.8025	36.5
0.790278	21.5	0.803056	36.5
0.790833	21.5	0.803611	36.5
0.791389	21.5	0.803889	36.5
0.791667	21.5	0.804444	36.5
0.792222	21.5	0.805	36.5
0.792778	21.5	0.805556	36.5
0.793333	21.5	0.805833	36.5
0.793611	21.5	0.806389	36.5
0.794167	21.5	0.806944	36.5
0.794722	21.5	0.8075	36.5
0.795	21.5	0.807778	36.5
0.795556	21.5	0.808333	36.5
0.796111	21.5	0.808889	36.5
0.796667	21.5	0.809444	36.5
0.796944	21.5	0.809722	36.5
0.7975	21.5	0.810278	36.5
0.798056	21.5	0.810833	36.5
0.798611	21.5	0.811389	36.5
0.798889	21.5	0.811667	36.5
0.799444	21.5	0.812222	36.5
0.8	21.5	0.812778	36.5
0.800556	21.5	0.813056	36.5
0.800833	21.5	0.813611	36.5
0.801667	21.5	0.814167	36.5
0.802222	21.5	0.814722	36.5
0.802778	21.5	0.815	36.5
0.803056	21.5	0.815556	36.5
0.803611	21.5	0.816111	36.5
0.804167	21.5	0.816667	36.25
0.804722	21.5	0.816944	36
0.805	21.5	0.8175	36
0.805556	21.5	0.818056	36
0.806111	21.5	0.818611	36
0.806667	21.5	0.818889	36
0.806944	21.5	0.819444	36
0.8075	21.5	0.82	36
0.808056	21.5	0.820556	36
0.808611	21.5	0.820833	36
0.808889	21.5	0.821389	36
0.809444	21.5	0.821944	36
0.81	21.5	0.8225	36
0.810556	21.5	0.822778	36
0.810833	21.25	0.823333	36
0.811389	21	0.823889	36
0.811944	21	0.824444	36
0.8125	21	0.824722	36
0.812778	21	0.825278	36
0.813333	21	0.826111	36
0.813889	21	0.826667	36
0.814444	21	0.826944	36
0.814722	21	0.8275	36
0.815278	21	0.828056	36
0.815833	21	0.828611	36
0.816389	21	0.828889	36
0.816667	20.75	0.829444	36
0.817222	20.5	0.83	36
0.817778	20.5	0.830556	36
0.818333	20.5	0.830833	36
0.818611	20.5	0.831389	36
0.819167	20.5	0.831944	36
0.819722	20.5	0.8325	36
0.82	20.5	0.832778	36
0.820556	20.5	0.833333	36
0.821111	20.5	0.833889	36
0.821667	20.5	0.834444	36
0.821944	20.5	0.834722	36
0.8225	20.5	0.835278	36
0.823056	20.5	0.835833	36
0.823611	20.5	0.836389	36
0.823889	20.5	0.836667	36
0.824444	20.5	0.837222	36
0.825	20.5	0.837778	36
0.825556	20.5	0.838056	36
0.825833	20.5	0.838611	36
0.826389	20.5	0.839167	36
0.826944	20.5	0.839722	36
0.8275	20.5	0.84	36
0.827778	20.5	0.840556	36
0.828333	20.5	0.841389	36
0.828889	20.5	0.841944	36
0.829444	20.5	0.842222	36
0.829722	20.5	0.842778	36
0.830278	20.5	0.843333	36
0.830833	20.5	0.843889	36
0.831389	20.5	0.844167	36
0.831667	20.5	0.845	36
0.832222	20.5	0.845556	36
0.832778	20.5	0.845833	36
0.833333	20.5	0.846389	36
0.833611	20.25	0.846944	36
0.834167	20.25	0.8475	36
0.834722	20	0.847778	36
0.835278	20	0.848333	36
0.835556	20	0.848889	36
0.836111	20	0.849444	36
0.836667	20	0.849722	36
0.837222	20	0.850278	36
0.8375	20	0.850833	36
0.838056	20	0.851389	36
0.838611	20	0.851667	36
0.839167	20	0.852222	36
0.839444	20	0.852778	36
0.84	20	0.853611	36
0.840556	20	0.853889	36
0.841111	20	0.854444	36
0.841389	20	0.855	36
0.841944	20	0.855556	36
0.8425	20	0.855833	35.75
0.843056	20	0.856389	35.5
0.843333	20	0.856944	35.5
0.843889	20	0.8575	35.5
0.844444	20	0.857778	35.5
0.845	20	0.858333	35.5
0.845278	20	0.858889	35.5
0.845833	20	0.859444	35.5
0.846389	20	0.859722	35.5
0.846944	20	0.860278	35.5
0.847222	20	0.860833	35.5
0.847778	20	0.861389	35.5
0.848611	20	0.861667	35.5
0.848889	20	0.862222	35.5
0.849444	20	0.862778	35.5
0.85	20	0.863056	35.5
0.850556	20	0.863611	35.5
0.850833	20	0.864167	35.5
0.851389	20	0.864722	35.5
0.851944	20	0.865	35.5
0.8525	20	0.865556	35.5
0.852778	20	0.866111	35.5
0.853333	20	0.866667	35.5
0.853889	20	0.866944	35.5
0.854444	20	0.8675	35.5
0.854722	20	0.868056	35.5
0.855278	20	0.868611	35.5
0.855833	20	0.868889	35.5
0.856389	19.75	0.869444	35.5
0.856667	19.5	0.87	35.5
0.857222	19.5	0.870556	35.5
0.857778	19.5	0.870833	35.5
0.858333	19.5	0.871389	35.5
0.858611	19.5	0.871944	35.5
0.859444	19.5	0.8725	35.5
0.86	19.5	0.872778	35.5
0.860556	19.5	0.873333	35.5
0.860833	19.5	0.873889	35.5
0.861389	19.5	0.874444	35.5
0.861944	19.5	0.874722	35.5
0.8625	19.5	0.875278	35.5
0.862778	19.5	0.875833	35.5
0.863333	19.5	0.876389	35.5
0.863889	19.5	0.876667	35.5
0.864444	19.5	0.8775	35.5
0.864722	19.5	0.878056	35.5
0.865278	19.5	0.878611	35.5
0.865833	19.5	0.878889	35.5
0.866389	19.5	0.879444	35.5
0.866667	19.5	0.88	35.5
0.867222	19.5	0.880556	35.5
0.867778	19.5	0.880833	35.5
0.868056	19.5	0.881389	35.5
0.868611	19.5	0.881944	35.5
0.869167	19.5	0.8825	35.5
0.869722	19.5	0.882778	35.5
0.87	19.5	0.883333	35.5
0.870556	19.5	0.883889	35.5
0.871111	19.5	0.884444	35.5
0.871667	19.5	0.884722	35.5
0.872222	19.5	0.885278	35.5
0.872778	19.5	0.885833	35.5
0.873333	19.5	0.886389	35.5
0.873889	19.5	0.886667	35.5
0.874167	19.5	0.887222	35.5
0.874722	19.5	0.887778	35.5
0.875278	19.5	0.888056	35.5
0.875833	19.5	0.888611	35.5
0.876111	19.5	0.889167	35.5
0.876667	19.5	0.889722	35.5
0.877222	19.25	0.89	35.5
0.877778	19	0.890556	35.5
0.878056	19	0.891111	35.5
0.878611	19	0.891667	35.5
0.879167	19	0.891944	35.75
0.879722	19	0.8925	35.75
0.88	19	0.893056	35.75
0.880556	19	0.893611	35.75
0.881111	19	0.893889	35.5
0.881667	19	0.894444	35.5
0.881944	19	0.895	35.5
0.8825	18.75	0.895556	35.5
0.883056	18.75	0.895833	35.5
0.883611	18.75	0.896389	35.5
0.883889	18.75	0.896944	35.5
0.884444	19	0.8975	35.5
0.885	19	0.897778	35.5
0.885556	19	0.898333	35.5
0.885833	19	0.898889	35.5
0.886389	19	0.899444	35.5
0.886944	18.75	0.899722	35.5
0.8875	18.75	0.900278	35.5
0.887778	19	0.900833	35.5
0.888333	19	0.901389	35.5
0.888889	19	0.901667	35.5
0.889444	19	0.902222	35.5
0.889722	19	0.902778	35.5
0.890278	19	0.903333	35.5
0.890833	19	0.903611	35.5
0.891389	19	0.904167	35.5
0.891667	19	0.904722	35.5
0.892222	18.75	0.905278	35.5
0.892778	18.5	0.905556	35.25
0.893056	18.5	0.906111	35.25
0.893611	18.5	0.906667	35
0.894167	18.5	0.907222	35
0.894722	18.5	0.9075	35
0.895	18.5	0.908056	35
0.895556	18.5	0.908611	35
0.896111	18.5	0.909167	35
0.896667	18.5	0.909722	35
0.896944	18.5	0.910278	35
0.8975	18.5	0.910833	35
0.898056	18.5	0.911389	35
0.898611	18.5	0.911667	35
0.898889	18.5	0.912222	35
0.899444	18.5	0.913056	35
0.9	18.5	0.913333	35
0.900556	18.5	0.913889	35
0.900833	18.5	0.914444	35
0.901389	18.5	0.915	35
0.901944	18.5	0.915278	35
0.9025	18.5	0.915833	35
0.902778	18.5	0.916389	35
0.903333	18.5	0.916944	35
0.903889	18.5	0.9175	35
0.904444	18.5	0.918056	35
0.904722	18.5	0.918611	35
0.905278	18.5	0.918889	35
0.905833	18.5	0.919444	35
0.906389	18.5	0.92	35.25
0.906667	18.5	0.920556	35.25
0.907222	18.5	0.921111	35.25
0.907778	18.5	0.921667	35.25
0.908333	18.5	0.922222	35.25
0.908611	18.5	0.922778	35.5
0.909167	18.5	0.923056	35.25
0.909722	18.5	0.923611	35
0.910278	18.5	0.924167	35
0.910556	18.5	0.924722	35
0.911111	18.5	0.925	35
0.911667	18.5	0.925556	35
0.912222	18.5	0.926111	35
0.9125	18.5	0.926667	35
0.913056	18.5	0.926944	35
0.913611	18.5	0.9275	35
0.914167	18.5	0.928056	35
0.914444	18.5	0.928611	35
0.915	18.5	0.928889	35
0.915556	18.5	0.929444	35
0.916111	18.5	0.93	35
0.916389	18.5	0.930556	35
0.916944	18.5	0.930833	35
0.9175	18.5	0.931389	35
0.918056	18.25	0.931944	35
0.918333	18.25	0.9325	35
0.918889	18.25	0.932778	35
0.919444	18	0.933333	35
0.92	18	0.933889	35
0.920278	18	0.934444	35
0.920833	18	0.934722	35
0.921389	18	0.935278	35
0.921944	18	0.935833	35
0.922222	18	0.936111	35
0.922778	18.25	0.936667	35
0.923333	18.5	0.937222	35
0.923889	18.5	0.937778	35
0.924167	18.5	0.938056	35
0.924722	18.25	0.938611	35
0.925278	18.25	0.939167	35
0.925833	18.25	0.939722	35
0.926111	18.5	0.94	35
0.926667	18.5	0.940556	35
0.927222	18.5	0.941111	35
0.927778	18.5	0.941667	35
0.928056	18.5	0.941944	35
0.928611	18.5	0.9425	35
0.929167	18.5	0.943056	35
0.929722	18.5	0.943611	35
0.93	18.5	0.943889	35
0.930556	18.5	0.944444	35
0.931111	18.5	0.945	35
0.931667	18.5	0.945556	35
0.931944	18.5	0.945833	35
0.9325	18.5	0.946389	35
0.933056	18.25	0.946944	35
0.933611	18.25	0.9475	35
0.933889	18.25	0.947778	35
0.934444	18.5	0.948333	35
0.935	18.5	0.948889	35
0.935556	18.5	0.949444	35
0.935833	18.5	0.949722	35
0.936389	18.5	0.950556	35
0.936944	18.5	0.951111	35
0.9375	18.25	0.951667	35
0.937778	18.25	0.951944	34.75
0.938333	18	0.9525	34.75
0.938889	18.25	0.953056	34.5
0.939444	18	0.953611	34.5
0.939722	18.25	0.953889	34.5
0.940278	18.5	0.954444	34.75
0.940833	18.5	0.955278	34.5
0.941389	18.5	0.955556	34.5
0.941667	18.5	0.956111	34.5
0.942222	18.25	0.956667	34.75
0.942778	18.5	0.957222	35
0.943056	18.5	0.9575	35
0.943611	18.5	0.958333	35
0.944167	18.5	0.958889	35
0.944722	18.5	0.959444	35
0.945	18.5	0.959722	35
0.945556	18.5	0.960278	35
0.946111	18.5	0.960833	35
0.946667	18.5	0.961111	35
0.946944	18.5	0.961667	35
0.9475	18.5	0.962222	35
0.948056	18.5	0.962778	35
0.948611	18.5	0.963056	35
0.948889	18.5	0.963611	35
0.949444	18.5	0.964167	35
0.95	18.5	0.964722	35
0.950556	18.5	0.965	35
0.950833	18.5	0.965556	35
0.951389	18.5	0.966111	35
0.951944	18.5	0.966667	35
0.9525	18.5	0.966944	35
0.952778	18.5	0.967778	35
0.953333	18.5	0.968333	35
0.953889	18.5	0.968889	35
0.954444	18.5	0.969167	35
0.954722	18.5	0.97	35
0.955278	18.5	0.970556	35
0.955833	18.5	0.970833	35
0.956389	18.5	0.971389	35
0.956667	18.5	0.971944	35
0.957222	18.5	0.9725	35
0.957778	18.5	0.972778	35
0.958333	18.5	0.973333	35
0.958611	18.5	0.973889	35
0.959167	18.5	0.974444	35
0.959722	18.5	0.974722	35
0.960278	18.5	0.975278	35
0.960556	18.5	0.975833	35
0.961111	18.5	0.976389	35
0.961667	18.5	0.976667	35
0.962222	18.5	0.9775	35
0.9625	18.5	0.978056	35
0.963056	18.5	0.978611	35
0.963611	18.5	0.979167	35
0.964167	18.5	0.979722	35
0.964444	18.5	0.980278	35
0.965	18.5	0.980556	35
0.965556	18.5	0.981111	35
0.966111	18.5	0.981667	35
0.966389	18.5	0.982222	35
0.966944	18.5	0.9825	35
0.9675	18.5	0.983056	35
0.968056	18.5	0.983611	35
0.968333	18.5	0.984167	35
0.968889	18.5	0.984444	35
0.969444	18.5	0.985	35
0.97	18.5	0.985556	35
0.970278	18.5	0.986111	35
0.970833	18.5	0.986389	35
0.971389	18.5	0.986944	35
0.971944	18.5	0.9875	35
0.972222	18.5	0.988056	35
0.972778	18.5	0.988611	35
0.973333	18.5	0.989167	34.75
0.973889	18.5	0.989722	34.5
0.974167	18.5	0.99	34.5
0.974722	18.5	0.990556	34.5
0.975278	18.5	0.991111	34.5
0.975833	18.5	0.991944	34.5
0.976111	18.5	0.992222	34.5
[truncated: 39,059 more rows]
