# Supplementary material for: Wearable Enzymatic Alcohol Biosensor
Source: Sensors (Basel). 2019 May 24;19(10):2380. doi: 10.3390/s19102380 (PMC6566815; doi:10.3390/s19102380)
Supplement: Supplementary file 1 [file sensors-19-02380-s001.zip › Supplementary_Information/SupData/FigureS2_plot_temp.xlsx]

## Sheet: Sheet1
Temp (C)	Current (nA)	Std Dev	1/T (K-1)	ln(current)	Std Dev	Temp (K)	Current (nA)	Std Dev
10	28.5	2	0.00353	3.3499	0.23508	283	28.5	2
20	145.667	6.94422	0.00341	4.98132	0.23747	293	145.667	6.94422
25	240	18.0555	0.00336	5.48064	0.41231	298	240	18.0555
30	493.5	6.5	0.0033	6.20152	0.08168	303	493.5	6.5
34	1366.67	205.48	0.00326	7.22013	1.08556	307	1366.67	205.48
38.5	2337	119.558	0.00321	7.75662	0.39682	311.5	2337	119.558
