# Supplementary material for: Wearable Enzymatic Alcohol Biosensor
Source: Sensors (Basel). 2019 May 24;19(10):2380. doi: 10.3390/s19102380 (PMC6566815; doi:10.3390/s19102380)
Supplement: Supplementary file 1 [file sensors-19-02380-s001.zip › Supplementary_Information/SupData/FigureS3_plot_110noAOD.xlsx]

## Sheet: Sheet1
Time	Current
0.0105556	-3.5
0.0108333	-3.5
0.0113889	-4.5
0.0119444	1
0.0125	-3
0.0127778	-4
0.0133333	-2.5
0.0138889	-1.5
0.0144444	-3
0.0147222	-3
0.0155556	-3
0.0161111	-4
0.0163889	-3
0.0169444	-2.5
0.0175	-3
0.0180556	-3.5
0.0183333	-3
0.0188889	-4
0.0194444	-4.5
0.02	-5.5
0.0202778	-5
0.0208333	37
0.0213889	1
0.0219444	-7.5
0.0222222	-2
0.0227778	-2.5
0.0233333	-2
0.0238889	-2.5
0.0241667	-2.5
0.0247222	-2
0.0252778	-3
0.0258333	-2.5
0.0261111	-4
0.0266667	-3
0.0272222	-2
0.0275	-3
0.0280556	-2.5
0.0286111	-2.5
0.0291667	-2.5
0.0294444	-2
0.03	-1.5
0.0305556	-3
0.0313889	-3
0.0316667	-3
0.0322222	-3
0.0327778	-3.5
0.0330556	-2
0.0336111	-3
0.0341667	-2.5
0.0347222	-3
0.035	-3
0.0355556	-3
0.0361111	-3
0.0366667	-3
0.0369444	-3
0.0375	-2.5
0.0380556	-3
0.0386111	-2.5
0.0388889	-2.5
0.0394444	-2
0.04	-2.5
0.0405556	-3
0.0408333	-2.5
0.0413889	-2.5
0.0419444	-2.5
0.0425	-2.5
0.0430556	-2.5
0.0436111	-3
0.0441667	-2.5
0.0444444	-2.5
0.045	-3
0.0455556	-2.5
0.0461111	-3
0.0463889	-3
0.0469444	-2.5
0.0475	-3
0.0480556	-5
0.0483333	-4
0.0488889	-2.5
0.0494444	-3
0.05	-3
0.0502778	-3
0.0511111	-3
0.0516667	-3
0.0519444	-4
0.0525	-3
0.0530556	-4
0.0536111	-3.5
0.0538889	-3.5
0.0544444	-3
0.055	-3
0.0555556	-3
0.0561111	-3
0.0566667	-3
0.0572222	-2.5
0.0575	-3.5
0.0580556	-3
0.0586111	-2.5
0.0591667	-3
0.0594444	-2
0.0602778	-3
0.0608333	-3.5
0.0611111	-2.5
0.0616667	-2.5
0.0622222	-3.5
0.0627778	-3
0.0630556	-2.5
0.0636111	-3
0.0641667	-2.5
0.0647222	-2.5
0.065	-4
0.0655556	-3
0.0661111	-3
0.0666667	-3.5
0.0669444	-2.5
0.0675	-2.5
0.0680556	-3
0.0686111	-3.5
0.0688889	-3
0.0694444	-3
0.07	-3
0.0702778	-3
0.0708333	-2
0.0713889	-3
0.0719444	-3
0.0722222	-3
0.0727778	-2.5
0.0733333	-3
0.0738889	-3
0.0741667	-3
0.0747222	-3
0.0752778	-2.5
0.0758333	-3
0.0763889	-1.5
0.0769444	-2.5
0.0775	-3
0.0777778	-2.5
0.0783333	-3
0.0788889	-4
0.0794444	-2.5
0.0797222	-2.5
0.0802778	-3
0.0808333	-3
0.0813889	-3
0.0816667	-2
0.0825	-3.5
0.0830556	-3
0.0833333	-3.5
0.0838889	-3
0.0844444	-3.5
0.085	-3.5
0.0852778	-3
0.0858333	-3
0.0863889	-3
0.0869444	-3
0.0872222	-3
0.0877778	-3
0.0883333	-2.5
0.0888889	-3
0.0894444	-3
0.09	-3
0.0905556	-3
0.0908333	-2.5
0.0913889	-2.5
0.0919444	-3
0.0925	-3
0.0927778	-2.5
0.0933333	-2.5
0.0938889	-3
0.0944444	-2.5
0.0947222	-2.5
0.0952778	-2.5
0.0958333	-2
0.0963889	-2
0.0966667	-2
0.0972222	-3
0.0977778	-3.5
0.0983333	-2.5
0.0986111	-3
0.0994444	-3
0.1	-2.5
0.100278	-3.5
0.101111	-3
0.101667	-3
0.102222	-4
0.102778	-2.5
0.103333	-3
0.103889	-3.5
0.104167	-2.5
0.104722	-3
0.105278	-2.5
0.105556	-4
0.106111	-3
0.106667	-3.5
0.107222	-2.5
0.1075	-3
0.108056	-3
0.108611	-3
0.109167	-3
0.109444	-3
0.11	-3.5
0.110833	-3.5
0.111111	-3.5
0.111667	-3
0.112222	-3.5
0.112778	-2.5
0.113056	-4
0.113611	-3.5
0.114167	-3.5
0.114722	-2.5
0.115	-3
0.115556	-3
0.116111	-3
0.116667	-3
0.116944	-3
0.1175	-2.5
0.118056	-2.5
0.118611	-2.5
0.118889	-3
0.119444	-2.5
0.12	-3.5
0.120556	-3
0.120833	-3
0.121389	-2.5
0.121944	-3
0.1225	-2.5
0.122778	-3
0.123333	-3
0.124167	-3
0.124444	-3
0.125	-3
0.125556	-3
0.126111	-3
0.126389	-2.5
0.126944	-2.5
0.1275	-3
0.128056	-2.5
0.128611	-2.5
0.129167	-3
0.129722	-3
0.13	-3.5
0.130556	-3
0.131111	-3
0.131667	-3
0.131944	-3
0.1325	-3.5
0.133056	-3
0.133611	-3
0.133889	-3
0.134444	-2
0.135	-3
0.135556	-3
0.135833	-3
0.136667	-3.5
0.137222	-4
0.1375	-3
0.138056	-3
0.138611	-3
0.139167	-3.5
0.139444	-3.5
0.14	-3.5
0.140833	-3
0.141111	-3.5
0.141667	-3
0.142222	-3
0.142778	-3
0.143333	-3
0.143889	-2.5
0.144444	-3
0.144722	-2.5
0.145278	-3
0.145833	-2.5
0.146389	-3
0.146667	-3
0.147222	-2.5
0.147778	-3
0.148333	-2.5
0.148611	-2.5
0.149167	-3
0.149722	-4
0.150278	-3
0.150556	-3
0.151111	-3
0.151667	-2.5
0.152222	-2.5
0.1525	-4.5
0.153056	-3
0.153611	-3
0.153889	-3
0.154444	-3
0.155	-3
0.155556	-3
0.155833	-3
0.156389	-3
0.156944	-3.5
0.1575	-3
0.157778	-3.5
0.158333	-3
0.159167	-3
0.159722	-2.5
0.16	-3.5
0.160556	-3
0.161111	-3
0.161389	-3
0.161944	-2.5
0.1625	-2.5
0.163056	-3
0.163333	-3
0.163889	-2
0.164444	-2.5
0.165	-3.5
0.165278	-2.5
0.165833	-3.5
0.166389	-2.5
0.166944	-3
0.1675	-2.5
0.168056	-3
0.168611	-3
0.168889	-3
0.169444	-3
0.17	-3
0.170556	-3
0.170833	-3
0.171389	-3
0.171944	-3
0.1725	-3
0.172778	-3
0.173333	-4
0.173889	-3.5
0.174444	-3.5
0.174722	-3
0.175278	-3
0.175833	-3
0.176389	-4
0.176667	-3.5
0.177222	-3
0.177778	-3.5
0.178056	-2.5
0.178611	-3
0.179167	-3
0.179722	-3.5
0.18	-3.5
0.180556	-2.5
0.181111	-3.5
0.181667	-3
0.181944	-3
0.1825	-3
0.183056	-3.5
0.183611	-3.5
0.183889	-3.5
0.184444	-3
0.185	-3
0.185556	-3.5
0.185833	-3.5
0.186389	-3
0.186944	-3
0.1875	-3.5
0.187778	-3
0.188611	-3
0.189167	-2.5
0.189444	-3
0.19	-2.5
0.190556	-3
0.191111	-4
0.191389	-3
0.191944	-3
0.1925	-3.5
0.193056	-3
0.193333	-2.5
0.193889	-3.5
0.194722	-3.5
0.195	-3.5
0.195556	-4
0.196111	-3.5
0.196667	-4
0.196944	-3
0.1975	-3
0.198056	-4
0.198611	-3
0.198889	-3
0.199444	-3
0.200278	-3.5
0.200556	-3
0.201111	-2.5
0.201667	-3.5
0.202222	-3
0.2025	-2
0.203056	-3
0.203611	-4
0.204167	-3
0.204444	-2.5
0.205	-3
0.205556	-2.5
0.206111	-3.5
0.206389	-2.5
0.206944	-3
0.2075	-3
0.208056	-2.5
0.208333	-3
0.208889	-3
0.209444	-3.5
0.209722	-3
0.210278	-3
0.210833	-3.5
0.211389	-3.5
0.211667	-3
0.212222	-2
0.212778	-3
0.213333	-3
0.213611	-3
0.214167	-3
0.214722	-3
0.215278	-2.5
0.215556	-3
0.216111	-3
0.216667	-3
0.217222	-3.5
0.2175	-3.5
0.218056	-3
0.218611	-3
0.219167	-3
0.219444	-3.5
0.22	-3.5
0.220556	-3
0.220833	-3
0.221389	-2.5
0.221944	-3
0.2225	-2
0.222778	-3.5
0.223333	-3
0.223889	-3
0.224444	-2.5
0.224722	-3
0.225278	-4
0.225833	-3
0.226389	-2.5
0.226667	-3
0.227222	-3
0.227778	-4
0.228333	-3.5
0.228611	-3
0.229167	-4
0.229722	-3.5
0.230278	-3
0.230556	-3.5
0.231111	-3.5
0.231667	-3.5
0.232222	-3.5
0.2325	-3
0.233056	-3.5
0.233611	-3
0.233889	-3
0.234444	-3
0.235	-3
0.235556	-3
0.235833	-3.5
0.236389	-3
0.236944	-3
0.2375	-3
0.237778	-3
0.238333	-4
0.238889	-3
0.239444	-3
0.239722	-3
0.240278	-3.5
0.240833	-3.5
0.241389	-3
0.241667	-3
0.242222	-3
0.242778	-3
0.243333	-3
0.243611	-3
0.244167	-3
0.245	-3
0.245278	-3
0.245833	-3
0.246389	-3.5
0.246944	-3
0.247222	-3.5
0.247778	-3
0.248333	-3
0.248889	-3.5
0.249167	-3.5
0.249722	-3.5
0.250278	-3
0.250833	-3.5
0.251111	-2.5
0.251667	-3
0.2525	-2.5
0.252778	-3
0.253333	-3.5
0.253889	-3
0.254444	-3.5
0.254722	-3
0.255278	-3.5
0.255833	-3
0.256389	-4.5
0.256667	-3.5
0.257222	-3.5
0.257778	-3
0.258056	-3
0.258611	-3.5
0.259444	-3.5
0.26	-2.5
0.260278	-3.5
0.260833	-4
0.261389	-3
0.261944	-3.5
0.262222	-3
0.262778	-2.5
0.263333	-3
0.263611	-3.5
0.264167	-3.5
0.264722	-3
0.265278	-3
0.265556	-3
0.266111	-3.5
0.266667	-3.5
0.267222	-3.5
0.2675	-3
0.268056	-3
0.268611	-3.5
0.269167	-3.5
0.269444	-3.5
0.27	-3
0.270556	-3
0.271111	-3.5
0.271389	-3
0.271944	-3
0.2725	-3.5
0.273056	-3
0.273611	-4
0.274167	-3.5
0.274722	-3.5
0.275	-4
0.275556	-3
0.276111	-3.5
0.276667	-3
0.276944	-3.5
0.2775	-3
0.278056	-3
0.278611	-3
0.278889	-3
0.279444	-2.5
0.28	-3
0.280556	-3
0.280833	-3
0.281389	-2.5
0.281944	-3
0.282222	-3
0.282778	-3
0.283333	-3
0.283889	-3
0.284167	-3
0.284722	-3
0.285278	-2.5
0.285833	-3
0.286111	-3.5
0.286667	-3
0.287222	-3
0.287778	-3
0.288056	-3
0.288611	-3.5
0.289167	-3
0.289722	-3.5
0.29	-3
0.290556	-3
0.291111	-3
0.291667	-3.5
0.291944	-4
0.2925	-3
0.293333	-3
0.293611	-2.5
0.294167	-3
0.294722	-3
0.295278	-3
0.295556	-2.5
0.296389	-3
0.296944	-3.5
0.297222	-3.5
0.297778	-3
0.298333	-3
0.298889	-3
0.299167	-3
0.299722	-3
0.300278	-3
0.300833	-3
0.301111	-3
0.301667	-3
0.302222	-3.5
0.302778	-3
0.303056	-3.5
0.303611	-4.5
0.304167	-3
0.304722	-3.5
0.305	-3.5
0.305556	-3
0.306111	-3.5
0.306389	-4
0.306944	-3.5
0.3075	-3
0.308056	-2.5
0.308333	-3.5
0.308889	-3
0.309444	-2.5
0.31	-3
0.310278	-3
0.310833	-3
0.311389	-3.5
0.311944	-2.5
0.312222	-3.5
0.313056	-3
0.313611	-3
0.313889	-3.5
0.314444	-3.5
0.315	-4
0.315556	-3
0.315833	-2.5
0.316389	-4
0.316944	-3
0.3175	-3
0.317778	-3.5
0.318333	-3
0.318889	-2.5
0.319444	-3
0.319722	-3
0.320278	-2.5
0.320833	-3
0.321389	-3.5
0.321667	-4
0.322222	-3
0.322778	-3
0.323333	-3.5
0.323611	-3
0.324167	-3.5
0.324722	-3
0.325	-4
0.325556	-4
0.326111	-3.5
0.326667	-3
0.326944	-3.5
0.3275	-3.5
0.328056	-3.5
0.328611	-3
0.328889	-3.5
0.329444	-3.5
0.33	-3.5
0.330556	-3
0.330833	-3
0.331389	-3.5
0.332222	-3.5
0.3325	-3
0.333056	-3
0.333611	-3.5
0.334167	-3
0.334444	-3
0.335	-3
0.335556	-3
0.336111	-3
0.336667	-3
0.337222	-3
0.337778	-3.5
0.338056	-3
0.338611	-3
0.339167	-3
0.339722	-3
0.34	-3
0.340556	-3
0.341111	-3
0.341667	-3
0.3425	-3
0.343056	-4
0.343611	-3.5
0.343889	-3
0.344444	-3
0.345	-3.5
0.345556	-3
0.345833	-3.5
0.346389	-3.5
0.346944	-3
0.3475	-3
0.347778	-3.5
0.348333	-3.5
0.348889	-3
0.349167	-3
0.349722	-2.5
0.350278	-3
0.350833	-3
0.351111	-3
0.351667	-3
0.352222	-3
0.352778	-3
0.353056	-3
0.353611	-3.5
0.354167	-3
0.354722	-3
0.355	-3.5
0.355556	-3
0.356111	-2.5
0.356667	-3
0.356944	-3
0.3575	-2.5
0.358056	-2.5
0.358611	-2.5
0.358889	-3
0.359444	-3
0.36	-3
0.360278	-3
0.360833	-3.5
0.361389	-2.5
0.361944	-2.5
0.362222	-3
0.362778	-3
0.363333	-3
0.363889	-3.5
0.364167	-3.5
0.364722	-3.5
0.365278	-3.5
0.365833	-3
0.366111	-3
0.366667	-3
0.367222	-3.5
0.367778	-3.5
0.368056	-3
0.368611	-4.5
0.369167	-3
0.369722	-3
0.370278	-3
0.370833	-2.5
0.371389	-3
0.371667	-2.5
0.372222	-3.5
0.372778	-3.5
0.373333	-3.5
0.373611	-3
0.374167	-3.5
0.374722	-3
0.375278	-3
0.375556	-3.5
0.376111	-3
0.376667	-3.5
0.377222	-3.5
0.3775	-3.5
0.378056	-3.5
0.378611	-2
0.378889	-3.5
0.379444	-3.5
0.38	-3
0.380556	-3
0.380833	-3
0.381389	-3.5
0.382222	-3
0.382778	-3
0.383056	-4.5
0.383611	-3
0.384167	-3
0.384444	-3
0.385	-3
0.385556	-3
0.386111	-3
0.386389	-3
0.386944	-2.5
0.3875	-3
0.388056	-3.5
0.388333	-3
0.388889	-3
0.389444	-3
0.39	-3.5
0.390278	-3
0.390833	-3.5
0.391389	-3.5
0.391944	-3
0.392222	-3.5
0.392778	-3
0.393333	-3.5
0.393889	-3
0.394167	-3
0.394722	-3
0.395278	-3.5
0.395833	-3.5
0.396111	-2.5
0.396667	-3.5
0.397222	-3.5
0.3975	-3
0.398333	-3
0.398889	-3.5
0.399444	-2.5
0.399722	-3
0.400278	-3.5
0.400833	-3.5
0.401389	-3
0.401667	-3
0.402222	-3
0.402778	-3.5
0.403056	-3.5
0.403611	-3
0.404167	-4
0.404722	-3
0.405	-3.5
0.405556	-3.5
0.406111	-3
0.406667	-4
0.406944	-3.5
0.4075	-3
0.408056	-3.5
0.408611	-3
0.408889	-3.5
0.409444	-3
0.41	-2.5
0.410556	-3
0.410833	-3
0.411389	-2.5
0.411944	-3
0.4125	-3
0.412778	-3.5
0.413333	-2.5
0.413889	-3
0.414444	-3
0.414722	-4
0.415278	-3.5
0.415833	-3
0.416111	-2
0.416667	-3.5
0.417222	-3
0.417778	-4
0.418056	-3
0.418611	-3
0.419167	-3
0.419722	-3.5
0.42	-3.5
0.420556	-3
0.421111	-3
0.421667	-2.5
0.421944	-3
0.4225	-3
0.423056	-3
0.423611	-3
0.423889	-2
0.424444	-3
0.425	-3
0.425556	-3
0.425833	-3
0.426389	-3
0.426944	-3
0.427222	-4
0.427778	-3
0.428333	-4
0.428889	-3.5
0.429167	-4.5
0.429722	-2.5
0.430278	-3
0.430833	-2.5
0.431111	-3
0.431667	-3.5
0.432222	-3.5
0.432778	-3
0.433056	-3
0.433611	-3
0.434167	-3
0.434722	-3
0.435	-2.5
0.435556	-3.5
0.436111	-3.5
0.436667	-3.5
0.436944	-3.5
0.4375	-3.5
0.438056	-4
0.438611	-3
0.438889	-3
0.439444	-3.5
0.44	-3
0.440278	-2.5
0.440833	-3.5
0.441389	-3.5
0.441944	-4
0.442222	-3
0.443056	-3
0.443611	-3.5
0.444167	-3
0.444444	-3.5
0.445	-3.5
0.445556	-3
0.445833	-3
0.446389	-2.5
0.446944	-3.5
0.447778	-3.5
0.448333	-3
0.448889	-3
0.449444	-4
0.449722	-3.5
0.450278	-3.5
0.450833	-3
0.451389	-3
0.451667	-3
0.452222	-3
0.453056	-3.5
0.453333	-3.5
0.454167	-3
0.454722	-3.5
0.455278	-3
0.455556	-3
0.456111	-3
0.456667	-3.5
0.457222	-3
0.4575	-4
0.458056	-3
0.458611	-3.5
0.458889	-3
0.459444	-2.5
0.46	-3.5
0.460556	-3.5
0.460833	-3
0.461389	-3.5
0.461944	-3
0.4625	-4
0.462778	-4
0.463333	-3
0.463889	-3.5
0.464444	-3
0.464722	-3
0.465278	-3
0.465833	-3
0.466389	-3.5
0.466667	-3
0.4675	-3
0.468056	-3.5
0.468333	-3.5
0.468889	-3.5
0.469444	-3.5
0.47	-3
0.470278	-3
0.470833	-3
0.471389	-3.5
0.471944	-3
0.472222	-4
0.472778	-3.5
0.473333	-3.5
0.473889	-3.5
0.474167	-3.5
0.474722	-3.5
0.475278	-3
0.475833	-3
0.476111	-3.5
0.476667	-3
0.477222	-3.5
0.4775	-3
0.478056	-3.5
0.478611	-4
0.479167	-3.5
0.479444	-3
0.48	-3
0.480556	-3.5
0.481111	-3.5
0.481389	-2.5
0.481944	-2.5
0.4825	-3
0.483056	-3.5
0.483333	-3.5
0.483889	-3.5
0.484444	-3.5
0.485	-3.5
0.485278	-3.5
0.485833	-3
0.486667	-3.5
0.486944	-3.5
0.4875	-3.5
0.488056	-4
0.488611	-3
0.488889	-3.5
0.489444	-4
0.49	-3
0.490556	-3.5
0.491111	-3.5
0.491667	-5
0.492222	-3
0.4925	-3.5
0.493056	-3
0.493611	-3.5
0.494167	-3
0.494722	-4
0.495278	-2.5
0.496111	-3.5
0.496389	-3.5
0.496944	-3
0.4975	-3
0.498056	-3
0.498333	-3
0.498889	-3.5
0.499444	-3.5
0.5	-3
0.500278	-3
0.500833	-3
0.501389	-2.5
0.501667	-3
0.502222	-3.5
0.502778	-3.5
0.503333	-3.5
0.503611	-3.5
0.504167	-3
0.504722	-3.5
0.505278	-3
0.505556	-3
0.506111	-3.5
0.506667	-4
0.507222	-3.5
0.5075	-2.5
0.508056	-3.5
0.508611	-3
0.509167	-3
0.509444	-3
0.51	-3
0.510556	-3
0.511111	-4
0.511389	-3
0.511944	-3
0.5125	-3.5
0.512778	-3.5
0.513333	-3
0.513889	-3.5
0.514444	-3
0.514722	-3.5
0.515278	-3.5
0.515833	-4
0.516389	-3
0.516667	-3.5
0.5175	-4
0.518056	-3.5
0.518333	-3
0.518889	-3.5
0.519444	-3
0.52	-3
0.520278	-3.5
0.521111	-3
0.521667	-2.5
0.522222	-3.5
0.5225	-3
0.523056	-3
0.523611	-3
0.524167	-3
0.524444	-3.5
0.525	-3
0.525556	-2.5
0.525833	-2.5
0.526389	-3
0.527222	-3
0.527778	-3.5
0.528333	-3
0.528889	-3.5
0.529444	-3
0.529722	-3.5
0.530278	-3
0.531111	-3.5
0.531389	-4
0.531944	-3
0.5325	-3.5
0.533056	-3.5
0.533333	-3.5
0.533889	-3
0.534722	-3.5
0.535278	-3.5
0.535556	-3
0.536111	-2.5
0.536667	-2.5
0.536944	-3.5
0.537778	-3
0.538333	-3
0.538889	-4
0.539167	-4
0.539722	-3.5
0.540278	-3
0.540833	-3
0.541389	-3
0.541944	-3.5
0.5425	-4
0.542778	-3
0.543333	-3.5
0.543889	-3.5
0.544444	-3.5
0.544722	-3
0.545278	-3.5
0.545833	-3.5
0.546389	-3
0.546667	-3.5
0.5475	-3
0.548056	-2.5
0.548333	-3
0.548889	-3.5
0.549444	-4
0.55	-3.5
0.550278	-3.5
0.550833	-3.5
0.551389	-3.5
0.551944	-3
0.552222	-3.5
0.552778	-3
0.553333	-3
0.553889	-3.5
0.554167	-3
0.554722	-3
0.555278	-4
0.555556	-3
0.556111	-3
0.556667	-3.5
0.557222	-3.5
0.5575	-4
0.558056	-3.5
0.558611	-3
0.559167	-3.5
0.559444	-3
0.56	-3
0.560556	-3.5
0.561111	-3
0.561667	-3
0.562222	-3
0.562778	-3.5
0.563056	-3
0.563611	-3
0.564444	-2.5
0.565	-3
0.565278	-3
0.565833	-2.5
0.566389	-3.5
0.566944	-3.5
0.567222	-3
0.567778	-3.5
0.568333	-2.5
0.568611	-3
0.569167	-4
0.569722	-3.5
0.570278	-3
0.570556	-3
0.571111	-3
0.571667	-3
0.572222	-3.5
0.5725	-3.5
0.573056	-3
0.573611	-3
0.574167	-3
0.574444	-3.5
0.575	-3
0.575556	-3.5
0.576111	-3.5
0.576389	-3.5
0.576944	-3
0.5775	-3
0.578056	-3.5
0.578333	-2.5
0.578889	-3.5
0.579444	-4
0.579722	-3.5
0.580556	-3
0.581111	-3.5
0.581667	-3.5
0.581944	-3
0.5825	-4
0.583056	-3
0.583611	-3.5
0.583889	-3
0.584444	-3
0.585	-3.5
0.585278	-2.5
0.585833	-3.5
0.586389	-3.5
0.586944	-3
0.5875	-3
0.588056	-3.5
0.588611	-3.5
0.589167	-3.5
0.589444	-3.5
0.59	-3.5
0.590556	-3.5
0.591111	-4
0.591389	-3
0.591944	-3
0.5925	-4
0.593056	-3.5
0.593611	-4
0.594167	-3
0.594722	-3
0.595	-3
0.595556	-3
0.596111	-3
0.596667	-3
0.596944	-2.5
0.5975	-3.5
0.598056	-3
0.598333	-3.5
0.598889	-3.5
0.599444	-3
0.6	-3
0.600278	-3.5
0.600833	-3.5
0.601389	-3.5
0.601944	-3.5
0.602222	-2.5
0.602778	-3.5
0.603333	-3
0.603889	-3
0.604167	-3
0.604722	-3
0.605278	-3
0.605833	-3
0.606111	-3.5
0.606944	-3.5
0.6075	-3
0.607778	-3
0.608333	-3.5
0.608889	-3.5
0.609444	-3.5
0.609722	-3.5
0.610278	-3
0.610833	-3.5
0.611389	-3
0.611667	-3
0.612222	-3.5
0.612778	-2.5
0.613333	-3.5
0.613611	-3
0.614167	-3
0.614722	-3.5
0.615278	-3
0.615556	-3.5
0.616111	-3.5
0.616667	-2.5
0.616944	-3
0.6175	-3
0.618056	-2.5
0.618611	-4
0.618889	-4
0.619444	-3.5
0.62	-3.5
0.620556	-3
0.620833	-3.5
0.621389	-3
0.621944	-3
0.6225	-4
0.622778	-3.5
0.623333	-3
0.623889	-3
0.624444	-3.5
0.624722	-2.5
0.625278	-3
0.625833	-3.5
0.626389	-3
0.626667	-3.5
0.627222	-3.5
0.627778	-3.5
0.628056	-3.5
0.628611	-3.5
0.629167	-3
0.629722	-3
0.63	-3.5
0.630556	-3
0.631111	-3
0.631667	-3.5
0.631944	-3
0.6325	-3.5
0.633056	-3
0.633611	-3
0.633889	-3
0.634444	-3
0.635	-4
0.635556	-3
0.635833	-2.5
0.636389	-3.5
0.636944	-2.5
0.6375	-3.5
0.637778	-3
0.638333	-3.5
0.638889	-4
0.639444	-3
0.64	-3
0.640556	-3.5
0.641111	-3.5
0.641389	-3
0.641944	-1.5
0.6425	-3.5
0.643056	-3
0.643333	-2.5
0.643889	-2.5
0.644444	-3
0.645	-3
0.645278	-3
0.645833	-3.5
0.646389	-3
0.646944	-3.5
0.6475	-3
0.648056	-3
0.648611	-3
0.648889	-2.5
0.649444	-3
0.65	-3
0.650556	-3.5
0.650833	-3.5
0.651389	-3
0.651944	-3.5
0.652222	-3.5
0.652778	-4
0.653333	-2
0.653889	-3.5
0.654167	-3.5
0.654722	-3
0.655278	-3
0.655833	-4
0.656111	-3
0.656667	-3
0.657222	-3
0.657778	-3
0.658056	-3
0.658611	-3
0.659167	-3.5
0.659722	-3.5
0.660278	-4
0.660833	-3.5
0.661389	-3.5
0.661667	-3.5
0.662222	-3.5
0.662778	-3.5
0.663333	-3
0.663611	-3
0.664167	-3.5
0.664722	-3.5
0.665278	-3.5
0.665833	-3.5
0.666389	-4
0.666944	-3.5
0.667222	-3.5
0.667778	-3.5
0.668333	-3.5
0.668889	-3.5
0.669167	-3.5
0.669722	-3
0.670278	-2.5
0.670833	-3
0.671111	-3.5
0.671667	-2.5
0.672222	-3
0.672778	-2.5
0.673056	-3.5
0.673611	-3
0.674167	-4
0.674722	-3
0.675	-3.5
0.675556	-3.5
0.676111	-3.5
0.676389	-4
0.676944	-3.5
0.6775	-3
0.678056	-3
0.678333	-3
0.678889	-3.5
0.679444	-3.5
0.68	-3
0.680278	-3
0.680833	-4
0.681389	-3.5
0.681944	-3.5
0.682222	-3
0.682778	-3
0.683333	-3
0.683889	-3
0.684167	-4
0.684722	-3
0.685278	-3
0.685833	-3.5
0.686111	-2.5
0.686667	-3
0.687222	-3
0.687778	-3.5
0.688056	-3.5
0.688611	-3.5
0.689167	-4
0.689444	-3
0.69	-3.5
0.690556	-3.5
0.691111	-3
0.691389	-3
0.691944	-3
0.6925	-3
0.693056	-3.5
0.693333	-3.5
0.693889	-3.5
0.694444	-3.5
0.695	-3.5
0.695278	-3.5
0.695833	-3
0.696389	-3
0.696944	-3.5
0.697222	-4
0.697778	-3.5
0.698611	-4
0.698889	-3.5
0.699444	-3
0.7	-3.5
0.700556	-3.5
0.700833	-3
0.701389	-3
0.702222	-2.5
0.7025	-3.5
0.703056	-3
0.703611	-3
0.704167	-3
0.704444	-3.5
0.705	-3.5
0.705556	-2.5
0.706111	-3
0.706389	-3.5
0.706944	-3
0.707778	-3.5
0.708056	-3.5
0.708611	-3
0.709167	-3.5
0.709722	-3.5
0.71	-3.5
0.710556	-3.5
0.711389	-3
0.711944	-3.5
0.712222	-3
0.712778	-3.5
0.713333	-3
0.713611	-3
0.714167	-3.5
0.714722	-3.5
0.715278	-3
0.715556	-3
0.716111	-3
0.716667	-3.5
0.717222	-3
0.7175	-3
0.718056	-3
0.718611	-3
0.719167	-3.5
0.719444	-2.5
0.72	-3.5
0.720556	-3.5
0.721111	-3.5
0.721389	-3
0.721944	-3.5
0.7225	-3
0.723056	-3
0.723333	-3.5
0.723889	-3.5
0.724444	-3
0.725	-3.5
0.725278	-3.5
0.725833	-3.5
0.726389	-3.5
0.726667	-3
0.727222	-3
0.727778	-3.5
0.728333	-3
0.728611	-3
0.729167	-3
0.729722	-3.5
0.730278	-3.5
0.730556	-3.5
0.731111	-2.5
0.731944	-2.5
0.732222	-3.5
0.732778	-3
0.733333	-2.5
0.733889	-3.5
0.734167	-3
0.734722	-3
0.735278	-3
0.735833	-4.5
0.736111	-3
0.736667	-3.5
0.737222	-3.5
0.737778	-3.5
0.738056	-3.5
0.738611	-3.5
0.739167	-3.5
0.739722	-3.5
0.74	-4.5
0.740556	-3
0.741111	-3.5
0.741667	-3.5
0.741944	-4
0.7425	-3
0.743056	-3.5
0.743333	-3.5
0.743889	-4
0.744444	-3
0.745	-3
0.745278	-4
0.745833	-3
0.746389	-3
0.746944	-3
0.747222	-3
0.747778	-3
0.748333	-3
0.748889	-3
0.749167	-3.5
0.749722	-3
0.750278	-3.5
0.750833	-3.5
0.751111	-3
0.751667	-4
0.752222	-3.5
0.752778	-3.5
0.753056	-3
0.753611	-3.5
0.754167	-3
0.754722	-3
0.755	-2.5
0.755556	-3.5
0.756111	-3.5
0.756389	-4
0.757222	-3
0.757778	-3
0.758333	-3
0.758611	-3
0.759167	-3.5
0.759722	-3
0.760278	-3.5
0.760556	-3
0.761111	-3.5
0.761667	-3.5
0.761944	-3
0.7625	-4
0.763056	-3.5
0.763611	-3.5
0.763889	-3
0.764444	-3.5
0.765	-3.5
0.765833	-4
0.766111	-3
0.766667	-3.5
0.767222	-3.5
0.7675	-3.5
0.768333	-3.5
0.768889	-3
0.769444	-3
0.769722	-3.5
0.770278	-3.5
0.770833	-3
0.771389	-3
0.771944	-4.5
0.7725	-3.5
0.773056	-3
0.773333	-3
0.773889	-3.5
0.774444	-3.5
0.775	-3
0.775278	-3.5
0.775833	-3.5
0.776389	-2.5
0.776944	-3
0.777222	-3
0.777778	-3
0.778333	-3.5
0.778889	-3.5
0.779167	-5
0.779722	-3
0.780278	-3
0.780556	-3
0.781111	-2.5
0.781667	-3.5
0.782222	-3.5
0.7825	-3.5
0.783056	-3
0.783611	-3
0.784167	-3.5
0.784444	-3
0.785	-3
0.785556	-3.5
0.786111	-3.5
0.786389	-3
0.786944	-3.5
0.7875	-3
0.788056	-3.5
0.788333	-3.5
0.788889	-3.5
0.789444	-3.5
0.79	-3.5
0.790278	-2.5
0.790833	-3
0.791389	-3.5
0.791667	-2.5
0.792222	-2
0.792778	-3.5
0.793333	-3.5
0.793611	-3.5
0.794167	-3.5
0.794722	-3.5
0.795278	-4
0.795556	-4
0.796111	-4
0.796667	-3
0.797222	-3
0.7975	-4
0.798056	-4
0.798611	-3.5
0.799167	-3
0.799444	-3.5
0.8	-4
0.800556	-3.5
0.801111	-3.5
0.801667	-3.5
0.802222	-3.5
0.802778	-4
0.803056	-3.5
0.803611	-2.5
0.804167	-3.5
0.804722	-3
0.805	-4
0.805556	-3
0.806111	-3
0.806667	-3
0.806944	-3
0.8075	-3
0.808056	-3.5
0.808611	-3.5
0.808889	-3.5
0.809444	-3.5
0.81	-3
0.810278	-3.5
0.810833	-3.5
0.811389	-3.5
0.811944	-3
0.812222	-3
0.812778	-3.5
0.813333	-3
0.813889	-3
0.814167	-3
0.814722	-4
0.815278	-3.5
0.815833	-3.5
0.816111	-3
0.816667	-3
0.817222	-3
0.817778	-4
0.818056	-3.5
0.818611	-3.5
0.819167	-3
0.819722	-3.5
0.82	-3
0.820556	-4.5
0.821111	-3.5
0.821667	-3
0.821944	-3
0.8225	-3
0.823056	-3
0.823333	-3.5
0.823889	-3.5
0.824444	-3.5
0.825	-3.5
0.825278	-3.5
0.825833	-3.5
0.826389	-4
0.826944	-3.5
0.827222	-3.5
0.827778	-3.5
0.828333	-3.5
0.828889	-3
0.829167	-3.5
0.829722	-3
0.830278	-3
0.830833	-3.5
0.831111	-3.5
0.831667	-3.5
0.832222	-3.5
0.832778	-3
0.833056	-2.5
0.833889	-3
0.834444	-3
0.834722	-3
0.835278	-2.5
0.835833	-3
0.836389	-3.5
0.836667	-3
0.837222	-2.5
0.837778	-3
0.838333	-3
0.838611	-3.5
0.839167	-3.5
0.839722	-3.5
0.840278	-3
0.840556	-2
0.841111	-3.5
0.841667	-3.5
0.841944	-3
0.8425	-3
0.843056	-3.5
0.843611	-3
0.844167	-3.5
0.844722	-3
0.845278	-3.5
0.845833	-3.5
0.846111	-3.5
0.846667	-3.5
0.847222	-3
0.8475	-3
0.848056	-3.5
0.848611	-3.5
0.849167	-3
0.849444	-3.5
0.85	-3.5
0.850556	-3.5
0.851111	-2.5
0.851389	-3.5
0.851944	-3
0.8525	-3.5
0.853056	-4
0.853333	-3.5
0.853889	-3.5
0.854444	-3
0.855	-3
0.855278	-3.5
0.855833	-3.5
0.856389	-3
0.856944	-3.5
0.857222	-2.5
0.857778	-3
0.858333	-4
0.858889	-3.5
0.859444	-3.5
0.86	-3.5
0.860556	-3.5
0.860833	-3
0.861389	-3.5
0.861944	-3.5
0.8625	-3.5
0.862778	-3
0.863333	-3.5
0.863889	-3.5
0.864444	-3.5
0.864722	-2.5
0.865278	-2.5
0.865833	-3.5
0.866111	-3
0.866667	-3
0.867222	-2.5
0.867778	-3
0.868056	-3.5
0.868611	-3
0.869167	-3.5
0.869722	-3.5
0.87	-3.5
0.870556	-3
0.871111	-2.5
0.871667	-3
0.871944	-3
0.8725	-3
0.873056	-3.5
0.873611	-3
0.873889	-3
0.874444	-3
0.875278	-3.5
0.875556	-3
0.876111	-2.5
0.876667	-3.5
0.877222	-3.5
0.8775	-3
0.878056	-3.5
0.878611	-3
0.879167	-3.5
0.879444	-3
0.88	-3
0.880556	-2.5
0.881111	-3.5
0.881389	-3.5
0.881944	-3.5
0.8825	-3.5
0.882778	-3.5
0.883333	-4
0.883889	-3.5
0.884444	-3.5
0.884722	-3
0.885278	-3.5
0.885833	-3
0.886389	-3.5
0.886667	-4
0.887222	-4
0.887778	-3.5
0.888333	-4
0.888611	-3.5
0.889167	-4.5
0.889722	-2.5
0.890278	-3
0.890556	-3.5
0.891111	-3
0.891667	-3
0.892222	-4.5
0.8925	-2
0.893056	-3.5
0.893611	-3
0.894167	-3.5
0.894444	-3.5
0.895	-3.5
0.895833	-3
0.896111	-3.5
0.896667	-3
0.897222	-3.5
0.897778	-3
0.898056	-3
0.898611	-3
0.899167	-3
0.899722	-3
0.9	-3.5
0.900556	-3.5
0.901111	-3.5
0.901389	-3.5
0.901944	-3
0.9025	-3.5
0.903056	-3.5
0.903333	-4
0.903889	-2.5
0.904444	-3.5
0.905278	-2.5
0.905556	-3
0.906111	-3
0.906667	-3.5
0.906944	-4
0.9075	-3.5
0.908056	-3
0.908611	-3.5
0.908889	-3
0.909444	-3.5
0.91	-3
0.910556	-3
0.910833	-3.5
0.911389	-3
0.911944	-3
0.9125	-3.5
0.912778	-3
0.913333	-3.5
0.913889	-3.5
0.914444	-3.5
0.914722	-4
0.915278	-3
0.915833	-3
0.916389	-3
0.916667	-3
0.917222	-3
0.917778	-3.5
0.918333	-3.5
0.918611	-3
0.919167	-4
0.919722	-4
0.92	-3.5
0.920556	-3.5
0.921111	-3
0.921667	-3
0.921944	-3.5
0.9225	-3
0.923056	-2.5
0.923611	-3.5
0.923889	-3
0.924444	-4
0.925	-3.5
0.925556	-3.5
0.925833	-2.5
0.926667	-3.5
0.927222	-3
0.9275	-3.5
0.928056	-3.5
0.928611	-3.5
0.929167	-3
0.929444	-3.5
0.93	-3.5
0.930556	-4
0.931111	-3.5
0.931667	-3.5
0.932222	-2.5
0.932778	-3.5
0.933056	-3
0.933611	-3
0.934167	-3.5
0.934722	-3
0.935	-3
0.935556	-3
0.936111	-3
0.936667	-3.5
0.936944	-4
0.9375	-3.5
0.938333	-3.5
0.938611	-4
0.939167	-3.5
0.939722	-3
0.940278	-3
0.940556	-3
0.941111	-3
0.941667	-3.5
0.942222	-3
0.9425	-3
0.943056	-3.5
0.943611	-3
0.944167	-3
0.944444	-4
0.945	-3
0.945556	-3
0.946111	-3
0.946389	-3
0.946944	-3
0.9475	-3
0.948056	-3.5
0.948333	-3.5
0.948889	-3.5
0.949444	-3
0.949722	-3.5
0.950278	-3
0.950833	-3.5
0.951389	-3
0.951667	-3.5
0.952222	-3.5
0.952778	-3
0.953333	-3
0.953611	-3.5
0.954167	-3.5
0.954722	-3
0.955278	-3
0.955556	-3
0.956111	-3.5
0.956667	-3.5
0.957222	-3.5
0.9575	-3.5
0.958056	-3.5
0.958611	-4
0.959167	-3
0.959444	-2.5
0.960278	-3
0.960833	-3
0.961111	-3
0.961667	-3
0.962222	-3.5
0.962778	-2.5
0.963056	-3.5
0.963611	-4
0.964167	-4
0.964722	-2.5
0.965278	-3
0.965833	-3.5
0.966389	-3.5
0.966667	-3
0.967222	-3.5
0.967778	-3
0.968333	-3
0.968611	-3
0.969167	-3.5
0.969722	-3.5
0.970278	-3.5
0.970556	-3
0.971111	-3.5
0.971667	-3.5
0.972222	-3
0.9725	-3
0.973056	-3
0.973611	-3
0.974167	-3.5
0.974444	-3.5
0.975	-3
0.975556	-3
0.975833	-3.5
0.976389	-4
0.976944	-3.5
0.9775	-2.5
0.977778	-3.5
0.978333	-3
0.978889	-3.5
0.979444	-3
0.979722	-3.5
0.980278	-3
0.980833	-3
0.981389	-4
0.981944	-3.5
0.982778	-3
0.983333	-3.5
0.983611	-3
0.984167	-3.5
0.984722	-3
0.985278	-3.5
0.986111	-4
0.986667	-4
0.986944	-3.5
0.9875	-3.5
0.988056	-3
0.988611	-3
0.988889	-3
0.989444	-3.5
0.99	-3
0.990556	-3
0.990833	-2.5
0.991389	-3.5
0.991944	-2.5
0.9925	-3.5
0.992778	-2.5
0.993333	-3
0.993889	-3
0.994444	-3
0.994722	-3.5
0.995278	-3.5
0.995833	-2.5
0.996389	-3.5
0.996667	-4
0.997222	-3
0.997778	-3
0.998333	-3.5
[truncated: 83 more rows]
