# Supplementary material for: Wearable Enzymatic Alcohol Biosensor
Source: Sensors (Basel). 2019 May 24;19(10):2380. doi: 10.3390/s19102380 (PMC6566815; doi:10.3390/s19102380)
Supplement: Supplementary file 1 [file sensors-19-02380-s001.zip › Supplementary_Information/SupData/FigureS4_plot_110AOD.xlsx]

## Sheet: Sheet1
Time	Current
0.0108333	0.5
0.0113889	-3
0.0119444	-4.5
0.0125	-4
0.0127778	-7
0.0133333	-4
0.0138889	-3.5
0.0144444	-3
0.0147222	-3
0.0152778	-2
0.0158333	-3
0.0163889	-3
0.0166667	-2.5
0.0172222	-2
0.0177778	-1.5
0.0183333	-2.5
0.0186111	84.5
0.0191667	3
0.0197222	1.5
0.0202778	-1
0.0205556	-1
0.0211111	-2
0.0216667	-2
0.0219444	-2.5
0.0225	-3
0.0230556	-2.5
0.0236111	-2
0.0238889	-2.5
0.0244444	-2.5
0.0252778	-3
0.0258333	-2.5
0.0261111	-3
0.0266667	-3
0.0272222	-3
0.0275	-2.5
0.0280556	-3.5
0.0286111	-2.5
0.0291667	-3
0.0294444	-2.5
0.03	-3
0.0305556	-2.5
0.0311111	-3.5
0.0313889	-3
0.0319444	-3
0.0325	-2.5
0.0333333	-2.5
0.0336111	-3
0.0341667	-3
0.0347222	-3.5
0.035	-2.5
0.0355556	-2.5
0.0363889	-3
0.0369444	-2.5
0.0372222	-3
0.0377778	-3
0.0383333	-3
0.0388889	-3
0.0391667	-2.5
0.0397222	-1
0.0402778	-2.5
0.0405556	-2.5
0.0411111	-3
0.0416667	-3
0.0422222	-3
0.0425	-2.5
0.0430556	-2
0.0436111	-3.5
0.0441667	-2.5
0.0444444	-2.5
0.045	-3
0.0455556	-3
0.0461111	-2.5
0.0463889	-2
0.0469444	-2
0.0475	-2.5
0.0480556	-2.5
0.0483333	-2.5
0.0488889	-2.5
0.0494444	-2.5
0.05	-3
0.0502778	-2
0.0508333	-3
0.0513889	-3
0.0519444	-2.5
0.0522222	-3
0.0527778	-2.5
0.0533333	-3
0.0536111	-2.5
0.0541667	-3
0.0547222	-2.5
0.0552778	-2.5
0.0555556	-2.5
0.0561111	-2.5
0.0566667	-2
0.0572222	-3
0.0575	-0.5
0.0580556	-3
0.0586111	-2.5
0.0591667	-3
0.0594444	-2.5
0.06	-2.5
0.0605556	-2
0.0611111	-2
0.0613889	-2.5
0.0619444	-2.5
0.0625	-2
0.0630556	-2
0.0633333	-2.5
0.0638889	-2.5
0.0644444	-2.5
0.0647222	-3
0.0652778	-2
0.0658333	-3
0.0663889	-2.5
0.0669444	-3.5
0.0675	-2.5
0.0680556	-1
0.0686111	-2.5
0.0688889	-2.5
0.0697222	-2.5
0.0702778	-2.5
0.0705556	-3
0.0711111	-2
0.0716667	-2.5
0.0722222	-3
0.0725	-3
0.0733333	-3
0.0738889	-2.5
0.0741667	-2.5
0.0747222	-2
0.0752778	-3
0.0758333	-2
0.0761111	-2.5
0.0766667	-2.5
0.0772222	-3
0.0777778	-2.5
0.0780556	-3
0.0786111	-3
0.0791667	-2.5
0.0797222	-2.5
0.08	-2.5
0.0805556	-2
0.0811111	-2
0.0816667	-2.5
0.0819444	-2.5
0.0825	-2.5
0.0830556	-2
0.0833333	-2.5
0.0838889	-3
0.0844444	-2
0.085	-2.5
0.0852778	-3
0.0858333	-2.5
0.0863889	-2.5
0.0869444	-3
0.0872222	-2.5
0.0877778	-3
0.0883333	-2.5
0.0888889	-2.5
0.0891667	-2.5
0.0897222	-3
0.0902778	-3
0.0908333	-3
0.0911111	-3.5
0.0916667	-3
0.0922222	-3
0.0927778	-2.5
0.0930556	-3
0.0936111	-2.5
0.0941667	-3
0.0944444	-2.5
0.095	-2.5
0.0955556	-2.5
0.0961111	-3
0.0963889	-2.5
0.0969444	-2.5
0.0975	-3
0.0980556	-3
0.0983333	-2.5
0.0988889	-3
0.0994444	-2.5
0.1	-2.5
0.100278	-2.5
0.100833	-3
0.101389	-3
0.101944	-2
0.102222	-2.5
0.102778	-2
0.103333	-3
0.103889	-2.5
0.104167	-2.5
0.104722	-3
0.105556	-3
0.105833	-1.5
0.106667	-2.5
0.107222	-2.5
0.1075	-2.5
0.108056	-2.5
0.108889	-2
0.109444	-3
0.109722	-3
0.110278	-2.5
0.110833	-3
0.111389	-3
0.111667	-2.5
0.112222	-3
0.112778	-2
0.113056	-3
0.113611	-2.5
0.114167	-2.5
0.114722	-2
0.115	-2.5
0.115556	-3
0.116111	-3
0.116667	-2.5
0.116944	-2.5
0.1175	-2.5
0.118056	-3
0.118611	-2.5
0.118889	-2.5
0.119722	-3
0.120278	-2.5
0.120556	-2
0.121111	-3.5
0.121667	-3
0.122222	-3
0.1225	-1.5
0.123056	-3
0.123611	-3
0.124167	-2.5
0.124444	-3.5
0.125	-3
0.125556	-3
0.126111	-3
0.126667	-3
0.127222	-3
0.127778	-4
0.128333	-3
0.128889	-3
0.129444	-3
0.13	-2
0.130278	-3
0.130833	-4
0.131389	-3
0.131667	-3
0.132222	-3
0.132778	-2.5
0.133333	-3
0.133611	-1.5
0.134167	-2.5
0.134722	-3
0.135278	-2.5
0.135556	-3.5
0.136111	-3
0.136667	-3
0.137222	-3
0.1375	-3
0.138056	-2.5
0.138611	-3
0.139167	-3
0.139444	-3
0.14	-3
0.140556	-3
0.141111	-3
0.141389	-3.5
0.141944	-3
0.1425	-3
0.142778	-3
0.143333	-2.5
0.143889	-2.5
0.144444	-3.5
0.144722	-3
0.145278	-3
0.145833	-1.5
0.146389	-3
0.146667	-2.5
0.147222	-3
0.147778	-2.5
0.148333	-2.5
0.148611	-2.5
0.149167	-3
0.149722	-2.5
0.150278	-3.5
0.150556	-3.5
0.151389	-3
0.151944	-2.5
0.152222	-2.5
0.152778	-3
0.153611	-2.5
0.154167	-2.5
0.154444	-3
0.155	-3
0.155556	-3
0.155833	-2.5
0.156389	-3.5
0.156944	-4
0.1575	-3
0.157778	-3.5
0.158333	-3
0.158889	-3.5
0.159444	-3
0.159722	-3
0.160278	-3
0.160833	-3
0.161389	-3
0.161667	-3
0.162222	-3.5
0.162778	-3
0.163333	-3.5
0.163611	-3
0.164167	-3
0.164722	-3
0.165278	-3
0.165556	-3
0.166111	-2.5
0.166667	-3.5
0.167222	-3
0.1675	-3
0.168056	-2.5
0.168611	-2.5
0.168889	-3
0.169444	-3.5
0.17	-2.5
0.170556	-3
0.170833	-3.5
0.171389	-2.5
0.171944	-2.5
0.1725	-2.5
0.172778	-3
0.173333	-2
0.173889	-2.5
0.174444	-3
0.174722	-2.5
0.175278	-3
0.175833	-2.5
0.176389	-2.5
0.176667	-3
0.177222	-2.5
0.177778	-2
0.178333	-2
0.178611	-2.5
0.179167	-2.5
0.179722	-3
0.18	-3
0.180556	-3
0.181111	-2.5
0.181667	-2.5
0.181944	-2.5
0.1825	-3
0.183056	-3
0.183611	-3
0.183889	-2.5
0.184722	-3.5
0.185278	-3
0.185556	-3
0.186111	-2.5
0.186667	-3
0.187222	-2.5
0.1875	-3.5
0.188056	-3
0.188611	-3.5
0.189167	-3.5
0.189444	-3.5
0.190278	-2.5
0.190833	-3
0.191389	-3.5
0.191667	-3.5
0.192222	-3.5
0.192778	-3.5
0.193056	-3.5
0.193889	-3
0.194444	-3
0.195	-3.5
0.195278	-3.5
0.196111	-3
0.196667	-3.5
0.196944	-3
0.1975	-2.5
0.198056	-3
0.198611	-2.5
0.198889	-3
0.199722	-1.5
0.200278	-3
0.200556	-2.5
0.201389	-3
0.202222	-2.5
0.2025	-3
0.203056	-2
0.203611	-3
0.204167	-2.5
0.204444	-2.5
0.205	-3
0.205556	-1.5
0.206111	-3
0.206389	-3
0.206944	-3.5
0.2075	-3
0.208056	-3.5
0.208333	-3
0.208889	-3.5
0.209444	-3.5
0.209722	-3.5
0.210278	-2.5
0.211111	-3
0.211667	-3.5
0.211944	-3
0.2125	-2.5
0.213056	-2.5
0.213611	-3
0.213889	-2.5
0.214444	-3.5
0.215	-3
0.215556	-3.5
0.215833	-3
0.216389	-3
0.216944	-3
0.217222	-3
0.217778	-2.5
0.218333	-3.5
0.218889	-3
0.219167	-3
0.219722	-3
0.220278	-3
0.220833	-3
0.221389	-2
0.221944	-2.5
0.2225	-3
0.222778	-3.5
0.223333	-3
0.223889	-3
0.224444	-3.5
0.225	-2.5
0.225556	-2.5
0.226111	-3
0.226667	-3
0.226944	-3
0.2275	-3
0.228333	-3
0.228611	-3
0.229167	-3
0.229722	-3.5
0.230278	-3.5
0.230556	-3
0.231111	-3
0.231667	-3
0.232222	-3
0.2325	-2.5
0.233056	-3
0.233611	-1.5
0.234167	-3
0.234722	-4
0.235278	-3
0.235833	-3
0.236111	-3
0.236667	-3
0.237222	-3
0.237778	-2.5
0.238056	-3
0.238611	-3
0.239167	-2.5
0.239722	-3.5
0.24	-3
0.240556	-3
0.241111	-3
0.241389	-3
0.241944	-3
0.2425	-3.5
0.243056	-4
0.243333	-3.5
0.243889	-2.5
0.244444	-3.5
0.245	-3
0.245278	-3
0.245833	-3
0.246389	-3
0.246944	-3
0.247222	-2.5
0.247778	-3
0.248333	-2.5
0.248889	-3
0.249167	-2.5
0.249722	-2.5
0.250278	-4.5
0.250833	-3
0.251111	-3
0.251667	-2.5
0.252222	-3
0.2525	-3
0.253056	-3
0.253611	-2.5
0.254167	-2.5
0.254444	-2.5
0.255	-3
0.255833	-3
0.256389	-3
0.256667	-3.5
0.257222	-3
0.257778	-2.5
0.258333	-3
0.258611	-3
0.259167	-3
0.259722	-3
0.260278	-3
0.260833	-3.5
0.261389	-3
0.261944	-3
0.2625	-3
0.263056	-3
0.263611	-3
0.263889	-3.5
0.264444	-3.5
0.265	-3
0.265556	-3.5
0.265833	-3
0.266389	-3
0.266944	-2.5
0.2675	-2.5
0.267778	-3
0.268333	-3.5
0.268889	-3.5
0.269444	-3
0.27	-3
0.270556	-3
0.271111	-3
0.271389	-2.5
0.271944	-3
0.2725	-3.5
0.273056	-3
0.273333	-3
0.273889	-3
0.274444	-3.5
0.275	-3
0.275278	-3
0.275833	-3
0.276389	-3
0.276667	-3
0.277222	-3
0.277778	-3.5
0.278333	-3.5
0.278611	-3.5
0.279167	-3
0.28	-3
0.280556	-3
0.280833	-2.5
0.281389	-2.5
0.281944	-3.5
0.2825	-3
0.282778	-2.5
0.283333	-3
0.283889	-3
0.284167	-3
0.284722	-3
0.285278	-3
0.285833	-3
0.286111	-3
0.286667	-2.5
0.287222	-3
0.287778	-3
0.288056	-3
0.288889	-3
0.289444	-2.5
0.289722	-3
0.290278	-3
0.290833	-3
0.291389	-1
0.291667	-3
0.2925	-3
0.293056	-3
0.293611	-3
0.293889	-3
0.294444	-3
0.295	-3.5
0.295278	-3
0.295833	-3.5
0.296389	-3
0.296944	-3
0.297222	-3
0.297778	-3.5
0.298333	-3.5
0.298889	-3
0.299167	-2.5
0.299722	-3
0.300278	-4
0.300833	-3
0.301111	-3.5
0.301667	-3
0.302222	-3
0.302778	-3
0.303056	-3
0.303611	-3.5
0.304167	-2.5
0.304722	-3.5
0.305	-2.5
0.305556	-3
0.306111	-3
0.306667	-3
0.306944	-3
0.3075	-2.5
0.308056	-3.5
0.308333	-2.5
0.308889	-3
0.309444	-3
0.31	-3
0.310278	-3
0.310556	-2
0.311111	-3
0.311667	-3.5
0.311944	-3
0.3125	-3
0.313056	-3
0.313611	-3
0.313889	-3
0.314444	-3.5
0.315	-2.5
0.315556	-4.5
0.315833	-3.5
0.316389	-3
0.316944	-3.5
0.3175	-3
0.317778	-4
0.318333	-2.5
0.318889	-3
0.319167	-5
0.319722	-3.5
0.320278	-3.5
0.320833	-2
0.321111	-3.5
0.321667	-2.5
0.322222	-3
0.323056	-2.5
0.323333	-3
0.323889	-2.5
0.324444	-2.5
0.324722	-3.5
0.325278	-3.5
0.325833	-3
0.326389	-3
0.326667	-2.5
0.327222	-3.5
0.327778	-3
0.328333	-3
0.328611	-3.5
0.329167	-3
0.329722	-3
0.330278	-3
0.330556	-3.5
0.331111	-3.5
0.331667	-3
0.332222	-3.5
0.3325	-3.5
0.333056	-3.5
0.333611	-3.5
0.334167	-3
0.334444	-3.5
0.335	-3
0.335556	-4.5
0.336111	-3
0.336389	-3.5
0.336944	-3.5
0.3375	-3
0.337778	-3.5
0.338333	-3
0.339167	-2.5
0.339722	-3
0.34	-3
0.340556	-2.5
0.341111	-3
0.341667	-3
0.341944	-2.5
0.3425	-3
0.343056	-3
0.343333	-2.5
0.343889	-2.5
0.344444	-3
0.345	-3
0.345556	-3
0.346111	-3.5
0.346944	-2.5
0.347222	-3.5
0.347778	-3
0.348333	-3
0.348889	-3
0.349167	-3
0.349722	-2.5
0.350278	-3.5
0.350833	-3
0.351111	-2.5
0.351944	-3.5
0.3525	-3
0.352778	-3
0.353333	-3.5
0.353889	-5
0.354444	-3.5
0.354722	-3
0.355278	-3
0.355833	-2
0.356389	-3.5
0.356667	-3
0.357222	-3
0.357778	-3.5
0.358333	-3.5
0.358611	-2.5
0.359167	-2.5
0.359722	-3.5
0.360278	-2.5
0.360556	-3.5
0.361111	-3
0.361667	-3
0.361944	-3
0.3625	-3.5
0.363056	-2.5
0.363611	-3.5
0.363889	-2.5
0.364444	-3
0.365	-2.5
0.365556	-3
0.365833	-3
0.366667	-3
0.367222	-2.5
0.3675	-3.5
0.368056	-3.5
0.368611	-3.5
0.369167	-3
0.369444	-3
0.37	-3
0.370556	-3
0.371111	-2.5
0.371389	-2.5
0.371944	-3.5
0.3725	-2.5
0.373056	-2.5
0.373333	-3
0.373889	-2.5
0.374444	-3
0.375	-3
0.375278	-2.5
0.375833	-3
0.376389	-2.5
0.376944	-3
0.377222	-3.5
0.377778	-3
0.378333	-3
0.378889	-2.5
0.379167	-3
0.379722	-2
0.380556	-3
0.380833	-3
0.381389	-3
0.381944	-3.5
0.3825	-3.5
0.382778	-4
0.383333	-3
0.383889	-4
0.384444	-3
0.384722	-3.5
0.385278	-3.5
0.385833	-3.5
0.386111	-3
0.386667	-3.5
0.387222	-3.5
0.387778	-3
0.388056	-3.5
0.388611	-3
0.389167	-3
0.389722	-3.5
0.39	-3.5
0.390556	-3.5
0.391389	-2
0.391667	-3.5
0.392222	-4
0.392778	-3.5
0.393333	-3.5
0.393611	-2.5
0.394167	-5
0.394722	-3
0.395278	-3.5
0.395556	-3.5
0.396111	-3.5
0.396667	-3
0.397222	-4
0.3975	-3
0.398056	-3
0.398611	-3
0.399167	-3
0.399722	-3
0.400278	-3
0.400833	-3
0.401111	-3.5
0.401667	-3.5
0.402222	-3
0.402778	-4.5
0.403056	-3
0.403611	-3
0.404167	-3.5
0.404722	-2
0.405	-2.5
0.405556	-2.5
0.406111	-4
0.406667	-3
0.406944	-3
0.4075	-3.5
0.408056	-3
0.408611	-3
0.408889	-3
0.409444	-3
0.41	-3
0.410278	-3
0.410833	-3
0.411389	-2.5
0.411944	-3
0.4125	-3.5
0.413056	-3
0.413611	-2.5
0.414167	-3
0.414444	-2.5
0.415	-2.5
0.415556	-3
0.415833	-3
0.416389	-3.5
0.416944	-3
0.4175	-2.5
0.417778	-3
0.418333	-3
0.418889	-2.5
0.419444	-2.5
0.419722	-3.5
0.420278	-3
0.420833	-3.5
0.421389	-3
0.421667	-3
0.422222	-2.5
0.422778	-3.5
0.423333	-3
0.423889	-3.5
0.424444	-2
0.425	-3.5
0.425278	-2
0.425833	-2.5
0.426389	-3
0.426944	-4
0.427222	-2.5
0.427778	-3.5
0.428333	-2.5
0.428889	-3.5
0.429167	-4
0.429722	-3.5
0.430278	-3.5
0.430833	-3.5
0.431389	-3
0.431944	-2.5
0.4325	-3.5
0.432778	-3
0.433333	-3.5
0.434167	-3
0.434444	-3
0.435	-3
0.435556	-2.5
0.436111	-2.5
0.436389	-3
0.436944	-2.5
0.4375	-3.5
0.438056	-3
0.438333	-3
0.438889	-3.5
0.439444	-3
0.44	-3.5
0.440278	-3
0.440833	-2
0.441389	-4
0.441944	-3.5
0.442222	-4.5
0.442778	-3
0.443333	-3
0.443889	-3
0.444167	-3
0.444722	-2.5
0.445278	-1
0.445833	-2
0.446111	-2
0.446667	-3
0.447222	-3
0.4475	-2
0.448056	-2.5
0.448611	-3.5
0.449167	-3
0.449444	-3
0.45	-3
0.450556	-1.5
0.451111	-3
0.451389	-3
0.451944	-3
0.4525	-3
0.453056	-3
0.453333	-2.5
0.453889	-3.5
0.454444	-3
0.455	-3.5
0.455278	-3
0.455833	-3
0.456389	-3
0.456944	-3
0.4575	-4
0.458056	-2.5
0.458611	-3.5
0.458889	-3
0.459444	-3
0.46	-3.5
0.460556	-1.5
0.461111	-3.5
0.461667	-3
0.462222	-3.5
0.4625	-3.5
0.463056	-2.5
0.463611	-3
0.464167	-2.5
0.464444	-3
0.465	-2.5
0.465556	-2.5
0.466111	-3
0.466389	-2.5
0.466944	-3
0.4675	-3.5
0.468056	-3.5
0.468333	-2
0.468889	-3
0.469444	-2.5
0.47	-3.5
0.470278	-4.5
0.470833	-3
0.471389	-3
0.471667	-3.5
0.472222	-3.5
0.472778	-2.5
0.473333	-3
0.473611	-3
0.474167	-3
0.474722	-2.5
0.475278	-3
0.475556	-3
0.476111	-3.5
0.476667	-3
0.477222	-3.5
0.4775	-3.5
0.478056	-3
0.478611	-4
0.479167	-3
0.479444	-3.5
0.48	-4
0.480556	-3.5
0.481111	-3.5
0.481389	-2.5
0.482222	-1.5
0.482778	-4.5
0.483056	-2.5
0.483611	-3
0.484167	-3
0.484722	-2.5
0.485	-2.5
0.485833	-3.5
0.486389	-3.5
0.486667	-2
0.487222	-2.5
0.487778	-3
0.488333	-3.5
0.488611	-3
0.489167	-3
0.489722	-3
0.490278	-3.5
0.490833	-3.5
0.491389	-3.5
0.491944	-3
0.492222	-2.5
0.492778	-3.5
0.493333	-3.5
0.493889	-3
0.494167	-3
0.494722	-3
0.495278	-3
0.495833	-2.5
0.496111	-2
0.496667	-3.5
0.497222	-2.5
0.497778	-3.5
0.498056	-3
0.498611	-3.5
0.499167	-3
0.499722	-3.5
0.5	-2
0.500556	-3
0.501111	-2.5
0.501389	-1.5
0.501944	-3.5
0.5025	-3
0.503056	-3
0.503333	-3.5
0.504167	-2.5
0.504722	-3
0.505278	-3.5
0.505556	-4
0.506111	-1.5
0.506667	-3
0.507222	-3
0.5075	-2.5
0.508056	-3
0.508611	-2.5
0.508889	-3
0.509722	-3
0.510278	-3
0.510833	-3
0.511111	-3
0.511667	-2.5
0.512222	-2.5
0.512778	-2.5
0.513333	-1.5
0.513889	-3
0.514444	-3.5
0.514722	-3
0.515278	-2
0.515833	-3.5
0.516389	-3.5
0.516944	-3
0.517778	-3
0.518333	-4.5
0.518611	-3.5
0.519167	-2
0.519722	-4
0.52	-3
0.520556	-3
0.521111	-1.5
0.521667	-3
0.521944	-3
0.5225	-3.5
0.523056	-3.5
0.523611	-3.5
0.523889	-2.5
0.524444	-3.5
0.525	-2
0.525556	-3.5
0.525833	-3
0.526389	-3.5
0.526944	-4.5
0.5275	-4.5
0.527778	-3.5
0.528333	-3.5
0.528889	-3
0.529444	-3.5
0.529722	-3.5
0.530278	-2.5
0.530833	-2.5
0.531389	-3.5
0.531667	-3
0.532222	-3.5
0.532778	-3.5
0.533056	-3.5
0.533611	-3
0.534167	-2.5
0.534722	-1.5
0.535	-3
0.535556	-2.5
0.536111	-3
0.536667	-1.5
0.536944	-3
0.5375	-3
0.538056	-3.5
0.538611	-3.5
0.538889	-2.5
0.539444	-3.5
0.54	-2.5
0.540556	-3
0.540833	-3.5
0.541389	-3.5
0.541944	-3
0.5425	-2.5
0.542778	-4
0.543333	-3
0.543889	-3.5
0.544167	-2.5
0.544722	-3.5
0.545278	-2.5
0.545833	-4
0.546111	-3.5
0.546667	-3
0.547222	-3
0.547778	-3.5
0.548056	-3
0.548611	-3.5
0.549167	-3.5
0.549722	-3
0.55	-4
0.550556	-3.5
0.551111	-3.5
0.551667	-3.5
0.551944	-2.5
0.5525	-3.5
0.553056	-3
0.553611	-3
0.553889	-3
0.554444	-2
0.555	-3
0.555556	-3
0.555833	-2.5
0.556667	-3
0.557222	-2.5
0.5575	-3
0.558056	-3
0.558611	-3
0.559167	-3
0.559444	-3
0.56	-3
0.560556	-3.5
0.561111	-3
0.561389	-3
0.561944	-3.5
0.5625	-3
0.562778	-3.5
0.563333	-3.5
0.563889	-3
0.564444	-3
0.564722	-3
0.565278	-4
0.565833	-4
0.566389	-3
0.566667	-3
0.567222	-3.5
0.567778	-2.5
0.568333	-3
0.568611	-3.5
0.569167	-3
0.569722	-3.5
0.570278	-3
0.570556	-4
0.571111	-3
0.571667	-3
0.572222	-3
0.5725	-3.5
0.573056	-3
0.573611	-3.5
0.573889	-3
0.574444	-3.5
0.575	-3
0.575556	-3
0.575833	-2.5
0.576389	-3.5
0.576944	-2.5
0.5775	-3.5
0.577778	-3
0.578333	-3.5
0.578889	-2.5
0.579444	-4
0.579722	-3.5
0.580278	-3.5
0.580833	-2.5
0.581389	-3
0.581944	-3
0.5825	-3
0.583056	-3
0.583333	-2.5
0.583889	-3
0.584444	-2.5
0.585	-2.5
0.585278	-2.5
0.585833	-3
0.586667	-3
0.586944	-3
0.5875	-3.5
0.588056	-3
0.588611	-3.5
0.588889	-3.5
0.589444	-3
0.59	-3
0.590556	-3
0.590833	-2.5
0.591389	-3.5
0.591944	-2.5
0.5925	-3.5
0.592778	-3
0.593333	-2.5
0.593889	-3.5
0.594444	-2.5
0.594722	-4
0.595278	-3
0.595833	-3.5
0.596389	-3
0.596667	-3.5
0.597222	-2.5
0.597778	-3
0.598056	-3
0.598611	-3.5
0.599167	-3
0.599722	-3.5
0.6	-3.5
0.600556	-3.5
0.601111	-3.5
0.601667	-3
0.601944	-3.5
0.6025	-3.5
0.603056	-4
0.603611	-3
0.603889	-3
0.604444	-3.5
0.605	-4
0.605556	-2
0.605833	-4.5
0.606389	-4.5
0.606944	-3
0.6075	-3.5
0.607778	-3
0.608333	-3
0.608889	-3
0.609444	-2.5
0.609722	-2
0.610278	-3
0.610833	-3
0.611111	-3.5
0.611667	-3
0.612222	-1
0.612778	-3
0.613056	-3.5
0.613889	-2
0.614444	-3.5
0.615	-3.5
0.615278	-2.5
0.615833	-3
0.616389	-3
0.616667	-4
0.6175	-2.5
0.618056	-3
0.618611	-3
0.618889	-2.5
0.619444	-3.5
0.62	-3
0.620556	-2.5
0.620833	-3
0.621389	-2.5
0.621944	-3
0.6225	-3
0.622778	-3
0.623333	-3
0.623889	-3
0.624167	-3
0.625	-3.5
0.625556	-3
0.626111	-2.5
0.626389	-3.5
0.626944	-3.5
0.6275	-3
0.628056	-3.5
0.628611	-3.5
0.629167	-3.5
0.63	-2.5
0.630278	-3.5
0.630833	-3
0.631389	-2.5
0.631667	-3.5
0.632222	-4
0.632778	-3.5
0.633333	-3.5
0.633611	-3.5
0.634167	-2.5
0.634722	-4
0.635278	-3.5
0.635556	-2.5
0.636111	-3.5
0.636667	-3.5
0.637222	-3.5
0.6375	-3
0.638056	-3
0.638611	-3
0.639167	-3.5
0.639444	-3.5
0.64	-3.5
0.640556	-3
0.640833	-3.5
0.641389	-3
0.641944	-3
0.6425	-3
0.643056	-3.5
0.643611	-3
0.644167	-2
0.644722	-3
0.645	-3.5
0.645556	-3
0.646111	-2.5
0.646667	-3
0.647222	-3
0.647778	-2.5
0.648333	-3
0.648611	-3.5
0.649167	-2.5
0.649722	-3
0.650278	-2.5
0.650556	-2.5
0.651111	-3
0.651667	-2
0.652222	-2.5
0.6525	-3
0.653056	-3
0.653611	-3
0.653889	-3
0.654444	-3.5
0.655	-4.5
0.655556	-3
0.655833	-3
0.656389	-2.5
0.656944	-3.5
0.6575	-3
0.657778	-3
0.658333	-2
0.658889	-3
0.659444	-3
0.659722	-3
0.660278	-2.5
0.660833	-2.5
0.661389	-4.5
0.661667	-2.5
0.662222	-2.5
0.662778	-3
0.663333	-3
0.663611	-2.5
0.664167	-3.5
0.664722	-2.5
0.665	-2
0.665556	-3
0.666111	-3
0.666667	-2.5
0.666944	-2.5
0.6675	-3
0.668056	-2.5
0.668611	-3
0.668889	-2.5
0.669444	-2
0.67	-3
0.670556	-2
0.670833	-2.5
0.671389	-3
0.671944	-3
0.6725	-3.5
0.672778	-3.5
0.673333	-3
0.673889	-3.5
0.674444	-3
0.675	-3.5
0.675556	-3.5
0.676111	-3
0.676389	-3.5
0.676944	-3
0.6775	-3
0.678056	-3.5
0.678333	-4
0.678889	-3
0.679444	-2.5
0.68	-3.5
0.680278	-3
0.680833	-3
0.681389	-3
0.681944	-3
0.682222	-3.5
0.682778	-3.5
0.683333	-3
0.683889	-3.5
0.684444	-4
0.685	-3
0.685556	-4
0.685833	-3
0.686389	-2
0.686944	-3
0.6875	-3
0.687778	-3
0.688333	-3.5
0.688889	-3.5
0.689444	-3.5
0.689722	-4
0.690278	-2.5
0.690833	-4
0.691111	-3.5
0.691667	-3
0.692222	-3.5
0.692778	-4
0.693056	-3
0.693611	-3
0.694167	-3.5
0.694722	-3.5
0.695	-2.5
0.695556	-3
0.696111	-3
0.696667	-3.5
0.696944	-3.5
0.6975	-3.5
0.698056	-2.5
0.698611	-3
0.698889	-3
0.699444	-4
0.7	-3.5
0.700556	-2.5
0.700833	-3
0.701389	-3
0.701944	-3
0.702222	-3
0.702778	-3
0.703333	-3
0.703889	-3.5
0.704167	-2.5
0.704722	-3
0.705278	-2.5
0.705833	-4
0.706111	-5
0.706667	-2.5
0.707222	-3
0.707778	-3.5
0.708056	-3.5
0.708611	-3
0.709167	-4
0.709722	-3.5
0.710278	-3
0.710833	-2.5
0.711389	-3.5
0.711667	-2.5
0.712222	-3
0.712778	-2
0.713333	-3
0.713611	-2.5
0.714167	-2.5
0.714722	-2.5
0.715278	-3.5
0.715556	-3.5
0.716111	-3.5
0.716667	-3.5
0.717222	-3
0.7175	-3
0.718056	-2.5
0.718611	-2.5
0.719167	-3
0.719444	-3.5
0.72	-2.5
0.720556	-3
0.720833	-3
0.721389	-3
0.721944	-3
0.7225	-3.5
0.722778	-2.5
0.723333	-3
0.723889	-2.5
0.724444	-3
0.724722	-2.5
0.725278	-3
0.725833	-3
0.726389	-3
0.726667	-3
0.727222	-3.5
0.727778	-1
0.728333	-3
0.728889	-3.5
0.729444	-3
0.73	-4
0.730278	-3.5
0.730833	-2.5
0.731389	-2.5
0.731944	-2.5
0.732222	-3.5
0.732778	-4
0.733611	-3
0.734167	-3.5
0.734722	-3.5
0.735278	-2.5
0.735833	-3.5
0.736111	-3.5
0.736667	-3.5
0.737222	-3.5
0.737778	-3.5
0.738056	-3.5
0.738611	-3.5
0.739167	-3
0.739444	-3.5
0.74	-3.5
0.740556	-4
0.741111	-2.5
0.741389	-4
0.741944	-3.5
0.7425	-3
0.743056	-3
0.743333	-2.5
0.743889	-3
0.744444	-2.5
0.745	-3
0.745278	-3
0.745833	-2
0.746389	-3
0.746944	-3
0.747222	-2.5
0.747778	-3.5
0.748333	-3
0.748889	-3
0.749167	-3
0.749722	-4
0.750278	-3.5
0.750556	-3
0.751389	-3
0.751944	-3
0.7525	-3
0.752778	-2.5
0.753333	-2
0.753889	-3
0.754444	-3
0.754722	-3
0.755278	-3
0.755833	-2.5
0.756111	-3
0.756667	-4
0.757222	-3
0.757778	-3.5
0.758056	-3
0.758611	-3.5
0.759167	-3.5
0.759722	-3
0.76	-3.5
0.760556	-3.5
0.761111	-1.5
0.761667	-3.5
0.761944	-3
0.7625	-3
0.763056	-3.5
0.763611	-3.5
0.763889	-3.5
0.764444	-3
0.765	-2.5
0.765556	-3
0.765833	-3.5
0.766389	-3.5
0.766944	-3.5
0.7675	-3.5
0.767778	-3.5
0.768333	-3.5
0.768889	-4
0.769167	-3.5
0.769722	-3
0.770278	-3
0.770833	-4
0.771111	-3.5
0.771944	-4.5
0.7725	-3.5
0.773056	-4
0.773333	-3
0.773889	-3.5
0.774444	-3.5
0.774722	-3.5
0.775278	-3
0.775833	-3.5
0.776389	-2.5
0.776667	-4
0.777222	-3
0.777778	-3
0.778333	-3
0.778889	-3
0.779444	-3
0.78	-3
0.780556	-3
0.780833	-3
0.781389	-3.5
0.781944	-3
0.782222	-3
0.782778	-3
0.783333	-3.5
0.783889	-3
0.784167	-4
0.784722	-3.5
0.785278	-3
0.785833	-3
0.786111	-4
0.786667	-3.5
0.787222	-3
0.787778	-3.5
0.788056	-3.5
0.788611	-3.5
0.789167	-3.5
0.789722	-3
0.79	-3.5
0.790556	-2.5
0.791111	-3
0.791667	-3
0.791944	-3
0.7925	-3
0.793056	-2.5
0.793333	-3
0.793889	-3.5
0.794444	-1.5
0.795	-3
0.795278	-3
0.795833	-3.5
0.796389	-3.5
0.796944	-3.5
0.797222	-3
0.797778	-2.5
0.798333	-3.5
0.798889	-2
0.799167	-3.5
0.799722	-2.5
0.800278	-3
0.800833	-2
0.801111	-3
0.801667	-3
0.802222	-3
0.802778	-2
0.803056	-3.5
0.803611	-3
0.804167	-2.5
0.804722	-3
0.805	-3.5
0.805556	-2.5
0.806111	-3
0.806389	-3
0.806944	-3
0.8075	-3.5
0.808056	-3.5
0.808333	-2.5
0.808889	-3
0.809444	-3.5
0.81	-2.5
0.810278	-3
0.810833	-3
0.811389	-3
0.812222	-3.5
0.812778	-3
0.813333	-3
0.813889	-3.5
0.814167	-3.5
0.814722	-2.5
0.815278	-2.5
0.815833	-2.5
0.816111	-3
0.816667	-3
0.817222	-3
0.8175	-3
0.818056	-3.5
0.818611	-3
0.819167	-3
0.819444	-3.5
0.82	-3
0.820556	-3.5
0.821111	-3
0.821389	-3
0.821944	-2.5
0.8225	-3
0.823056	-3
0.823333	-2.5
0.823889	-2
0.824722	-3
0.825	-3
0.825556	-3
0.826111	-3
0.826667	-3
0.826944	-3
0.8275	-3
0.828056	-5
0.828611	-3.5
0.828889	-2.5
0.829444	-3.5
0.830278	-3.5
0.830556	-3
0.831111	-3
0.831667	-3
0.832222	-3.5
0.8325	-3
0.833056	-3
0.833611	-3
0.834167	-3.5
0.834444	-3
0.835	-3
0.835556	-4
0.836111	-3
0.836389	-2
0.836944	-3
0.8375	-3
0.838056	-3.5
0.838333	-3
0.838889	-3
0.839444	-4
0.84	-3.5
0.840278	-3.5
0.840833	-3
0.841389	-3.5
0.841667	-3.5
0.842222	-2.5
0.842778	-3
0.843333	-3
0.843611	-3.5
0.844167	-3.5
0.844722	-3
0.845278	-3.5
0.845556	-3
0.846111	-3.5
0.846667	-3.5
0.847222	-3.5
0.8475	-3.5
0.848056	-3.5
0.848611	-4
0.849167	-4
0.849722	-3.5
0.850278	-3.5
0.850833	-3.5
0.851111	-2
0.851667	-3
0.852222	-3.5
0.852778	-2.5
0.853056	-4
0.853611	-3
0.854167	-3.5
0.854722	-3.5
0.855	-3.5
0.855556	-3.5
0.856111	-3.5
0.856667	-3
0.856944	-3
0.857778	-4
0.858333	-4
0.858611	-3
0.859167	-3
0.859722	-2
0.860278	-3.5
0.860556	-3.5
0.861111	-3
0.861667	-3.5
0.862222	-3
0.862778	-3
0.863333	-3.5
0.863889	-3.5
0.864167	-3.5
0.864722	-3
0.865278	-4
0.865833	-3.5
0.866111	-3
0.866667	-3
0.867222	-3
0.867778	-3.5
0.868056	-3.5
0.868611	-3.5
0.869444	-3
0.869722	-3.5
0.870278	-3
0.870833	-4
0.871389	-3.5
0.871667	-3.5
0.872222	-4
0.872778	-3
0.873333	-3.5
0.873611	-3.5
0.874167	-3.5
0.874722	-3
0.875278	-3.5
0.875556	-3.5
0.876111	-3.5
0.876667	-2
0.877222	-2.5
0.8775	-3.5
0.878056	-3
0.878611	-3.5
0.878889	-3
0.879444	-3
0.88	-3
0.880556	-3.5
0.880833	-4
0.881389	-4
0.881944	-3.5
0.8825	-3
0.882778	-3
0.883333	-3
0.883889	-3
0.884444	-3
0.884722	-2.5
0.885278	-3.5
0.885833	-3
0.886389	-3
0.886667	-3.5
0.887222	-3.5
0.887778	-3.5
0.888333	-3
0.888611	-3
0.889167	-3
0.89	-3
0.890278	-2.5
0.890833	-4
0.891389	-3
0.891944	-3.5
0.892222	-3
0.892778	-3
0.893333	-3
0.893889	-3
0.894167	-2.5
0.894722	-3
0.895278	-3
0.895833	-3.5
0.896111	-3.5
0.896667	-4
0.897222	-3
0.8975	-3
0.898056	-3.5
0.898611	-3
0.899167	-3
0.899444	-3
0.900278	-2.5
0.900833	-4
0.901389	-3
0.901667	-2.5
0.902222	-3
0.902778	-3.5
0.903056	-3
0.903611	-3
0.904167	-3
0.904722	-2.5
0.905278	-3
0.905833	-3.5
0.906389	-3.5
0.906944	-4.5
0.9075	-3
0.908056	-3
0.908611	-3
0.908889	-2.5
0.909444	-4
0.91	-2.5
0.910556	-3
0.910833	-3
0.911389	-2.5
0.911944	-3
0.9125	-2.5
0.912778	-1.5
0.913333	-2.5
0.913889	-3.5
0.914444	-3
0.915	-3
0.915833	-3
0.916111	-2
0.916667	-3
0.9175	-4
0.918056	-3
0.918333	-3.5
0.918889	-3
0.919444	-3
0.92	-3
0.920278	-3
0.920833	-3
0.921389	-3
0.921667	-3.5
0.922222	-3.5
0.922778	-3
0.923333	-2.5
0.923611	-3
0.924167	-3.5
0.924722	-3
0.925278	-3.5
0.925556	-2.5
0.926111	-3
0.926667	-3.5
0.927222	-2.5
0.927778	-3.5
0.928333	-3
0.928889	-3.5
0.929167	-3
0.929722	-3.5
0.930278	-3.5
0.930833	-3.5
0.931111	-3
0.931667	-3.5
0.932222	-3.5
0.932778	-3
0.933056	-3.5
0.933611	-3.5
0.934167	-3
0.934722	-4
0.935	-3.5
0.935556	-3.5
0.936111	-3.5
0.936667	-3.5
0.936944	-3.5
0.9375	-2.5
0.938333	-2.5
0.938611	-4
0.939167	-3.5
0.939722	-3
0.940278	-3
0.940556	-3
0.941389	-3
0.941944	-4
0.942222	-3.5
0.942778	-3
0.943333	-3
0.943889	-3
0.944167	-2.5
0.945	-3.5
0.945556	-3.5
0.945833	-4.5
0.946389	-3.5
0.946944	-3.5
0.9475	-3
0.947778	-3
0.948333	-3.5
0.948889	-3
0.949722	-4
0.95	-3.5
0.950556	-3.5
0.951111	-4
0.951389	-3.5
0.951944	-3
0.952778	-3.5
0.953333	-3
0.953611	-3.5
0.954167	-3.5
0.954722	-3.5
0.955278	-3
0.955556	-3
0.956111	-3.5
0.956667	-3.5
0.956944	-3.5
0.9575	-3
0.958056	-3
0.958611	-3.5
0.958889	-4
0.959444	-3.5
0.96	-3.5
0.960556	-3
0.960833	-3.5
0.961389	-3
0.961944	-3.5
0.9625	-3.5
0.962778	-3.5
0.963333	-3.5
0.963889	-3
0.964444	-1
0.964722	-3
0.965278	-4
0.965833	-3
0.966389	-3
0.966667	-3.5
0.967222	-3
0.967778	-4
0.968333	-2.5
0.968611	-3.5
0.969167	-3
0.969722	-3
0.970278	-3
0.970833	-3.5
0.971389	-4
0.971944	-4
0.972222	-3.5
0.972778	-3
0.973333	-4
0.973889	-4
0.974167	-3
0.974722	-3.5
0.975278	-5
0.975556	-3.5
0.976389	-3.5
0.9775	-3.5
0.977778	-3.5
0.978333	-2.5
0.978889	-3.5
0.979444	-3.5
0.979722	-3.5
0.980278	-3.5
0.980833	-3.5
0.981111	-3
0.981667	-2.5
0.982222	-3
0.982778	-3.5
0.983056	-2.5
0.983611	-3
0.984167	-3
0.984722	-4
0.985	-3
0.985556	-2.5
0.986111	-3.5
0.986667	-2.5
0.986944	-3
0.9875	-3.5
0.988056	-3
0.988611	-3.5
0.988889	-3
0.989444	-4
0.99	-4
0.990556	-4
0.990833	-3.5
0.991389	-3
0.991944	-3.5
0.9925	-3.5
0.992778	-3.5
0.993333	-3.5
0.993889	-3.5
0.994444	-3
0.995	-3
0.995556	-3
0.996111	-3.5
0.996389	-3.5
0.996944	-3.5
0.9975	-3.5
0.998056	-3.5
0.998333	-3.5
0.998889	-3
0.999444	-4
0.999722	-3.5
1.00028	-4
1.00083	-4
[truncated: 29 more rows]
