# Supplementary material for: Wearable Enzymatic Alcohol Biosensor
Source: Sensors (Basel). 2019 May 24;19(10):2380. doi: 10.3390/s19102380 (PMC6566815; doi:10.3390/s19102380)
Supplement: Supplementary file 1 [file sensors-19-02380-s001.zip › Supplementary_Information/SupData/FigureS5_plot_potential.xlsx]

## Sheet: Sheet1
Potential [mV]	Current[nA]		H2O2 Conc [uM]
0	35.6165		0
100	0.38445		0
-100	131.716		0
0	31.5141		0
50	10.8218		0
-50	53.5209		0
0	24.682		0
200	-4.6095		0
300	-1.26379		0
400	-22.3642		0
0	225.26		50
100	135.893		50
-100	429.557		50
0	213.806		50
50	184.907		50
-50	277.459		50
200	130.038		50
300	-10.1877		50
400	-23.0344		50
