# Supplementary material for: Wearable Enzymatic Alcohol Biosensor
Source: Sensors (Basel). 2019 May 24;19(10):2380. doi: 10.3390/s19102380 (PMC6566815; doi:10.3390/s19102380)
Supplement: Supplementary file 1 [file sensors-19-02380-s001.zip › Supplementary_Information/SupData/FigureS6_plot_AODexcess.xlsx]

## Sheet: Sheet1
0.20U AOD		1.0U AOD		5.0U AOD
Time	Current	Time	Current	Time	Current
-1.4		-0.85		0.014
-1.39972		-0.85		0.140556
-1.39917		-0.85		0.141111
-1.39861		-0.85		0.141389
-1.39806		-0.85		0.141944
-1.39778		-0.85		0.1425
-1.39722		-0.85		0.143056
-1.39667		-0.85		0.143333
-1.39611		-0.85		0.143889
-1.39583		-0.84		0.144444
-1.39528		-0.84		0.144722
-1.39472		-0.84		0.145278
-1.39417		-0.84		0.145833
-1.39389		-0.84		0.146389
-1.39333		-0.84		0.146667
-1.39278		-0.84		0.1475
-1.39222		-0.84		0.148056
-1.39194		-0.84		0.148611
-1.39139		-0.84		0.148889
-1.39056		-0.84		0.149444
-1.39028		-0.84		0.15
-1.38972		-0.84		0.150556
-1.38917		-0.84		0.150833
-1.38861		-0.84		0.151389
-1.38833		-0.84		0.151944
-1.38778		-0.84		0.1525
-1.38722		-0.84		0.152778
-1.38667		-0.84		0.153333
-1.38639		-0.84		0.153889
-1.38583		-0.84		0.154444
-1.38528		-0.83		0.154722
-1.38472		-0.83		0.155278
-1.38444		-0.83		0.155833
-1.38389		-0.83		0.156389
-1.38333		-0.83		0.156667
-1.38278		-0.83		0.1575
-1.3825		-0.83		0.158056
-1.38167		-0.83		0.158333
-1.38083		-0.83		0.158889
-1.38056		-0.83		0.159444
-1.38		-0.83		0.16
-1.37944		-0.83		0.160278
-1.37889		-0.83		0.160833
-1.37861		-0.83		0.161389
-1.37806		-0.83		0.161944
-1.3775		-0.83		0.162222
-1.37694		-0.83		0.163056
-1.37667		-0.83		0.163611
-1.37611		-0.83		0.164167
-1.37556		-0.83		0.164444
-1.375		-0.82		0.165
-1.37472		-0.82		0.165556
-1.37417		-0.82		0.166111
-1.37361		-0.82		0.166389
-1.37306		-0.82		0.166944
-1.37278		-0.82		0.1675
-1.37222		-0.82		0.168056
-1.37167		-0.82		0.168333
-1.37111		-0.82		0.168889
-1.37083		-0.82		0.169444
-1.37028		-0.82		0.169722
-1.36972		-0.82		0.170278
-1.36917		-0.82		0.170833
-1.36889		-0.82		0.171389
-1.36833		-0.82		0.171667
-1.36778		-0.82		0.172222
-1.36722		-0.82		0.172778
-1.36694		-0.82		0.173333
-1.36639		-0.82		0.173611
-1.36583		-0.82		0.174167
-1.36528		-0.82		0.174722
-1.365		-0.81		0.175278
-1.36444		-0.81		0.175556
-1.36389		-0.81		0.176111
-1.36333		-0.81		0.176667
-1.36306		-0.81		0.177222
-1.3625		-0.81		0.1775
-1.36194		-0.81		0.178056
-1.36167		-0.81		0.178611
-1.36111		-0.81		0.179167
-1.36056		-0.81		0.179444
-1.36		-0.81		0.18
-1.35972		-0.81		0.180556
-1.35917		-0.81		0.181111
-1.35861		-0.81		0.181389
-1.35806		-0.81		0.181944
-1.35778		-0.81		0.1825
-1.35722		-0.81		0.183056
-1.35667		-0.81		0.183333
-1.35611		-0.81		0.183889
-1.35583		-0.81		0.184444
-1.35528		-0.8		0.185
-1.35472		-0.8		0.185278
-1.35417		-0.8		0.185833
-1.35389		-0.8		0.186389
-1.35333		-0.8		0.186944
-1.35278		-0.8		0.187222
-1.35222		-0.8		0.187778
-1.35194		-0.8		0.188333
-1.35139		-0.8		0.188889
-1.35083		-0.8		0.189167
-1.35028		-0.8		0.189722
-1.35		-0.8		0.190278
-1.34944		-0.8		0.190833
-1.34889		-0.8		0.191111
-1.34833		-0.8		0.191667
-1.34806		-0.8		0.192222
-1.34722		-0.8		0.192778
-1.34667		-0.8		0.193056
-1.34611		-0.8		0.193611
-1.34583		-0.8		0.194167
-1.34528		-0.79		0.194722
-1.34472		-0.79		0.195
-1.34417		-0.79		0.195556
-1.34389		-0.79		0.196111
-1.34333		-0.79		0.196667
-1.34278		-0.79		0.196944
-1.34222		-0.79		0.197778
-1.34194		-0.79		0.198333
-1.34139		-0.79		0.198611
-1.34083		-0.79		0.199167
-1.34028		-0.79		0.2
-1.34		-0.79		0.200556
-1.33944		-0.79		0.200833
-1.33889		-0.79		0.201389
-1.33861		-0.79		0.201944
-1.33806		-0.79		0.2025
-1.3375		-0.79		0.202778
-1.33694		-0.79		0.203333
-1.33667		-0.79		0.203889
-1.33611		-0.79		0.204444
-1.33556		-0.78		0.204722
-1.335		-0.78		0.205278
-1.33472		-0.78		0.205833
-1.33417		-0.78		0.206389
-1.33361		-0.78		0.206667
-1.33306		-0.78		0.207222
-1.33278		-0.78		0.207778
-1.33222		-0.78		0.208333
-1.33167		-0.78		0.208611
-1.33111		-0.78		0.209167
-1.33083		-0.78		0.209722
-1.33028		-0.78		0.210278
-1.32972		-0.78		0.210556
-1.32917		-0.78		0.211111
-1.32889		-0.78		0.211667
-1.32833		-0.78		0.212222
-1.32778		-0.78		0.2125
-1.32722		-0.78		0.213056
-1.32694		-0.78		0.213611
-1.32639		-0.78		0.214167
-1.32583		-0.77		0.214444
-1.32528		-0.77		0.215
-1.325		-0.77		0.215556
-1.32444		-0.77		0.216111
-1.32389		-0.77		0.216389
-1.32333		-0.77		0.216944
-1.32306		-0.77		0.2175
-1.3225		-0.77		0.218056
-1.32194		-0.77		0.218333
-1.32139		-0.77		0.218889
-1.32111		-0.77		0.219444
-1.32056		-0.77		0.219722
-1.32		-0.77		0.220278
-1.31944		-0.77		0.220833
-1.31917		-0.77		0.221389
-1.31861		-0.77		0.221667
-1.31806		-0.77		0.222222
-1.3175		-0.77		0.222778
-1.31722		-0.77		0.223333
-1.31667		-0.77		0.223611
-1.31611		-0.76		0.224167
-1.31556		-0.76		0.224722
-1.31528		-0.76		0.225278
-1.31472		-0.76		0.225556
-1.31417		-0.76		0.226111
-1.31361		-0.76		0.226667
-1.31333		-0.76		0.227222
-1.31278		-0.76		0.2275
-1.31222		-0.76		0.228056
-1.31167		-0.76		0.228611
-1.31139		-0.76		0.229167
-1.31083		-0.76		0.229444
-1.31028		-0.76		0.23
-1.30972		-0.76		0.230556
-1.30944		-0.76		0.231111
-1.30889		-0.76		0.231389
-1.30833		-0.76		0.231944
-1.30778		-0.76		0.232778
-1.3075		-0.76		0.233333
-1.30667		-0.76		0.233611
-1.30611		-0.75		0.234167
-1.30583		-0.75		0.234722
-1.30528		-0.75		0.235278
-1.30472		-0.75		0.235556
-1.30417		-0.75		0.236111
-1.30389		-0.75		0.236667
-1.30333		-0.75		0.237222
-1.3025		-0.75		0.2375
-1.30194		-0.75		0.238056
-1.30167		-0.75		0.238611
-1.30111		-0.75		0.239167
-1.30056		-0.75		0.239444
-1.3		-0.75		0.24
-1.29972		-0.75		0.240556
-1.29917		-0.75		0.241111
-1.29861		-0.75		0.241389
-1.29806		-0.75		0.241944
-1.29778		-0.75		0.2425
-1.29694		-0.75		0.242778
-1.29639		-0.75		0.243333
-1.29611		-0.75		0.243889
-1.29556		-0.74		0.244722
-1.295		-0.74		0.245
-1.29444		-0.74		0.245556
-1.29417		-0.74		0.246111
-1.29361		-0.74		0.246667
-1.29306		-0.74		0.247222
-1.2925		-0.74		0.247778
-1.29222		-0.74		0.248333
-1.29167		-0.74		0.248611
-1.29111		-0.74		0.249167
-1.29028		-0.74		0.249722
-1.29		-0.74		0.250278
-1.28944		-0.74		0.250556
-1.28889		-0.74		0.251111
-1.28861		-0.74		0.251667
-1.28806		-0.74		0.252222
-1.2875		-0.74		0.2525
-1.28694		-0.74		0.253056
-1.28667		-0.74		0.253611
-1.28611		-0.74		0.254167
-1.28556		-0.74		0.254444
-1.285		-0.73		0.255
-1.28472		-0.73		0.255556
-1.28417		-0.73		0.256111
-1.28361		-0.73		0.256389
-1.28306		-0.73		0.256944
-1.28278		-0.73		0.2575
-1.28222		-0.73		0.258056
-1.28167		-0.73		0.258333
-1.28111		-0.73		0.258889
-1.28083		-0.73		0.259444
-1.28028		-0.73		0.260278
-1.27972		-0.73		0.260556
-1.27917		-0.73		0.261111
-1.27889		-0.73		0.261667
-1.27833		-0.73		0.262222
-1.27778		-0.73		0.2625
-1.27722		-0.73		0.263056
-1.27694		-0.73		0.263611
-1.27639		-0.73		0.264167
-1.27583		-0.73		0.264444
-1.27528		-0.72		0.265
-1.275		-0.72		0.265556
-1.27444		-0.72		0.266111
-1.27389		-0.72		0.266389
-1.27333		-0.72		0.266944
-1.27306		-0.72		0.2675
-1.2725		-0.72		0.267778
-1.27194		-0.72		0.268333
-1.27139		-0.72		0.268889
-1.27111		-0.72		0.269444
-1.27056		-0.72		0.269722
-1.27		-0.72		0.270278
-1.26944		-0.72		0.270833
-1.26917		-0.72		0.271389
-1.26861		-0.72		0.271667
-1.26806		-0.72		0.272222
-1.2675		-0.72		0.272778
-1.26722		-0.72		0.273333
-1.26667		-0.72		0.273611
-1.26611		-0.71		0.274167
-1.26556		-0.71		0.274722
-1.26528		-0.71		0.275278
-1.26472		-0.71		0.275556
-1.26417		-0.71		0.276111
-1.26361		-0.71		0.276667
-1.26333		-0.71		0.277222
-1.26278		-0.71		0.2775
-1.26222		-0.71		0.278056
-1.26167		-0.71		0.278611
-1.26139		-0.71		0.279444
-1.26083		-0.71		0.279722
-1.26028		-0.71		0.280278
-1.25972		-0.71		0.280833
-1.25944		-0.71		0.281389
-1.25889		-0.71		0.281667
-1.25833		-0.71		0.282222
-1.25778		-0.71		0.282778
-1.2575		-0.71		0.283333
-1.25694		-0.71		0.283611
-1.25639		-0.7		0.284167
-1.25583		-0.7		0.284722
-1.25556		-0.7		0.285278
-1.255		-0.7		0.285833
-1.25444		-0.7		0.286389
-1.25389		-0.7		0.286944
-1.25361		-0.7		0.287222
-1.25306		-0.7		0.287778
-1.2525		-0.7		0.288333
-1.25194		-0.7		0.288889
-1.25167		-0.7		0.289167
-1.25111		-0.7		0.289722
-1.25056		-0.7		0.290278
-1.25		-0.7		0.290833
-1.24972		-0.7		0.291389
-1.24917		-0.7		0.291944
-1.24861		-0.7		0.2925
-1.24806		-0.7		0.292778
-1.24778		-0.7		0.293333
-1.24722		-0.7		0.293889
-1.24667		-0.7		0.294444
-1.24611		-0.69		0.294722
-1.24583		-0.69		0.295278
-1.24528		-0.69		0.295833
-1.24472		-0.69		0.296389
-1.24417		-0.69		0.296667
-1.24389		-0.69		0.297222
-1.24333		-0.69		0.297778
-1.24278		-0.69		0.298333
-1.24222		-0.69		0.298611
-1.24194		-0.69		0.299167
-1.24139		-0.69		0.299722
-1.24083		-0.69		0.300278
-1.24028		-0.69		0.300556
-1.24		-0.69		0.301111
-1.23944		-0.69		0.301667
-1.23889		-0.69		0.302222
-1.23861		-0.69		0.3025
-1.23806		-0.69		0.303056
-1.2375		-0.69		0.303611
-1.23694		-0.69		0.304167
-1.23667		-0.68		0.304444
-1.23611		-0.68		0.305
-1.23556		-0.68		0.305556
-1.235		-0.68		0.306111
-1.23472		-0.68		0.306389
-1.23417		-0.68		0.306944
-1.23361		-0.68		0.3075
-1.23306		-0.68		0.308056
-1.23278		-0.68		0.308333
-1.23222		-0.68		0.308889
-1.23167		-0.68		0.309444
-1.23111		-0.68		0.31
-1.23083		-0.68		0.310278
-1.23028		-0.68		0.310833
-1.22972		-0.68		0.311389
-1.22917		-0.68		0.311944
-1.22889		-0.68		0.312222
-1.22833		-0.68		0.312778
-1.22778		-0.68		0.313333
-1.22722		-0.68		0.313889
-1.22694		-0.67		0.314167
-1.22639		-0.67		0.314722
-1.22583		-0.67		0.315278
-1.22528		-0.67		0.315833
-1.225		-0.67		0.316111
-1.22444		-0.67		0.316944
-1.22389		-0.67		0.3175
-1.22333		-0.67		0.317778
-1.22306		-0.67		0.318333
-1.2225		-0.67		0.318889
-1.22194		-0.67		0.319444
-1.22139		-0.67		0.319722
-1.22111		-0.67		0.320278
-1.22056		-0.67		0.320833
-1.22		-0.67		0.321389
-1.21944		-0.67		0.321667
-1.21917		-0.67		0.322222
-1.21861		-0.67		0.322778
-1.21806		-0.67		0.323333
-1.2175		-0.67		0.323611
-1.21722		-0.66		0.324167
-1.21667		-0.66		0.324722
-1.21611		-0.66		0.325278
-1.21556		-0.66		0.325556
-1.21528		-0.66		0.326111
-1.21472		-0.66		0.326667
-1.21417		-0.66		0.327222
-1.21361		-0.66		0.3275
-1.21333		-0.66		0.328056
-1.21278		-0.66		0.328611
-1.21222		-0.66		0.329167
-1.21167		-0.66		0.329444
-1.21139		-0.66		0.33
-1.21083		-0.66		0.330556
-1.21028		-0.66		0.331111
-1.20972		-0.66		0.331389
-1.20944		-0.66		0.331944
-1.20889		-0.66		0.3325
-1.20833		-0.66		0.333056
-1.20778		-0.66		0.333333
-1.2075		-0.65		0.333889
-1.20694		-0.65		0.334444
-1.20639		-0.65		0.335
-1.20583		-0.65		0.335278
-1.20556		-0.65		0.335833
-1.205		-0.65		0.336389
-1.20444		-0.65		0.336944
-1.20389		-0.65		0.337222
-1.20361		-0.65		0.337778
-1.20306		-0.65		0.338333
-1.2025		-0.65		0.338889
-1.20194		-0.65		0.339167
-1.20167		-0.65		0.339722
-1.20111		-0.65		0.340278
-1.20056		-0.65		0.340833
-1.2		-0.65		0.341111
-1.19972		-0.65		0.341667
-1.19917		-0.65		0.342222
-1.19861		-0.65		0.342778
-1.19806		-0.65		0.343056
-1.19778		-0.65		0.343611
-1.19722		-0.64		0.344167
-1.19639		-0.64		0.344722
-1.19611		-0.64		0.345
-1.19556		-0.64		0.345556
-1.195		-0.64		0.346111
-1.19444		-0.64		0.346667
-1.19417		-0.64		0.346944
-1.19361		-0.64		0.3475
-1.19306		-0.64		0.348056
-1.1925		-0.64		0.348611
-1.19222		-0.64		0.348889
-1.19167		-0.64		0.349444
-1.19111		-0.64		0.35
-1.19056		-0.64		0.350556
-1.19		-0.64		0.350833
-1.18944		-0.64		0.351389
-1.18889		-0.64		0.351944
-1.18861		-0.64		0.3525
-1.18806		-0.64		0.352778
-1.1875		-0.64		0.353333
-1.18694		-0.64		0.353889
-1.18667		-0.63		0.354444
-1.18611		-0.63		0.354722
-1.18556		-0.63		0.355278
-1.185		-0.63		0.355833
-1.18472		-0.63		0.356389
-1.18417		-0.63		0.356667
-1.18361		-0.63		0.357222
-1.18306		-0.63		0.357778
-1.18278		-0.63		0.358333
-1.18222		-0.63		0.358611
-1.18167		-0.63		0.359167
-1.18111		-0.63		0.359722
-1.18083		-0.63		0.360278
-1.18028		-0.63		0.360556
-1.17972		-0.63		0.361111
-1.17917		-0.63		0.361667
-1.17889		-0.63		0.362222
-1.17833		-0.63		0.3625
-1.17778		-0.63		0.363056
-1.17722		-0.63		0.363611
-1.17694		-0.62		0.364167
-1.17639		-0.62		0.364722
-1.17583		-0.62		0.365278
-1.17528		-0.62		0.365833
-1.175		-0.62		0.366111
-1.17444		-0.62		0.366667
-1.17389		-0.62		0.367222
-1.17333		-0.62		0.367778
-1.17306		-0.62		0.368056
-1.1725		-0.62		0.368611
-1.17194		-0.62		0.369167
-1.17139		-0.62		0.369722
-1.17111		-0.62		0.37
-1.17056		-0.62		0.370556
-1.17		-0.62		0.371111
-1.16944		-0.62		0.371667
-1.16917		-0.62		0.371944
-1.16861		-0.62		0.3725
-1.16806		-0.62		0.373056
-1.1675		-0.62		0.373611
-1.16722		-0.61		0.373889
-1.16667		-0.61		0.374444
-1.16611		-0.61		0.375
-1.16556		-0.61		0.375556
-1.16528		-0.61		0.375833
-1.16472		-0.61		0.376389
-1.16417		-0.61		0.376944
-1.16361		-0.61		0.3775
-1.16333		-0.61		0.377778
-1.16278		-0.61		0.378333
-1.16222		-0.61		0.378889
-1.16167		-0.61		0.379444
-1.16139		-0.61		0.379722
-1.16083		-0.61		0.380278
-1.16028		-0.61		0.380833
-1.15972		-0.61		0.381389
-1.15917		-0.61		0.381667
-1.15861		-0.61		0.382222
-1.15806		-0.61		0.382778
-1.15778		-0.61		0.383333
-1.15722		-0.6		0.383611
-1.15667		-0.6		0.384167
-1.15611		-0.6		0.384722
-1.15583		-0.6		0.385278
-1.15528		-0.6		0.385556
-1.15472		-0.6		0.386111
-1.15417		-0.6		0.386667
-1.15361		-0.6		0.387222
-1.15306		-0.6		0.3875
-1.1525		-0.6		0.388056
-1.15194		-0.6		0.388611
-1.15167		-0.6		0.389167
-1.15111		-0.6		0.389444
-1.15056		-0.6		0.39
-1.15		-0.6		0.390556
-1.14972		-0.6		0.390833	7
-1.14917		-0.6		0.391667	4.5
-1.14833		-0.6		0.392222	6
-1.14806		-0.6		0.392778	5.5
-1.1475		-0.6		0.393056	7
-1.14694		-0.6		0.393611	7.5
-1.14639		-0.59		0.394167	7.5
-1.14611		-0.59		0.394722	7.5
-1.14556		-0.59		0.395	8
-1.145		-0.59		0.395556	7.5
-1.14444		-0.59		0.396111	7.5
-1.14417		-0.59		0.396667	8
-1.14361		-0.59		0.396944	8.5
-1.14306		-0.59		0.3975	9
-1.1425		-0.59		0.398333	9.5
-1.14222		-0.59		0.398611	9
-1.14167		-0.59		0.399167	9.5
-1.14111		-0.59		0.399722	9
-1.14056		-0.59		0.400278	9.5
-1.14028		-0.59		0.400556	10
-1.13972		-0.59		0.401111	11
-1.13917		-0.59		0.401667	10
-1.13861		-0.59		0.402222	11.5
-1.13833		-0.59		0.4025	11.5
-1.13778		-0.59		0.403056	13
-1.13722		-0.59		0.403611	12.5
-1.13667		-0.58		0.404167	13
-1.13639		-0.58		0.404444	12.5
-1.13583		-0.58		0.405	13
-1.13528		-0.58		0.405556	14.5
-1.13472		-0.58		0.406111	14
-1.13444		-0.58		0.406389	15
-1.13389		-0.58		0.406944	15
-1.13333		-0.58		0.4075	14.5
-1.13278		-0.58		0.408056	15
-1.1325		-0.58		0.408333	15.5
-1.13194		-0.58		0.408889	17
-1.13139		-0.58		0.409444	16.5
-1.13083		-0.58		0.41	16
-1.13056		-0.58		0.410278	16
-1.13		-0.58		0.410833	17.5
-1.12944		-0.58		0.411389	16.5
-1.12889		-0.58		0.411944	17
-1.12861		-0.58		0.412222	16.5
-1.12806		-0.58		0.412778	17
-1.1275		-0.58		0.413333	17.5
-1.12694		-0.57		0.413889	18.5
-1.12667		-0.57		0.414167	18.5
-1.12611		-0.57		0.414722	18
-1.12556		-0.57		0.415278	19
-1.125		-0.57		0.415833	20
-1.12472		-0.57		0.416111	17
-1.12417		-0.57		0.416667	18.5
-1.12361		-0.57		0.417222	19
-1.12306		-0.57		0.417778	18
-1.12278		-0.57		0.418056	20
-1.12222		-0.57		0.418611	19.5
-1.12167		-0.57		0.419167	19
-1.12111		-0.57		0.419722	18.5
-1.12083		-0.57		0.420278	19
-1.12028		-0.57		0.420833	18
-1.11972		-0.57		0.421389	19.5
-1.11917		-0.57		0.421667	19
-1.11889		-0.57		0.422222	18
-1.11833		-0.57		0.422778	19
-1.1175		-0.57		0.423333	19
-1.11722		-0.57		0.423611	19
-1.11667		-0.56		0.424167	18
-1.11583		-0.56		0.424722	19.5
-1.11556		-0.56		0.425278	19
-1.115		-0.56		0.425556	19.5
-1.11444		-0.56		0.426111	19
-1.11389		-0.56		0.426667	18.5
-1.11361		-0.56		0.427222	20
-1.11306		-0.56		0.4275	20.5
-1.1125		-0.56		0.428056	19.5
-1.11194		-0.56		0.428611	20
-1.11167		-0.56		0.429167	21
-1.11111		-0.56		0.429444	20.5
-1.11056		-0.56		0.43	21
-1.11		-0.56		0.430556	20.5
-1.10972		-0.56		0.431111	20.5
-1.10889		-0.56		0.431389	20.5
-1.10833		-0.56		0.431944	20.5
-1.10778		-0.56		0.4325	21
-1.1075		-0.56		0.433056	21
-1.10694		-0.56		0.433333	21
-1.10639		-0.55		0.433889	21
-1.10583		-0.55		0.434444	21
-1.10556		-0.55		0.435	22
-1.105		-0.55		0.435278	21
-1.10444		-0.55		0.435833	21
-1.10389		-0.55		0.436389	22
-1.10361		-0.55		0.436944	20.5
-1.10306		-0.55		0.437222	22
-1.1025		-0.55		0.437778	22
-1.10194		-0.55		0.438333	22.5
-1.10167		-0.55		0.438889	22
-1.10111		-0.55		0.439167	21.5
-1.10056		-0.55		0.439722	21.5
-1.1		-0.55		0.440278	21.5
-1.09972		-0.55		0.440833	21.5
-1.09917		-0.55		0.441111	22
-1.09861		-0.55		0.441667	22.5
-1.09806		-0.55		0.442222	21.5
-1.09778		-0.55		0.442778	20.5
-1.09722		-0.55		0.443056	20
-1.09667		-0.55		0.443611	20.5
-1.09611		-0.54		0.444167	21.5
-1.09583		-0.54		0.444722	21.5
-1.09528		-0.54		0.445	21
-1.09472		-0.54		0.445556	20
-1.09417		-0.54		0.446111	20.5
-1.09389		-0.54		0.446667	21
-1.09333		-0.54		0.446944	21
-1.09278		-0.54		0.4475	20.5
-1.09222		-0.54		0.448056	21.5
-1.09194		-0.54		0.448611	21.5
-1.09139		-0.54		0.448889	21
-1.09083		-0.54		0.449444	19.5
-1.09056		-0.54		0.45	20.5
-1.09		-0.54		0.450556	21
-1.08944		-0.54		0.450833	20.5
-1.08889		-0.54		0.451389	20.5
-1.08861		-0.54		0.451944	20.5
-1.08806		-0.54		0.4525	21.5
-1.0875		-0.54		0.452778	21.5
-1.08694		-0.54		0.453333	21
-1.08667		-0.53		0.453889	22
-1.08611		-0.53		0.454444	21
-1.08556		-0.53		0.455	20.5
-1.085		-0.53		0.455556	21.5
-1.08472		-0.53		0.456111	22.5
-1.08417		-0.53		0.456389	22.5
-1.08361		-0.53		0.456944	22
-1.08306		-0.53		0.4575	21.5
-1.08278		-0.53		0.458056	22
-1.08222		-0.53		0.458333	23
-1.08167		-0.53		0.458889	22
-1.08111		-0.53		0.459444	22.5
-1.08083		-0.53		0.46	21
-1.08028		-0.53		0.460278	21
-1.07972		-0.53		0.460833	22
-1.07917		-0.53		0.461389	21.5
-1.07889		-0.53		0.461944	22.5
-1.07806		-0.53		0.462222	22
-1.0775		-0.53		0.462778	22.5
-1.07694		-0.53		0.463333	23
-1.07667		-0.52		0.463889	23
-1.07611		-0.52		0.464167	21.5
-1.07556		-0.52		0.465	21.5
-1.075		-0.52		0.465556	21.5
-1.07472		-0.52		0.465833	22
-1.07417		-0.52		0.466389	22
-1.07361		-0.52		0.466944	22
-1.07306		-0.52		0.4675	21.5
-1.0725		-0.52		0.467778	21.5
-1.07194		-0.52		0.468333	20.5
-1.07139		-0.52		0.468889	22.5
-1.07111		-0.52		0.469444	21
-1.07028		-0.52		0.469722	21.5
-1.06972		-0.52		0.470278	22
-1.06917		-0.52		0.470833	21.5
-1.06889		-0.52		0.471389	20.5
-1.06833		-0.52		0.471667	20.5
-1.06778		-0.52		0.472222	20
-1.06722		-0.52		0.472778	20
-1.06694		-0.52		0.473333	21
-1.06639		-0.52		0.473611	20.5
-1.06583		-0.51		0.474167	22
-1.06556		-0.51		0.474722	20.5
-1.065		-0.51		0.475278	20.5
-1.06444		-0.51		0.475556	20.5
-1.06361		-0.51		0.476111	19
-1.06333		-0.51		0.476667	17.5
-1.06278		-0.51		0.477222	21.5
-1.06222		-0.51		0.4775	21.5
-1.06167		-0.51		0.478056	21.5
-1.06139		-0.51		0.478611	21
-1.06083		-0.51		0.479167	20.5
-1.06028		-0.51		0.479444	22
-1.05972		-0.51		0.48	21
-1.05944		-0.51		0.480556	20.5
-1.05889		-0.51		0.481111	23
-1.05833		-0.51		0.481389	22.5
-1.05778		-0.51		0.481944	22
-1.0575		-0.51		0.4825	21.5
-1.05694		-0.51		0.483056	22
-1.05639		-0.51		0.483333	21.5
-1.05583		-0.51		0.483889	22
-1.05556		-0.5		0.484444	21.5
-1.055		-0.5		0.485	22
-1.05444		-0.5		0.485278	21.5
-1.05389		-0.5		0.485833	21
-1.05361		-0.5		0.486389	22
-1.05306		-0.5		0.486944	22
-1.0525		-0.5		0.487222	21.5
-1.05194		-0.5		0.487778	21.5
-1.05167		-0.5		0.488333	22.5
-1.05111		-0.5		0.488889	22.5
-1.05056		-0.5		0.489167	18.5
-1.05		-0.5		0.489722	21.5
-1.04972		-0.5		0.490278	22
-1.04889		-0.5		0.490833	21.5
-1.04833		-0.5		0.491111	22
-1.04806		-0.5		0.491667	22
-1.0475		-0.5		0.492222	21.5
-1.04694		-0.5		0.492778	20
-1.04639		-0.5		0.493056	20
-1.04583		-0.5		0.493611	21
-1.04528		-0.49		0.494167	16
-1.04472		-0.49		0.494722	20
-1.04417		-0.49		0.495	21.5
-1.04389		-0.49		0.495556	21.5
-1.04333		-0.49		0.496111	22.5
-1.04278		-0.49		0.496667	20.5
-1.04222		-0.49		0.496944	21
-1.04194		-0.49		0.4975	21
-1.04139		-0.49		0.498056	20
-1.04083		-0.49		0.498611	18.5
-1.04056		-0.49		0.498889	21
-1.04		-0.49		0.499444	21
-1.03944		-0.49		0.5	21.5
-1.03889		-0.49		0.500556	21.5
-1.03861		-0.49		0.500833	20.5
-1.03806		-0.49		0.501389	21.5
-1.0375		-0.49		0.501944	21.5
-1.03694		-0.49		0.5025	21
-1.03667		-0.49		0.502778	21.5
-1.03611		-0.49		0.503333	20.5
-1.03556		-0.48		0.503889	21.5
-1.035		-0.48		0.504444	21.5
-1.03472		-0.48		0.504722	23
-1.03417		-0.48		0.505278	22
-1.03361		-0.48		0.505833	22
-1.03306		-0.48		0.506389	22
-1.03278		-0.48		0.506667	21.5
-1.03222		-0.48		0.507222	21
-1.03167		-0.48		0.507778	21.5
-1.03111		-0.48		0.508333	22
-1.03083		-0.48		0.508611	22.5
-1.03028		-0.48		0.509167	21.5
-1.02972		-0.48		0.509722	23
-1.02917		-0.48		0.510278	22
-1.02889		-0.48		0.510556	21.5
-1.02833		-0.48		0.511111	21.5
-1.02778		-0.48		0.511667	22
-1.02722		-0.48		0.512222	22
-1.02694		-0.48		0.5125	23
-1.02639		-0.48		0.513056	21.5
-1.02583		-0.47		0.513611	21.5
-1.02528		-0.47		0.514167	21
-1.025		-0.47		0.514444	21
-1.02444		-0.47		0.515	22.5
-1.02389		-0.47		0.515556	21.5
-1.02333		-0.47		0.515833	22
-1.02306		-0.47		0.516389	22
-1.0225		-0.47		0.516944	22
-1.02194		-0.47		0.5175	21
-1.02139		-0.47		0.517778	20.5
-1.02111		-0.47		0.518333	21
-1.02056		-0.47		0.518889	21
-1.02		-0.47		0.519444	20
-1.01944		-0.47		0.519722	20.5
-1.01917		-0.47		0.520278	21
-1.01861		-0.47		0.520833	20.5
-1.01806		-0.47		0.521389	20.5
-1.0175		-0.47		0.521667	20
-1.01722		-0.47		0.522222	20.5
-1.01667		-0.47		0.522778	20.5
-1.01611		-0.47		0.523333	20.5
-1.01556		-0.46		0.523611	17.5
-1.01528		-0.46		0.524167	18.5
-1.01472		-0.46		0.524722	21.5
-1.01417		-0.46		0.525278	19.5
-1.01361		-0.46		0.525556	20
-1.01333		-0.46		0.526389	18
-1.01278		-0.46		0.526944	21.5
-1.01222		-0.46		0.5275	20
-1.01167		-0.46		0.528056	20.5
-1.01139		-0.46		0.528611	22
-1.01083		-0.46		0.529167	24.5
-1.01028		-0.46		0.529444	22.5
-1.00972		-0.46		0.53	23.5
-1.00944		-0.46		0.530556	22.5
-1.00889		-0.46		0.531111	23
-1.00833		-0.46		0.531389	22
-1.00778		-0.46		0.531944	23
-1.00722		-0.46		0.5325	21.5
-1.00667		-0.46		0.533056	21.5
-1.00611		-0.46		0.533333	22.5
-1.00583		-0.45		0.533889	23
-1.00528		-0.45		0.534444	22.5
-1.00472		-0.45		0.535	23.5
-1.00417		-0.45		0.535278	22
-1.00389		-0.45		0.535833	21.5
-1.00333		-0.45		0.536389	21.5
-1.00278		-0.45		0.536944	22.5
-1.00222		-0.45		0.537222	20.5
-1.00194		-0.45		0.537778	22.5
-1.00111		-0.45		0.538333	22
-1.00056		-0.45		0.538889	21.5
-1		-0.45		0.539167	21.5
-0.999722		-0.45		0.539722	20.5
-0.999167		-0.45		0.540278	21
-0.998611		-0.45		0.540833	21
-0.998056		-0.45		0.541111	21
-0.997778		-0.45		0.541667	21.5
-0.997222		-0.45		0.542222	20.5
-0.996667		-0.45		0.542778	22.5
-0.996111		-0.45		0.543056	21.5
-0.995833		-0.44		0.543611	21.5
-0.995278		-0.44		0.544167	21
-0.994722		-0.44		0.544722	22
-0.994167		-0.44		0.545	22
-0.993889		-0.44		0.545556	20.5
-0.993333		-0.44		0.546111	25.5
-0.992778		-0.44		0.546667	21.5
-0.9925		-0.44		0.546944	22
-0.991944		-0.44		0.5475	21.5
-0.991389		-0.44		0.548056	21.5
-0.990833		-0.44		0.548611	21
-0.990556		-0.44		0.548889	22
-0.99		-0.44		0.549444	22.5
-0.989444		-0.44		0.55	21.5
-0.988889		-0.44		0.550556	21
-0.988611		-0.44		0.550833	21.5
-0.988056		-0.44		0.551389	22.5
-0.9875		-0.44		0.551944	21
-0.986944		-0.44		0.5525	22
-0.986667		-0.44		0.552778	21.5
-0.986111		-0.44		0.553333	22
-0.985556		-0.43		0.553889	22.5
-0.985		-0.43		0.554444	22
-0.984722		-0.43		0.554722	21.5
-0.984167		-0.43		0.555278	22.5
-0.983611		-0.43		0.555833	22
-0.983056		-0.43		0.556389	20.5
-0.982778		-0.43		0.556667	22
-0.982222		-0.43		0.557222	22
-0.981667		-0.43		0.557778	21
-0.981111		-0.43		0.558333	24
-0.980833		-0.43		0.558611	21.5
-0.980278		-0.43		0.559167	21.5
-0.979722		-0.43		0.559722	21
-0.979167		-0.43		0.560278	21.5
-0.978889		-0.43		0.560556	21.5
-0.978333		-0.43		0.561111	20.5
-0.977778		-0.43		0.561667	21
-0.977222		-0.43		0.562222	22
-0.976944		-0.43		0.5625	20.5
-0.976389		-0.43		0.563056	22.5
-0.975833		-0.42		0.563611	21
-0.975278		-0.42		0.564167	21.5
-0.975		-0.42		0.564444	21
-0.974444		-0.42		0.565	22.5
-0.973889		-0.42		0.565556	21
-0.973333		-0.42		0.565833	22.5
-0.973056		-0.42		0.566389	21.5
-0.9725		-0.42		0.566944	22.5
-0.971944		-0.42		0.5675	22.5
-0.971389		-0.42		0.567778	22
-0.971111		-0.42		0.568333	22.5
-0.970556		-0.42		0.568889	21
-0.97		-0.42		0.569444	22.5
-0.969444		-0.42		0.569722	22
-0.969167		-0.42		0.570278	22.5
-0.968611		-0.42		0.570833	23.5
-0.968056		-0.42		0.571389	24.5
-0.9675		-0.42		0.571667	18.5
-0.967222		-0.42		0.572222	22.5
-0.966667		-0.42		0.572778	22.5
-0.966111		-0.42		0.573333	23
-0.965556		-0.41		0.573611	23
-0.965278		-0.41		0.574167	22.5
-0.964722		-0.41		0.574722	23.5
-0.964167		-0.41		0.575278	23.5
-0.963611		-0.41		0.575556	23.5
-0.963333		-0.41		0.576111	22.5
-0.962778		-0.41		0.576667	24
-0.962222		-0.41		0.577222	22.5
-0.961667		-0.41		0.5775	23
-0.961389		-0.41		0.578056	23
-0.960833		-0.41		0.578611	23
-0.960278		-0.41		0.579167	22
-0.959722		-0.41		0.579444	24
-0.959444		-0.41		0.58	23
-0.958889		-0.41		0.580556	23.5
-0.958333		-0.41		0.581111	21.5
-0.957778		-0.41		0.581389	22.5
-0.9575		-0.41		0.581944	23
-0.956944		-0.41		0.5825	22.5
-0.956389		-0.41		0.583056	23.5
-0.955833		-0.4		0.583333	23
-0.955556		-0.4		0.583889	23.5
-0.955		-0.4		0.584444	23.5
-0.954444		-0.4		0.585	22.5
-0.953889		-0.4		0.585278	23
-0.953611		-0.4		0.585833	23
-0.953056		-0.4		0.586389	24
-0.9525		-0.4		0.586944	25
-0.951944		-0.4		0.587222	24
-0.951667		-0.4		0.587778	22.5
-0.951111		-0.4		0.588333	24
-0.950278		-0.4		0.588889	23.5
-0.95		-0.4		0.589167	23.5
-0.949444		-0.4		0.589722	23.5
-0.948889		-0.4		0.590278	24
-0.948333		-0.4		0.590833	24
-0.948056		-0.4		0.591111	24.5
-0.9475		-0.4		0.591667	24.5
-0.946944		-0.4		0.592222	24.5
-0.946389		-0.4		0.592778	24.5
-0.946111		-0.4		0.593056	24.5
-0.945556		-0.39		0.593611	25
-0.945		-0.39		0.594167	24.5
-0.944444		-0.39		0.594722	25
-0.944167		-0.39		0.595	25
-0.943611		-0.39		0.595556	24.5
-0.943056		-0.39		0.596111	25.5
-0.9425		-0.39		0.596667	25.5
-0.942222		-0.39		0.596944	25.5
-0.941667		-0.39		0.5975	26
-0.941111		-0.39		0.598056	25
-0.940556		-0.39		0.598611	26.5
-0.940278		-0.39		0.598889	26
-0.939722		-0.39		0.599444	26
-0.939167		-0.39		0.6	25.5
-0.938611		-0.39		0.600556	24.5
-0.938056		-0.39		0.600833	26.5
-0.9375		-0.39		0.601389	25
-0.936944		-0.39		0.601944	26.5
-0.936667		-0.39		0.6025	26
-0.936111		-0.39		0.602778	26
-0.935556		-0.38		0.603333	26
-0.935		-0.38		0.603889	25
-0.934722		-0.38		0.604444	25.5
-0.934167		-0.38		0.604722	26
-0.933611		-0.38		0.605278	26
-0.933056		-0.38		0.605833	25.5
-0.932778		-0.38		0.606389	25.5
-0.932222		-0.38		0.606667	26.5
-0.931667		-0.38		0.607222	27
-0.931111		-0.38		0.607778	25.5
-0.930833		-0.38		0.608333	26
-0.930278		-0.38		0.608611	26
-0.929722		-0.38		0.609167	23.5
-0.929167		-0.38		0.609722	24.5
-0.928889		-0.38		0.610278	24.5
-0.928333		-0.38		0.610556	24
-0.927778		-0.38		0.611111	24.5
-0.927222		-0.38		0.611667	24.5
-0.926944		-0.38		0.612222	24.5
-0.926389		-0.38		0.6125	25.5
-0.925833		-0.38		0.613056	25.5
-0.925278		-0.37		0.613611	24.5
-0.925		-0.37		0.613889	25
-0.924444		-0.37		0.614444	25
-0.923889		-0.37		0.615	24.5
-0.923333		-0.37		0.615556	24.5
-0.923056		-0.37		0.615833	24
-0.9225		-0.37		0.616389	25
-0.921944		-0.37		0.616944	25
-0.921389		-0.37		0.6175	23.5
-0.921111		-0.37		0.617778	24.5
-0.920556		-0.37		0.618333	24
-0.92		-0.37		0.618889	24
-0.919444		-0.37		0.619444	25.5
-0.919167		-0.37		0.619722	26.5
-0.918611		-0.37		0.620278	25
-0.918056		-0.37		0.620833	25
-0.9175		-0.37		0.621389	25.5
-0.917222		-0.37		0.621667	24.5
-0.916667		-0.37		0.622222	25.5
-0.916111		-0.37		0.622778	25
-0.915556		-0.37		0.623333	25.5
-0.915278		-0.36		0.623611	25
-0.914722		-0.36		0.624167	23.5
-0.914167		-0.36		0.624722	27
-0.913611		-0.36		0.625278	26
-0.913333		-0.36		0.625556	25
-0.912778		-0.36		0.626111	26
-0.912222		-0.36		0.626667	25.5
-0.911667		-0.36		0.627222	26.5
-0.911389		-0.36		0.6275	25.5
-0.910833		-0.36		0.628056	26
-0.910278		-0.36		0.628611	25.5
-0.909722		-0.36		0.629167	27
-0.909444		-0.36		0.629444	26
-0.908889		-0.36		0.63	26.5
-0.908333		-0.36		0.630556	25.5
-0.907778		-0.36		0.631111	25
-0.907222		-0.36		0.631389	26.5
-0.906667		-0.36		0.631944	26.5
-0.906111		-0.36		0.6325	26.5
-0.905833		-0.36		0.633056	26
-0.905278		-0.35		0.633333	25.5
-0.904722		-0.35		0.633889	26
-0.904167		-0.35		0.634444	26
-0.903889		-0.35		0.635	26.5
-0.903333		-0.35		0.635278	26.5
-0.902778		-0.35		0.635833	26.5
-0.902222		-0.35		0.636389	27
-0.901944		-0.35		0.636944	26.5
-0.901389		-0.35		0.637222	26
-0.900833		-0.35		0.637778	26.5
-0.900278		-0.35		0.638333	24
-0.9		-0.35		0.638889	25
-0.899444		-0.35		0.639167	25
-0.898889		-0.35		0.639722	25
-0.898333		-0.35		0.640278	25.5
-0.898056		-0.35		0.640833	24.5
-0.8975		-0.35		0.641111	26
-0.896944		-0.35		0.641667	25.5
-0.896389		-0.35		0.642222	26
-0.896111		-0.35		0.642778	25.5
-0.895556		-0.34		0.643056	26
-0.895		-0.34		0.643611	25
-0.894444		-0.34		0.644167	26
-0.894167		-0.34		0.644722	23.5
-0.893611		-0.34		0.645	25.5
-0.893056		-0.34		0.645556	25.5
-0.8925		-0.34		0.646111	24.5
-0.892222		-0.34		0.646667	26
-0.891667		-0.34		0.646944	26.5
-0.891111		-0.34		0.6475	25
-0.890556		-0.34		0.648056	27
-0.890278		-0.34		0.648611	25
-0.889722		-0.34		0.648889	25.5
-0.889167		-0.34		0.649444	27.5
-0.888611		-0.34		0.65	27.5
-0.888333		-0.34		0.650556	27
-0.887778		-0.34		0.650833	27
-0.887222		-0.34		0.651389	26
-0.886667		-0.34		0.651944	25.5
-0.886389		-0.34		0.6525	26.5
-0.885833		-0.34		0.652778	25.5
-0.885278		-0.33		0.653333	27
-0.884722		-0.33		0.653889	26.5
-0.884444		-0.33		0.654444	27
-0.883611		-0.33		0.654722	27
-0.883056		-0.33		0.655278	26.5
-0.882778		-0.33		0.655833	26.5
-0.882222		-0.33		0.656389	29
-0.881667		-0.33		0.656667	26.5
-0.881111		-0.33		0.657222	26.5
-0.880833		-0.33		0.658056	27
-0.88		-0.33		0.658333	28.5
-0.879444		-0.33		0.658889	27
-0.878889		-0.33		0.659444	27.5
-0.878611		-0.33		0.66	26.5
-0.878056		-0.33		0.660278	26.5
-0.8775		-0.33		0.660833	27
-0.876944		-0.33		0.661389	27
-0.876389		-0.33		0.661944	26.5
-0.875833		-0.33		0.662222	26
-0.875278		-0.33		0.662778	27.5
-0.875		-0.33		0.663333	26
-0.874444		-0.32		0.663889	26
-0.873889		-0.32		0.664167	27.5
-0.873056		-0.32		0.665	27
-0.872778		-0.32		0.665556	27.5
-0.872222		-0.32		0.665833	28
-0.871667		-0.32		0.666389	27
-0.871111		-0.32		0.666944	27.5
-0.870833		-0.32		0.6675	28
-0.870278		-0.32		0.667778	28
-0.869722		-0.32		0.668333	28
-0.869167		-0.32		0.668889	27
-0.868889		-0.32		0.669444	27
-0.868333		-0.32		0.669722	27.5
-0.867778		-0.32		0.670278	28
-0.8675		-0.32		0.670833	28
-0.866944		-0.32		0.671389	28
-0.866389		-0.32		0.671667	29
-0.865833		-0.32		0.672222	29.5
-0.865556		-0.32		0.672778	29
-0.865		-0.32		0.673333	29
-0.864444		-0.31		0.673611	29.5
-0.863889		-0.31		0.674167	28
-0.863611		-0.31		0.674722	29
-0.863056		-0.31		0.675278	29.5
-0.8625		-0.31		0.675556	29.5
-0.861944		-0.31		0.676111	29.5
-0.861667		-0.31		0.676667	29
-0.861111		-0.31		0.677222	30
-0.860556		-0.31		0.6775	29.5
-0.86		-0.31		0.678056	31.5
-0.859722		-0.31		0.678611	30
-0.859167		-0.31		0.679167	30
-0.858611		-0.31		0.679444	29.5
-0.858056		-0.31		0.68	29.5
-0.857778		-0.31		0.680556	30
-0.857222		-0.31		0.681111	29
-0.856667		-0.31		0.681389	30
-0.856111		-0.31		0.681944	29.5
-0.855833		-0.31		0.6825	28.5
-0.855278		-0.31		0.683056	29
-0.854722		-0.31		0.683333	29
-0.854167		-0.3		0.683889	30
-0.853889		-0.3		0.684444	28.5
-0.853333		-0.3		0.685	28.5
-0.852778		-0.3		0.685278	29
-0.852222		-0.3		0.685833	28.5
-0.851944		-0.3		0.686389	29.5
-0.851389		-0.3		0.686944	29
-0.850833		-0.3		0.687222	29
-0.850278		-0.3		0.687778	29
-0.85		-0.3		0.688333	29.5
-0.849444		-0.3		0.688889	29
-0.848889		-0.3		0.689167	29.5
-0.848333		-0.3		0.689722	26.5
-0.848056		-0.3		0.690278	28.5
-0.8475		-0.3		0.690833	29
-0.846944		-0.3		0.691111	30
-0.846389		-0.3		0.691667	30
-0.846111		-0.3		0.692222	29
-0.845556		-0.3		0.692778	29.5
-0.845		-0.3		0.693056	26
-0.844444		-0.29		0.693611	29
-0.843889		-0.29		0.694167	29.5
-0.843333		-0.29		0.694722	29
-0.842778		-0.29		0.695	29
-0.8425		-0.29		0.695556	29.5
-0.841944		-0.29		0.696111	29.5
-0.841389		-0.29		0.696667	30
-0.840556		-0.29		0.696944	31
-0.840278		-0.29		0.6975	29.5
-0.839722		-0.29		0.698056	30.5
-0.839167		-0.29		0.698611	29.5
-0.838611		-0.29		0.698889	30
-0.838333		-0.29		0.699444	30.5
-0.837778		-0.29		0.7	30
-0.837222		-0.29		0.700556	30
-0.836667		-0.29		0.700833	30
-0.836389		-0.29		0.701389	29.5
-0.835833		-0.29		0.701944	29.5
-0.835278		-0.29		0.7025	28.5
-0.834722		-0.29		0.702778	30
-0.834444		-0.28		0.703333	29
-0.833889		-0.28		0.703889	29.5
-0.833333		-0.28		0.704444	29.5
-0.832778		-0.28		0.704722	29.5
-0.8325		-0.28		0.705278	29.5
-0.831944		-0.28		0.705833	29
-0.831389		-0.28		0.706389	29.5
-0.830833		-0.28		0.706667	27
-0.830556		-0.28		0.707222	27
-0.83		-0.28		0.707778	28.5
-0.829444		-0.28		0.708333	30
-0.828889		-0.28		0.708611	30
-0.828611		-0.28		0.709167	29
-0.828056		-0.28		0.709722	28.5
-0.8275		-0.28		0.710278	29
-0.826944		-0.28		0.710556	27.5
-0.826667		-0.28		0.711111	29
-0.826111		-0.28		0.711667	25
-0.825556		-0.28		0.712222	27
-0.825		-0.28		0.7125	27
-0.824722		-0.28		0.713056	27.5
-0.824167		-0.27		0.713611	31
-0.823611		-0.27		0.713889	30
-0.823056		-0.27		0.714444	29
-0.822778		-0.27		0.715	30
-0.822222		-0.27		0.715556	29
-0.821667		-0.27		0.715833	30.5
-0.821111		-0.27		0.716389	29.5
-0.820833		-0.27		0.716944	32.5
-0.82		-0.27		0.7175	32.5
-0.819444		-0.27		0.717778	29
-0.819167		-0.27		0.718333	30
-0.818611		-0.27		0.718889	29
-0.818056		-0.27		0.719444	29.5
-0.8175		-0.27		0.719722	29.5
-0.817222		-0.27		0.720278	29.5
-0.816667		-0.27		0.720833	29.5
-0.816111		-0.27		0.721389	30
-0.815556		-0.27		0.721667	30.5
-0.815278		-0.27		0.722222	29.5
-0.814722		-0.27		0.722778	30.5
-0.814167		-0.26		0.723333	30
-0.813611		-0.26		0.723611	30
-0.813333		-0.26		0.724167	29
-0.812778		-0.26		0.724722	30
-0.812222		-0.26		0.725556	30
-0.811667		-0.26		0.725833	31
-0.811389		-0.26		0.726389	30
-0.810833		-0.26		0.726944	29.5
-0.810278		-0.26		0.7275	29.5
-0.809722		-0.26		0.727778	30.5
-0.809444		-0.26		0.728333	30
-0.808889		-0.26		0.728889	29.5
-0.808333		-0.26		0.729444	30
-0.807778		-0.26		0.729722	30
-0.8075		-0.26		0.730278	31
-0.806944		-0.26		0.730833	30
-0.806389		-0.26		0.731389	30.5
-0.805833		-0.26		0.731667	29
-0.805556		-0.26		0.732222	30
-0.805		-0.26		0.732778	29
-0.804444		-0.25		0.733333	29.5
-0.803889		-0.25		0.733611	29
-0.803611		-0.25		0.734167	29
-0.803056		-0.25		0.734722	30
-0.8025		-0.25		0.735	29
-0.801944		-0.25		0.735556	29.5
-0.801667		-0.25		0.736111	29.5
-0.801111		-0.25		0.736667	30.5
-0.800556		-0.25		0.736944	30
-0.8		-0.25		0.7375	30.5
-0.799722		-0.25		0.738056	29
-0.799167		-0.25		0.738611	29.5
-0.798611		-0.25		0.738889	30
-0.798056		-0.25		0.739444	31
-0.797778		-0.25		0.74	30.5
-0.797222		-0.25		0.740556	30.5
-0.796667		-0.25		0.740833	30
-0.796111		-0.25		0.741389	31
-0.795833		-0.25		0.741944	29
-0.795278		-0.25		0.7425	30.5
-0.794722		-0.24		0.742778	32
-0.794444		-0.24		0.743333	31
-0.793889		-0.24		0.743889	31.5
-0.793333		-0.24		0.744444	31.5
-0.792778		-0.24		0.744722	31
-0.7925		-0.24		0.745278	31.5
-0.791944		-0.24		0.745833	32
-0.791389		-0.24		0.746389	30.5
-0.790833		-0.24		0.746667	32
-0.790556		-0.24		0.747222	31
-0.79		-0.24		0.747778	32
-0.789444		-0.24		0.748333	31.5
-0.788889		-0.24		0.748611	31.5
-0.788611		-0.24		0.749167	30
-0.788056		-0.24		0.749722	32.5
-0.7875		-0.24		0.750278	31.5
-0.786944		-0.24		0.750556	30.5
-0.786667		-0.24		0.751111	31.5
-0.786111		-0.24		0.751667	32
-0.785556		-0.24		0.752222	32
-0.785		-0.23		0.7525	31
-0.784722		-0.23		0.753056	31
-0.784167		-0.23		0.753611	31.5
-0.783611		-0.23		0.754167	30.5
-0.783056		-0.23		0.754444	31.5
-0.782778		-0.23		0.755	30.5
-0.782222		-0.23		0.755556	31
-0.781667		-0.23		0.756111	30
-0.781111		-0.23		0.756389	30
-0.780833		-0.23		0.756944	31
-0.780278		-0.23		0.7575	31
-0.779722		-0.23		0.758056	30.5
-0.779167		-0.23		0.758333	31
-0.778889		-0.23		0.758889	30.5
-0.778333		-0.23		0.759444	31
-0.777778		-0.23		0.76	33.5
-0.777222		-0.23		0.760278	31.5
-0.776944		-0.23		0.760833	31.5
-0.776389		-0.23		0.761389	31.5
-0.775833		-0.23		0.761944	31
-0.775278		-0.23		0.762222	31
-0.775		-0.22		0.762778	30.5
-0.774444		-0.22		0.763333	33.5
-0.773889		-0.22		0.763889	32.5
-0.773333		-0.22		0.764167	32
-0.773056		-0.22		0.764722	32.5
-0.7725		-0.22		0.765278	32
-0.771944		-0.22		0.765833	32.5
-0.771389		-0.22		0.766111	32.5
-0.771111		-0.22		0.766667	32.5
-0.770556		-0.22		0.767222	30.5
-0.77		-0.22		0.767778	30.5
-0.769444		-0.22		0.768056	31.5
-0.769167		-0.22		0.768611	32
-0.768611		-0.22		0.769167	31.5
-0.768056		-0.22		0.769722	31.5
-0.7675		-0.22		0.77	32
-0.767222		-0.22		0.770556	32.5
-0.766667		-0.22		0.771111	32
-0.766111		-0.22		0.771667	32
-0.765556		-0.22		0.771944	33
-0.765		-0.21		0.7725	32
-0.764444		-0.21		0.773056	32.5
-0.763889		-0.21		0.773611	32.5
-0.763611		-0.21		0.773889	32.5
-0.763056		-0.21		0.774444	33
-0.7625		-0.21		0.775	32
-0.761944		-0.21		0.775556	32.5
-0.761667		-0.21		0.775833	32
-0.761111		-0.21		0.776389	32
-0.760556		-0.21		0.776944	32
-0.76		-0.21		0.7775	32
-0.759722		-0.21		0.777778	32.5
-0.759167		-0.21		0.778333	32.5
-0.758611		-0.21		0.778889	32.5
-0.758056		-0.21		0.779444	31
-0.757778		-0.21		0.779722	32.5
-0.757222		-0.21		0.780278	33.5
-0.756667		-0.21		0.780833	32
-0.756111		-0.21		0.781389	32.5
-0.755833		-0.21		0.781667	32.5
-0.755278		-0.21		0.782222	32.5
-0.754722		-0.2		0.782778	31.5
-0.754167		-0.2		0.783333	32.5
-0.753889		-0.2		0.783611	32.5
-0.753333		-0.2		0.784167	32
-0.752778		-0.2		0.784722	32
-0.752222		-0.2		0.785	32.5
-0.751667		-0.2		0.785556	32
-0.751111		-0.2		0.786111	34.5
-0.750556		-0.2		0.786667	34
-0.75		-0.2		0.786944	33
-0.749722		-0.2		0.7875	33
-0.749167		-0.2		0.788056	32.5
-0.748611		-0.2		0.788611	32
-0.748056		-0.2		0.788889	33.5
-0.747778		-0.2		0.789444	32.5
-0.747222		-0.2		0.79	32.5
-0.746667		-0.2		0.790556	32.5
-0.746111		-0.2		0.790833	32.5
-0.745833		-0.2		0.791389	32.5
-0.745278		-0.2		0.792222	32.5
-0.744722		-0.19		0.792778	32.5
-0.744444		-0.19		0.793056	32
-0.743889		-0.19		0.793611	32.5
-0.743056		-0.19		0.794167	32.5
-0.7425		-0.19		0.794722	33
-0.742222		-0.19		0.795	31.5
-0.741667		-0.19		0.795833	32.5
-0.741111		-0.19		0.796389	32.5
-0.740556		-0.19		0.796667	32.5
-0.740278		-0.19		0.797222	32.5
-0.739722		-0.19		0.797778	32.5
-0.739167		-0.19		0.798333	33
-0.738611		-0.19		0.798611	32
-0.738333		-0.19		0.799167	32.5
-0.737778		-0.19		0.799722	32
-0.737222		-0.19		0.800278	32.5
-0.736667		-0.19		0.800556	32.5
-0.736389		-0.19		0.801111	33
-0.735833		-0.19		0.801667	32.5
-0.735278		-0.19		0.802222	32.5
-0.734722		-0.19		0.8025	32
-0.734444		-0.18		0.803056	32.5
-0.733889		-0.18		0.803611	32.5
-0.733333		-0.18		0.804167	32.5
-0.732778		-0.18		0.804444	34.5
-0.7325		-0.18		0.805	34
-0.731944		-0.18		0.805556	32.5
-0.731389		-0.18		0.806111	35
-0.730833		-0.18		0.806389	33
-0.730556		-0.18		0.806944	34
-0.73		-0.18		0.8075	34
-0.728889		-0.18		0.808056	33
-0.728611		-0.18		0.808333	32.5
-0.728056		-0.18		0.808889	34
-0.7275		-0.18		0.809444	33.5
-0.726944		-0.18		0.81	34.5
-0.726667		-0.18		0.810278	33.5
-0.726111		-0.18		0.810833	32.5
-0.725556		-0.18		0.811389	33.5
-0.725		-0.18		0.811944	33.5
-0.724722		-0.18		0.812222	33.5
-0.724167		-0.17		0.812778	33
-0.723611		-0.17		0.813333	33
-0.723056		-0.17		0.813889	33
-0.722778		-0.17		0.814167	33
-0.722222		-0.17		0.814722	32.5
-0.721667		-0.17		0.815278	33.5
-0.721111		-0.17		0.815833	33.5
-0.720833		-0.17		0.816111	32.5
-0.720278		-0.17		0.816667	33.5
-0.719722		-0.17		0.817222	33
-0.719444		-0.17		0.817778	33
-0.718889		-0.17		0.818056	33
-0.718333		-0.17		0.818611	33
-0.717778		-0.17		0.819167	32.5
-0.7175		-0.17		0.819722	33
-0.716944		-0.17		0.82	33
-0.716111		-0.17		0.820556	32
-0.715556		-0.17		0.821111	33
-0.715278		-0.17		0.821667	32.5
-0.714722		-0.17		0.821944	33
-0.714167		-0.17		0.8225	32.5
-0.713611		-0.16		0.823056	33.5
-0.713333		-0.16		0.823611	33.5
-0.712778		-0.16		0.823889	34
-0.712222		-0.16		0.824444	33
-0.711667		-0.16		0.825	32
-0.711389		-0.16		0.825556	33
-0.710833		-0.16		0.825833	33.5
-0.710278		-0.16		0.826389	32.5
-0.709722		-0.16		0.826944	32.5
-0.709167		-0.16		0.8275	32.5
-0.708611		-0.16		0.827778	32.5
-0.708056		-0.16		0.828333	33.5
-0.707778		-0.16		0.828889	32.5
-0.707222		-0.16		0.829444	32
-0.706667		-0.16		0.829722	32.5
-0.706111		-0.16		0.830278	32
-0.705833		-0.16		0.830833	32
-0.705278		-0.16		0.831389	31.5
-0.704722		-0.16		0.831667	32.5
-0.704167		-0.16		0.832222	32
-0.703889		-0.16		0.832778	32
-0.703333		-0.15		0.833333	33
-0.702778		-0.15		0.833611	32.5
-0.702222		-0.15		0.834167	33
-0.701944		-0.15		0.834722	32.5
-0.701389		-0.15		0.835	32
-0.700833		-0.15		0.835556	32.5
-0.700278		-0.15		0.836111	32.5
-0.7		-0.15		0.836667	33.5
-0.699444		-0.15		0.836944	32.5
-0.698889		-0.15		0.8375	32.5
-0.698333		-0.15		0.838056	33
-0.698056		-0.15		0.838611	32.5
-0.6975		-0.15		0.838889	32.5
-0.696944		-0.15		0.839444	32.5
-0.696389		-0.15		0.84	32.5
-0.696111		-0.15		0.840556	33.5
-0.695556		-0.15		0.840833	33
-0.695		-0.15		0.841389	33.5
-0.694444		-0.15		0.841944	33
-0.694167		-0.15		0.8425	33.5
-0.693611		-0.14		0.842778	33
-0.693056		-0.14		0.843333	33.5
-0.6925		-0.14		0.843889	33.5
-0.692222		-0.14		0.844444	31
-0.691667		-0.14		0.844722	33
-0.691111		-0.14		0.845278	32
-0.690556		-0.14		0.845833	32.5
-0.690278		-0.14		0.846389	32.5
-0.689722		-0.14		0.846667	34
-0.689167		-0.14		0.847222	32.5
-0.688611		-0.14		0.847778	33.5
-0.688333		-0.14		0.848333	32
-0.687778		-0.14		0.848611	32.5
-0.687222		-0.14		0.849167	32.5
-0.686667		-0.14		0.849722	32.5
-0.686389		-0.14		0.850278	32.5
-0.685833		-0.14		0.850556	32.5
-0.685278		-0.14		0.851111	32.5
-0.684722		-0.14		0.851667	32.5
-0.684444		-0.14		0.852222	32.5
-0.683889		-0.13		0.8525	33.5
-0.683333		-0.13		0.853056	32.5
-0.682778		-0.13		0.853611	33
-0.6825		-0.13		0.854167	31.5
-0.681944		-0.13		0.854444	32.5
-0.681389		-0.13		0.855	32.5
-0.680833		-0.13		0.855556	32.5
-0.680556		-0.13		0.856111	33.5
-0.68		-0.13		0.856389	32.5
-0.679444		-0.13		0.856944	32
-0.678889		-0.13		0.8575	36
-0.678611		-0.13		0.858056	33.5
-0.678056		-0.13		0.858333	32.5
-0.6775		-0.13		0.858889	32.5
-0.676944		-0.13		0.859444	33
-0.676667		-0.13		0.86	32
-0.676111		-0.13		0.860278	33
-0.675556		-0.13		0.860833	32.5
-0.675		-0.13		0.861389	32
-0.674722		-0.13		0.861944	32
-0.674167		-0.13		0.862222	32.5
-0.673611		-0.12		0.862778	33
-0.673056		-0.12		0.863333	33
-0.6725		-0.12		0.863889	32.5
-0.671944		-0.12		0.864167	33
-0.671389		-0.12		0.864722	32.5
-0.671111		-0.12		0.865278	32.5
-0.670556		-0.12		0.865833	33.5
-0.67		-0.12		0.866111	32
-0.669444		-0.12		0.866667	32.5
-0.669167		-0.12		0.867222	33.5
-0.668611		-0.12		0.867778	33
-0.668056		-0.12		0.868056	32.5
-0.6675		-0.12		0.868611	32.5
-0.667222		-0.12		0.869167	33
-0.666667		-0.12		0.869722	33.5
-0.666111		-0.12		0.87	33
-0.665556		-0.12		0.870556	33
-0.665		-0.12		0.871111	33.5
-0.664444		-0.12		0.871667	32.5
-0.663889		-0.12		0.871944	32.5
-0.663611		-0.11		0.8725	32.5
-0.663056		-0.11		0.873056	32.5
-0.6625		-0.11		0.873611	33
-0.661944		-0.11		0.873889	33
-0.661667		-0.11		0.874444	32.5
-0.661111		-0.11		0.875	32.5
-0.660556		-0.11		0.875556	31.5
-0.66		-0.11		0.875833	32.5
-0.659722		-0.11		0.876389	31.5
-0.659167		-0.11		0.876944	32.5
-0.658611		-0.11		0.8775	32.5
-0.658056		-0.11		0.877778	32.5
-0.657778		-0.11		0.878333	33
-0.657222		-0.11		0.878889	32.5
-0.656667		-0.11		0.879444	32
-0.656111		-0.11		0.879722	32.5
-0.655556		-0.11		0.880278	32.5
-0.655		-0.11		0.880833	33
-0.654444		-0.11		0.881389	32.5
-0.653889		-0.11		0.881667	33.5
-0.653611		-0.1		0.882222	33.5
-0.653056		-0.1		0.882778	33.5
-0.6525		-0.1		0.883056	33.5
-0.651944		-0.1		0.883611	33.5
-0.651667		-0.1		0.884167	33
-0.651111		-0.1		0.884722	33.5
-0.650556		-0.1		0.885	32.5
-0.65		-0.1		0.885556	32.5
-0.649722		-0.1		0.886111	33
-0.649167		-0.1		0.886667	33.5
-0.648611		-0.1		0.886944	34
-0.648056		-0.1		0.8875	33
-0.647778		-0.1		0.888056	33
-0.647222		-0.1		0.888611	33.5
-0.646667		-0.1		0.888889	33.5
-0.646389		-0.1		0.889444	33.5
-0.645833		-0.1		0.89	33
-0.645278		-0.1		0.890556	33
-0.644722		-0.1		0.890833	32.5
-0.644444		-0.1		0.891389	33
-0.643889		-0.1		0.892222	33
-0.643333		-0.09		0.892778	33.5
-0.642778		-0.09		0.893056	33
-0.6425		-0.09		0.893611	33.5
-0.641944		-0.09		0.894167	33
-0.641389		-0.09		0.894722	31.5
-0.640833		-0.09		0.895	32.5
-0.640556		-0.09		0.895556	33.5
-0.64		-0.09		0.896111	32.5
-0.639444		-0.09		0.896667	32.5
-0.638889		-0.09		0.896944	33.5
-0.638611		-0.09		0.8975	32
-0.638056		-0.09		0.898056	33
-0.6375		-0.09		0.898611	32.5
-0.636944		-0.09		0.898889	34.5
-0.636667		-0.09		0.899444	33.5
-0.636111		-0.09		0.9	33
-0.635556		-0.09		0.900556	33
-0.635		-0.09		0.900833	32.5
-0.634722		-0.09		0.901389	33.5
-0.634167		-0.09		0.901944	31.5
-0.633611		-0.08		0.9025	32.5
-0.633056		-0.08		0.902778	33
-0.632778		-0.08		0.903333	31.5
-0.632222		-0.08		0.903889	33
-0.631667		-0.08		0.904444	33.5
-0.631111		-0.08		0.904722	34
-0.630833		-0.08		0.905278	34.5
-0.630278		-0.08		0.905833	33
-0.629722		-0.08		0.906389	32.5
-0.629167		-0.08		0.906667	32.5
-0.628889		-0.08		0.907222	33
-0.628333		-0.08		0.907778	33.5
-0.627778		-0.08		0.908056	32.5
-0.627222		-0.08		0.908611	32.5
-0.626944		-0.08		0.909167	32.5
-0.626389		-0.08		0.909722	33
-0.625833		-0.08		0.91	32.5
-0.625278		-0.08		0.910556	34
-0.625		-0.08		0.911111	32.5
-0.624444		-0.08		0.911667	30
-0.623889		-0.08		0.911944	31.5
-0.623333		-0.07		0.9125	32.5
-0.623056		-0.07		0.913056	32.5
-0.6225		-0.07		0.913611	32.5
-0.621944		-0.07		0.914167	32.5
-0.621389		-0.07		0.914722	32.5
-0.621111		-0.07		0.915278	33
-0.620556		-0.07		0.915833	33
-0.62		-0.07		0.916111	33
-0.619444		-0.07		0.916667	33
-0.619167		-0.07		0.917222	32.5
-0.618611		-0.07		0.917778	32.5
-0.618056		-0.07		0.918056	25.5
-0.6175		-0.07		0.918611	33
-0.617222		-0.07		0.919167	32.5
-0.616667		-0.07		0.919722	33
-0.616111		-0.07		0.92	31.5
-0.615556		-0.07		0.920556	32.5
-0.615278		-0.07		0.921111	32.5
-0.614722		-0.07		0.921667	32.5
-0.614167		-0.07		0.921944	32.5
-0.613611		-0.07		0.9225	31.5
-0.613333		-0.06		0.923333	32.5
-0.612778		-0.06		0.923611	32
-0.612222		-0.06		0.924167	33
-0.611667		-0.06		0.924722	33
-0.611389		-0.06		0.925278	33.5
-0.610833		-0.06		0.925556	33
-0.610278		-0.06		0.926389	33.5
-0.609722		-0.06		0.926944	36
-0.609444		-0.06		0.9275	33
-0.608889		-0.06		0.927778	33
-0.608333		-0.06		0.928333	32.5
-0.607778		-0.06		0.928889	33
-0.6075		-0.06		0.929444	33.5
-0.606944		-0.06		0.929722	33.5
-0.606389		-0.06		0.930278	33.5
-0.605833		-0.06		0.930833	34
-0.605556		-0.06		0.931389	34
-0.605		-0.06		0.931667	33.5
-0.604444		-0.06		0.932222	33
-0.603889		-0.06		0.932778	34.5
-0.603611		-0.06		0.933056	33.5
-0.602778		-0.05		0.933611	33
-0.602222		-0.05		0.934167	34.5
-0.601944		-0.05		0.934722	34
-0.601389		-0.05		0.935	34
-0.600833		-0.05		0.935556	34
-0.600278		-0.05		0.936111	33.5
-0.6		-0.05		0.936667	33.5
-0.599444		-0.05		0.936944	34.5
-0.598889		-0.05		0.9375	31
-0.598333		-0.05		0.938056	33.5
-0.598056		-0.05		0.938611	34
-0.5975		-0.05		0.938889	34.5
-0.596944		-0.05		0.939444	34
-0.596389		-0.05		0.94	34.5
-0.596111		-0.05		0.940556	33
-0.595556		-0.05		0.940833	34.5
-0.595		-0.05		0.941389	33.5
-0.594444		-0.05		0.941944	34
-0.594167		-0.05		0.9425	31
-0.593611		-0.05		0.942778	34
-0.593056		-0.04		0.943333	34.5
-0.5925		-0.04		0.943889	33
-0.592222		-0.04		0.944444	33
-0.591667		-0.04		0.944722	33
-0.591111		-0.04		0.945278	32.5
-0.590556		-0.04		0.945833	34
-0.590278		-0.04		0.946389	32.5
-0.589722		-0.04		0.946667	33.5
-0.589167		-0.04		0.947222	33
-0.588611		-0.04		0.947778	33.5
-0.588333		-0.04		0.948333	32.5
-0.587778		-0.04		0.948611	33
-0.587222		-0.04		0.949167	32.5
-0.586667		-0.04		0.949722	32
-0.586389		-0.04		0.950278	34
-0.585833		-0.04		0.950556	33.5
-0.585278		-0.04		0.951111	32.5
-0.584722		-0.04		0.951667	32.5
-0.584444		-0.04		0.952222	33
-0.583889		-0.04		0.9525	34
-0.583333		-0.03		0.953056	32.5
-0.582778		-0.03		0.953611	32.5
-0.5825		-0.03		0.954167	33
-0.581944		-0.03		0.954444	33
-0.581389		-0.03		0.955	33.5
-0.580833		-0.03		0.955556	33.5
-0.580278		-0.03		0.956111	33.5
-0.58		-0.03		0.956389	33
-0.579444		-0.03		0.956944	33
-0.578889		-0.03		0.9575	33.5
-0.578333		-0.03		0.958056	33.5
-0.578056		-0.03		0.958333	33.5
-0.5775		-0.03		0.958889	33.5
-0.576944		-0.03		0.959444	33
-0.576389		-0.03		0.96	33.5
-0.575833		-0.03		0.960278	33.5
-0.575278		-0.03		0.960833	33.5
-0.574722		-0.03		0.961389	33
-0.574444		-0.03		0.961944	33
-0.573889		-0.03		0.962222	34.5
-0.573333		-0.02		0.962778	32.5
-0.572778		-0.02		0.963333	34
-0.572222		-0.02		0.963889	34
-0.571667		-0.02		0.964167	34
-0.571111		-0.02		0.964722	33
-0.570556		-0.02		0.965278	33.5
-0.570278		-0.02		0.965833	33.5
-0.569722		-0.02		0.966111	33
-0.569167		-0.02		0.966667	33.5
-0.568611		-0.02		0.967222	32.5
-0.568333		-0.02		0.967778	32.5
-0.567778		-0.02		0.968056	33.5
-0.567222		-0.02		0.968611	32.5
-0.566667		-0.02		0.969167	33.5
-0.566389		-0.02		0.969722	32.5
-0.565833		-0.02		0.97	33
-0.565278		-0.02		0.970556	32
-0.564722		-0.02		0.971111	33.5
-0.564444		-0.02		0.971667	34
-0.563889		-0.02		0.971944	33
-0.563333		-0.01		0.9725	32.5
-0.562778		-0.01		0.973056	32.5
-0.5625		-0.01		0.973611	33
-0.561944		-0.01		0.973889	32.5
-0.561389		-0.01		0.974444	32.5
-0.560833		-0.01		0.975	33
-0.560556		-0.01		0.975556	32.5
-0.56		-0.01		0.975833	32.5
-0.559444		-0.01		0.976389	33
-0.559167		-0.01		0.977222	33.5
-0.558611		-0.01		0.9775	33.5
-0.558056		-0.01		0.978056	33
-0.5575		-0.01		0.978611	34
-0.557222		-0.01		0.979167	31
-0.556667		-0.01		0.979444	33.5
-0.556111		-0.01		0.98	33
-0.555556		-0.01		0.980556	34
-0.555278		-0.01		0.981111	33.5
-0.554722		-0.01		0.981389	33.5
-0.554167		-0.01		0.981944	34.5
-0.553611		-0.01		0.9825	33.5
-0.553333		0		0.983056	34
-0.552778		0		0.983333	33
-0.552222		0		0.983889	33.5
-0.551667		0		0.984444	33.5
-0.551389		0		0.985	35
-0.550833		0		0.985278	34.5
-0.550278		0		0.985833	34
-0.549722		0		0.986389	34.5
-0.549444		0		0.986944	33.5
-0.548889		0		0.9875	34.5
-0.548333		0		0.988056	34
-0.547778		0		0.988611	33.5
-0.5475		0		0.988889	33.5
-0.546944		0		0.989444	34
-0.546389		0		0.99	36.5
-0.545833		0		0.990556	34
-0.545556		0		0.990833	34
-0.545		0		0.991389	33.5
-0.544444		0		0.991944	34
-0.543889		0		0.9925	34
-0.543611		0.01		0.993056	33.5
-0.543056		0.01		0.993611	33.5
-0.5425		0.01		0.994167	34.5
-0.541944		0.01		0.994722	33
-0.541667		0.01		0.995	33
-0.541111		0.01		0.995556	32.5
-0.540556		0.01		0.996111	32.5
-0.54		0.01		0.996667	33.5
-0.539722		0.01		0.996944	33
-0.539167		0.01		0.9975	33.5
-0.538611		0.01		0.998056	33.5
-0.538056		0.01		0.998611	33
-0.537778		0.01		0.998889	33
-0.537222		0.01		0.999444	33.5
-0.536667		0.01		1	33.5
-0.536111		0.01		1.00056	33.5
-0.535833		0.01		1.00083	32.5
-0.535278		0.01		1.00139	32.5
-0.534722		0.01		1.00194	33
-0.534167		0.01		1.0025	33.5
-0.533889		0.01		1.00278	33.5
-0.533333		0.02		1.00333	34.5
-0.5325		0.02		1.00389	32.5
-0.532222		0.02		1.00444	33.5
-0.531667		0.02		1.00472	34
-0.531111		0.02		1.00528	33.5
-0.530556		0.02		1.00583	33.5
-0.530278		0.02		1.00639	34
-0.529722		0.02		1.00667	33.5
-0.529167		0.02		1.00722	34
-0.528611		0.02		1.00778	33.5
-0.528333		0.02		1.00806	33.5
-0.5275		0.02		1.00861	33.5
-0.526944		0.02		1.00917	34.5
-0.526389		0.02		1.00972	34.5
-0.526111		0.02		1.01	34
-0.525556		0.02		1.01056	33.5
-0.525		0.02		1.01111	33
-0.524444		0.02		1.01194	34.5
-0.524167		0.02		1.01222	34
-0.523611		0.02		1.01278	35
-0.523056		0.03		1.01333	33.5
-0.5225		0.03		1.01389	33.5
-0.522222		0.03		1.01417	34
-0.521667		0.03		1.01472	34
-0.521111		0.03		1.01556	33.5
-0.520556		0.03		1.01583	32.5
-0.520278		0.03		1.01639	34
-0.519722		0.03		1.01694	33.5
-0.519167		0.03		1.0175	34
-0.518611		0.03		1.01778	33
-0.518333		0.03		1.01833	33
-0.517778		0.03		1.01889	33
-0.517222		0.03		1.01944	32.5
-0.516667		0.03		1.01972	32.5
-0.516389		0.03		1.02028	33
-0.515833		0.03		1.02083	33
-0.515278		0.03		1.02139	32.5
-0.514722		0.03		1.02167	32.5
-0.514444		0.03		1.02222	33
-0.513889		0.03		1.02278	32.5
-0.513333		0.04		1.02333	33
-0.512778		0.04		1.02361	33
-0.5125		0.04		1.02417	36
-0.511944		0.04		1.02472	33
-0.511389		0.04		1.02528	34.5
-0.510833		0.04		1.02556	33.5
-0.510556		0.04		1.02611	33
-0.51		0.04		1.02667	34
-0.509444		0.04		1.02722	33.5
-0.509167		0.04		1.0275	34
-0.508611		0.04		1.02806	33.5
-0.508056		0.04		1.02861	33.5
-0.5075		0.04		1.02917	33.5
-0.507222		0.04		1.02944	33.5
-0.506667		0.04		1.03028	34
-0.506111		0.04		1.03111	33.5
-0.505556		0.04		1.03139	34.5
-0.505278		0.04		1.03194	34
-0.504722		0.04		1.0325	33.5
-0.504167		0.04		1.03306	33.5
-0.503611		0.05		1.03333	34
-0.503333		0.05		1.03389	33.5
-0.502778		0.05		1.03472	33
-0.502222		0.05		1.035	35
-0.501667		0.05		1.03556	34
-0.501389		0.05		1.03611	36.5
-0.500833		0.05		1.03667	34
-0.500278		0.05		1.03694	35
-0.499722		0.05		1.0375	35.5
-0.499444		0.05		1.03806	34.5
-0.498889		0.05		1.03861	34
-0.498333		0.05		1.03889	34.5
-0.497778		0.05		1.03944	35
-0.4975		0.05		1.04	34.5
-0.496944		0.05		1.04056	35.5
-0.496389		0.05		1.04083	35
-0.495833		0.05		1.04139	34.5
-0.495556		0.05		1.04194	33.5
-0.495		0.05		1.0425	35
-0.494444		0.05		1.04278	34.5
-0.493889		0.06		1.04333	35
-0.493611		0.06		1.04389	34.5
-0.493056		0.06		1.04444	35
-0.4925		0.06		1.04472	34
-0.491944		0.06		1.04528	33
-0.491667		0.06		1.04583	33
-0.491111		0.06		1.04639	34
-0.490556		0.06		1.04667	34.5
-0.49		0.06		1.04722	33
-0.489722		0.06		1.04778	34
-0.489167		0.06		1.04833	33
-0.488611		0.06		1.04861	34
-0.488056		0.06		1.04917	34
-0.487778		0.06		1.04972	34
-0.487222		0.06		1.05028	34
-0.486667		0.06		1.05056	35
-0.486111		0.06		1.05111	32.5
-0.485833		0.06		1.05167	33
-0.485278		0.06		1.05222	33.5
-0.484722		0.06		1.0525	35.5
-0.484167		0.06		1.05306	33.5
-0.483889		0.07		1.05361	32.5
-0.483333		0.07		1.05417	33.5
-0.482778		0.07		1.05444	32.5
-0.482222		0.07		1.055	34.5
-0.481944		0.07		1.05556	34
-0.481389		0.07		1.05611	33.5
-0.480833		0.07		1.05667	33.5
-0.480278		0.07		1.05722	34.5
-0.48		0.07		1.05806	35
-0.479444		0.07		1.05833	34.5
-0.478889		0.07		1.05889	34
-0.478333		0.07		1.05944	34
-0.478056		0.07		1.06	34
-0.4775		0.07		1.06028	34.5
-0.476944		0.07		1.06083	34.5
-0.476389		0.07		1.06139	34
-0.476111		0.07		1.06194	34
-0.475556		0.07		1.06222	34
-0.475		0.07		1.06278	34
-0.474444		0.07		1.06333	32
-0.474167		0.07		1.06389	34.5
-0.473333		0.08		1.06417	33
-0.472778		0.08		1.06472	33.5
-0.4725		0.08		1.06528	35
-0.471944		0.08		1.06583	34
-0.471389		0.08		1.06611	34.5
-0.470833		0.08		1.06667	34.5
-0.470556		0.08		1.06722	34.5
-0.469722		0.08		1.06778	33
-0.469167		0.08		1.06806	34
-0.468611		0.08		1.06861	34
-0.468333		0.08		1.06917	34
-0.467778		0.08		1.06972	34
-0.467222		0.08		1.07	33
-0.466667		0.08		1.07056	33
-0.466389		0.08		1.07111	33
-0.465833		0.08		1.07167	33.5
-0.465278		0.08		1.07194	34.5
-0.464722		0.08		1.0725	33.5
-0.464444		0.08		1.07306	35.5
-0.463889		0.08		1.07361	33
-0.463333		0.09		1.07389	33
-0.462778		0.09		1.07444	34
-0.4625		0.09		1.075	34.5
-0.461944		0.09		1.07556	34
-0.461389		0.09		1.07583	34
-0.461111		0.09		1.07639	34
-0.460556		0.09		1.07694	33
-0.46		0.09		1.0775	34
-0.459444		0.09		1.07778	33
-0.459167		0.09		1.07833	32.5
-0.458611		0.09		1.07889	34
-0.458056		0.09		1.07944	33.5
-0.4575		0.09		1.07972	33.5
-0.457222		0.09		1.08028	34
-0.456667		0.09		1.08083	33.5
-0.456111		0.09		1.08111	33
-0.455556		0.09		1.08167	33
-0.455278		0.09		1.08222	33.5
-0.454722		0.09		1.08278	33
-0.454167		0.09		1.08306	33
-0.453611		0.09		1.08361	33.5
-0.453333		0.1		1.08417	33.5
-0.452778		0.1		1.08472	33
-0.452222		0.1		1.085	33.5
-0.451389		0.1		1.08556	33.5
-0.451111		0.1		1.08611	33.5
-0.450556		0.1		1.08667	35
-0.45		0.1		1.08694	34
-0.449444		0.1		1.0875	33
-0.449167		0.1		1.08806	33
-0.448611		0.1		1.08861	33
-0.448056		0.1		1.08889	35.5
-0.4475		0.1		1.08944	33
-0.447222		0.1		1.09	34
-0.446667		0.1		1.09056	34
-0.446111		0.1		1.09083	34
-0.445556		0.1		1.09139	34
-0.445278		0.1		1.09194	34.5
-0.444722		0.1		1.0925	31.5
-0.444167		0.1		1.09306	32
-0.443611		0.1		1.09361	33
-0.443333		0.11		1.09417	33
-0.442778		0.11		1.09472	33
-0.442222		0.11		1.095	33.5
-0.441667		0.11		1.09556	32.5
-0.441389		0.11		1.09611	33
-0.440833		0.11		1.09667	33
-0.440278		0.11		1.09694	33.5
-0.439722		0.11		1.0975	33.5
-0.439444		0.11		1.09806	33
-0.438889		0.11		1.09861	33
-0.438056		0.11		1.09889	33
-0.437778		0.11		1.09944	32.5
-0.437222		0.11		1.1	34
-0.436667		0.11		1.10056	32.5
-0.436111		0.11		1.10083	32.5
-0.435833		0.11		1.10139	33.5
-0.435278		0.11		1.10194	32.5
-0.434722		0.11		1.1025	32.5
-0.434167		0.11		1.10278	32.5
-0.433889		0.11		1.10333	32.5
-0.433333		0.11		1.10389	32.5
-0.432778		0.12		1.10444	33
-0.432222		0.12		1.10472	32.5
-0.431944		0.12		1.10528	33
-0.431389		0.12		1.10583	32.5
-0.430833		0.12		1.10611	33
-0.430278		0.12		1.10667	33.5
-0.43		0.12		1.10722	33
-0.429444		0.12		1.10778	33
-0.428889		0.12		1.10806	34
-0.428333		0.12		1.10861	34
-0.428056		0.12		1.10917	33
-0.4275		0.12		1.10972	33
-0.426944		0.12		1.11	34.5
-0.426389		0.12		1.11083	32.5
-0.426111		0.12		1.11139	33.5
-0.425556		0.12		1.11194	35.5
-0.425		0.12		1.11222	33.5
-0.424444		0.12		1.11278	33
-0.424167		0.12		1.11333	33
-0.423611		0.12		1.11389	32.5
-0.423056		0.13		1.11417	34
-0.4225		0.13		1.11472	32.5
-0.422222		0.13		1.11528	32.5
-0.421667		0.13		1.11583	32.5
-0.421111		0.13		1.11611	33.5
-0.420556		0.13		1.11667	33.5
-0.420278		0.13		1.11722	32
-0.419722		0.13		1.11778	32.5
-0.419167		0.13		1.11806	32.5
-0.418611		0.13		1.11861	33
-0.418333		0.13		1.11917	33.5
-0.417778		0.13		1.11972	32.5
[truncated: 14,038 more rows]
