# Supplementary material for: Wearable Enzymatic Alcohol Biosensor
Source: Sensors (Basel). 2019 May 24;19(10):2380. doi: 10.3390/s19102380 (PMC6566815; doi:10.3390/s19102380)
Supplement: Supplementary file 1 [file sensors-19-02380-s001.zip › Supplementary_Information/SupData/FigureS7_plot_CartridgeDeath.xlsx]

## Sheet: Sheet1
Time	Current	Time	Current
0	2	0	2.5
0.000555556	2	0.000555556	3
0.000833333	2	0.00111111	3.5
0.00138889	1.5	0.00166667	2.5
0.00194444	2	0.00194444	3
0.0025	2.5	0.0025	2.5
0.00277778	2.5	0.00305556	3
0.00361111	2.5	0.00361111	3
0.00416667	-1022	0.00388889	2.5
0.00472222	-1022	0.00444444	4
0.005	-1022.5	0.005	-1024
0.00555556	-1022.5	0.00583333	-1024
0.00611111	-1022	0.00611111	-1024
0.00666667	-1022	0.00666667	-1024
0.00694444	-1022	0.00722222	-1024
0.0075	-1022	0.00777778	-1024
0.00805556	-1022.5	0.00805556	-1024
0.00861111	-1022	0.00861111	-1024
0.00888889	-1022.5	0.00916667	-1024
0.00944444	-1022	0.00972222	-1024
0.01	-1022	0.01	-1024
0.0105556	-1022.5	0.0105556	-1024
0.0108333	-1022	0.0111111	-1024
0.0113889	-1022	0.0116667	-1024
0.0119444	-1022	0.0119444	-1024
0.0125	-1022.5	0.0125	-1024
0.0127778	-1022.5	0.0130556	-1024
0.0133333	-1022	0.0136111	-1024
0.0138889	-1022	0.0138889	-1024
0.0141667	-1022.5	0.0144444	-1024
0.0147222	-1021.5	0.015	-1024
0.0152778	-1022.5	0.0152778	-1024
0.0158333	-1022	0.0158333	-1024
0.0161111	-1022	0.0163889	-1024
0.0166667	-1022	0.0169444	-1024
0.0172222	-1022	0.0172222	-1024
0.0177778	-1022	0.0177778	-1024
0.0180556	-1022.5	0.0183333	-1024
0.0186111	-1022	0.0188889	-1024
0.0191667	-1022	0.0191667	-926.5
0.0197222	-1022	0.0197222	-844.5
0.02	-1022	0.0202778	-815
0.0205556	-1022	0.0208333	-767.5
0.0211111	-1022.5	0.0211111	-728
0.0216667	-964.5	0.0216667	-695
0.0219444	-916.5	0.0222222	-681
0.0225	-848.5	0.0227778	-654
0.0230556	-802	0.0230556	-630.5
0.0236111	-767	0.0236111	-610.5
0.0238889	-751	0.0241667	-600
0.0244444	-724.5	0.0247222	-581
0.025	-699	0.025	-566.5
0.0255556	-678	0.0255556	-551
0.0258333	-668	0.0261111	-544.5
0.0263889	-649.5	0.0266667	-533
0.0269444	-633	0.0269444	-518
0.0277778	-609.5	0.0275	-505
0.0283333	-595	0.0280556	-499.5
0.0288889	-581.5	0.0286111	-489.5
0.0294444	-569	0.0288889	-479
0.0297222	-562	0.0294444	-469
0.0302778	-550	0.03	-464
0.0308333	-538.5	0.0305556	-455.5
0.0313889	-528.5	0.0308333	-448
0.0316667	-522.5	0.0313889	-439
0.0322222	-512.5	0.0319444	-435.5
0.0327778	-502	0.0325	-428.5
0.0333333	-493	0.0327778	-421.5
0.0336111	-488.5	0.0333333	-416
0.0341667	-480.5	0.0338889	-411
0.0347222	-473	0.0344444	-405
0.0352778	-464	0.0347222	-397.5
0.0355556	-460	0.0352778	-392.5
0.0361111	-452.5	0.0358333	-391
0.0369444	-442	0.0363889	-385
0.0375	-440	0.0366667	-380
0.0377778	-433.5	0.0372222	-375
0.0383333	-426.5	0.0377778	-372.5
0.0388889	-421	0.0383333	-367.5
0.0391667	-417	0.0386111	-363
0.0397222	-413	0.0391667	-359
0.0405556	-406	0.0397222	-356.5
0.0411111	-398.5	0.0402778	-350.5
0.0413889	-396.5	0.0408333	-347
0.0419444	-391	0.0413889	-344.5
0.0425	-386.5	0.0419444	-341
0.0430556	-382	0.0422222	-338
0.0433333	-374.5	0.0427778	-335
0.0438889	-374.5	0.0433333	-333
0.0444444	-370.5	0.0438889	-328.5
0.045	-366	0.0441667	-326.5
0.0455556	-362	0.0447222	-323
0.0461111	-358.5	0.0452778	-320.5
0.0466667	-354.5	0.0455556	-319.5
0.0469444	-349.5	0.0461111	-314.5
0.0477778	-349	0.0463889	-311
0.0483333	-344	0.0469444	-311
0.0488889	-340.5	0.0475	-307.5
0.0491667	-337.5	0.0480556	-306
0.0497222	-335	0.0483333	-303
0.0502778	-331	0.0488889	-302.5
0.0508333	-328	0.0494444	-300
0.0511111	-326	0.05	-295.5
0.0516667	-322.5	0.0502778	-293
0.0522222	-320.5	0.0511111	-291.5
0.0527778	-317.5	0.0516667	-288.5
0.0533333	-314.5	0.0519444	-286
0.0538889	-311	0.0525	-285.5
0.0544444	-308	0.0530556	-284.5
0.0547222	-307	0.0536111	-282.5
0.0552778	-304.5	0.0538889	-279.5
0.0561111	-302	0.0544444	-279
0.0566667	-299	0.055	-276.5
0.0569444	-297.5	0.0555556	-274
0.0575	-295.5	0.0558333	-273
0.0580556	-293	0.0563889	-272.5
0.0586111	-291.5	0.0569444	-270
0.0588889	-290	0.0575	-267
0.0594444	-288	0.0577778	-265
0.0602778	-285	0.0583333	-265
0.0605556	-284.5	0.0588889	-264.5
0.0611111	-283	0.0594444	-263
0.0616667	-282	0.0597222	-260
0.0622222	-279.5	0.0602778	-260
0.0627778	-279	0.0608333	-258
0.0633333	-277	0.0613889	-258.5
0.0638889	-275.5	0.0616667	-256
0.0641667	-274	0.0622222	-254.5
0.0647222	-271	0.0627778	-254
0.0652778	-271	0.0633333	-253
0.0658333	-267.5	0.0636111	-252
0.0661111	-267	0.0641667	-250.5
0.0666667	-265.5	0.0647222	-249
0.0672222	-264.5	0.0652778	-248
0.0677778	-262	0.0655556	-247
0.0680556	-261.5	0.0661111	-245.5
0.0686111	-259	0.0666667	-245
0.0691667	-259	0.0672222	-243.5
0.0697222	-257	0.0675	-242
0.0702778	-255	0.0680556	-241
0.0708333	-253.5	0.0686111	-240.5
0.0713889	-251.5	0.0691667	-240
0.0719444	-251	0.0694444	-237.5
0.0722222	-250	0.07	-237.5
0.0727778	-249	0.0705556	-236.5
0.0733333	-248.5	0.0711111	-235
0.0738889	-246.5	0.0713889	-235
0.0741667	-245.5	0.0719444	-232.5
0.0747222	-244.5	0.0725	-231.5
0.0752778	-244	0.0730556	-230
0.0758333	-243	0.0733333	-229
0.0761111	-242	0.0738889	-228.5
0.0766667	-241	0.0744444	-228
0.0772222	-239.5	0.075	-226.5
0.0777778	-238	0.0752778	-226
0.0780556	-238	0.0758333	-225
0.0786111	-235	0.0763889	-224
0.0791667	-235	0.0769444	-222.5
0.0797222	-238	0.0772222	-222.5
0.0802778	-236	0.0777778	-222.5
0.0808333	-235	0.0783333	-221
0.0813889	-234.5	0.0788889	-219.5
0.0816667	-233.5	0.0794444	-218.5
0.0822222	-231.5	0.08	-218
0.0827778	-231	0.0805556	-218
0.0833333	-231	0.0808333	-217.5
0.0836111	-231	0.0813889	-216.5
0.0841667	-231.5	0.0819444	-216
0.0847222	-229.5	0.0825	-214.5
0.0852778	-228.5	0.0827778	-217
0.0858333	-228	0.0833333	-215.5
0.0863889	-226.5	0.0838889	-214
0.0869444	-226.5	0.0844444	-214
0.0875	-226	0.0847222	-212
0.0877778	-225.5	0.0852778	-211
0.0883333	-224.5	0.0858333	-210.5
0.0891667	-223	0.0863889	-210
0.0894444	-224	0.0866667	-208.5
0.09	-221.5	0.0872222	-208.5
0.0905556	-220	0.0877778	-209.5
0.0911111	-219.5	0.0883333	-206.5
0.0913889	-219.5	0.0886111	-207.5
0.0919444	-218	0.0891667	-206.5
0.0925	-217.5	0.0897222	-205.5
0.0930556	-215	0.0902778	-205
0.0933333	-214.5	0.0905556	-204.5
0.0938889	-214	0.0913889	-202.5
0.0944444	-212.5	0.0919444	-202.5
0.095	-213	0.0922222	-202
0.0952778	-211	0.0927778	-201
0.0958333	-209.5	0.0933333	-201.5
0.0963889	-208.5	0.0938889	-200.5
0.0969444	-207.5	0.0941667	-198
0.0972222	-207	0.0947222	-198
0.0977778	-207.5	0.0952778	-197.5
0.0983333	-205.5	0.0958333	-196.5
0.0988889	-203.5	0.0961111	-195
0.0991667	-204	0.0966667	-194.5
0.0997222	-203	0.0972222	-194
0.100278	-201.5	0.0977778	-194.5
0.100833	-201	0.0980556	-193
0.101111	-201	0.0986111	-192.5
0.101667	-198	0.0991667	-192.5
0.102222	-198	0.0997222	-191
0.102778	-197.5	0.1	-190.5
0.103056	-196.5	0.100556	-190
0.103611	-196.5	0.101111	-191.5
0.104444	-194.5	0.101667	-189
0.104722	-194	0.101944	-190
0.105278	-193.5	0.1025	-188
0.105833	-193	0.103056	-187.5
0.106389	-186	0.103611	-187.5
0.106667	-193.5	0.103889	-186.5
0.107222	-192	0.104444	-185
0.107778	-192.5	0.105	-185.5
0.108333	-195.5	0.105556	-183.5
0.108611	-190.5	0.105833	-184.5
0.109167	-189.5	0.106389	-184
0.109722	-189.5	0.106944	-184
0.110278	-189.5	0.1075	-183
0.110556	-188.5	0.107778	-182.5
0.111111	-188	0.108333	-182.5
0.111667	-188.5	0.108889	-182
0.112222	-186	0.109444	-180.5
0.1125	-183.5	0.109722	-180.5
0.113056	-186	0.110278	-180
0.113611	-185	0.110833	-179.5
0.114167	-184.5	0.111389	-178.5
0.114444	-182.5	0.111667	-179
0.115	-186	0.112222	-178.5
0.115833	-184	0.112778	-177
0.116111	-183	0.113333	-177
0.116667	-182	0.113611	-176
0.117222	-181	0.114167	-176
0.117778	-180.5	0.114722	-176
0.118056	-180.5	0.115278	-175
0.118611	-180	0.115833	-175
0.119167	-179.5	0.116389	-174.5
0.119722	-178.5	0.116944	-172.5
0.12	-178	0.117222	-173.5
0.120556	-177	0.117778	-172
0.121111	-177	0.118333	-172.5
0.121667	-175	0.118889	-170
0.121944	-176	0.119167	-171
0.1225	-178	0.119722	-170
0.123056	-175.5	0.120278	-171
0.123611	-175.5	0.120833	-169
0.123889	-174.5	0.121111	-169
0.124444	-175	0.121667	-168.5
0.125	-174	0.122222	-167
0.125556	-174	0.122778	-167
0.125833	-174.5	0.123056	-166.5
0.126389	-174	0.123611	-167.5
0.126944	-173.5	0.124167	-166
0.1275	-173.5	0.125	-165
0.127778	-172	0.125278	-165
0.128333	-172.5	0.125833	-165.5
0.128889	-172.5	0.126389	-163.5
0.129444	-174.5	0.126944	-163
0.129722	-172	0.127222	-162.5
0.130278	-171.5	0.127778	-162.5
0.130833	-172	0.128333	-163
0.131389	-170.5	0.128889	-160.5
0.131667	-170.5	0.129167	-160.5
0.132222	-171	0.129722	-161
0.132778	-169	0.130278	-162
0.133333	-169.5	0.130833	-161
0.133611	-169.5	0.131111	-160
0.134167	-169.5	0.131667	-160
0.135278	-168.5	0.132222	-160
0.135556	-168.5	0.132778	-159.5
0.136111	-167.5	0.133056	-158.5
0.136667	-167.5	0.133611	-160
0.137222	-169.5	0.134167	-158.5
0.1375	-167	0.134722	-157.5
0.138333	-165.5	0.135	-157.5
0.138889	-167	0.135556	-157.5
0.139167	-166	0.136111	-157
0.139722	-165.5	0.136667	-157
0.140278	-166.5	0.136944	-157.5
0.140833	-165	0.1375	-157.5
0.141111	-165.5	0.138056	-157
0.141667	-165.5	0.138611	-156.5
0.142222	-165	0.138889	-157
0.142778	-164.5	0.139444	-156
0.143056	-165.5	0.14	-156
0.143611	-163.5	0.140278	-155
0.144167	-163.5	0.140833	-155.5
0.144722	-163	0.141389	-156
0.145	-163	0.141944	-155.5
0.145556	-162.5	0.142222	-154
0.146111	-162	0.142778	-154.5
0.146667	-161.5	0.143333	-154.5
0.146944	-162	0.143889	-154
0.1475	-161	0.144167	-153
0.148056	-159.5	0.144722	-153
0.148611	-159.5	0.145278	-153
0.148889	-159.5	0.145833	-152
0.149444	-159	0.146111	-152
0.15	-159.5	0.146667	-152
0.150556	-158.5	0.147222	-152
0.150833	-158	0.147778	-151
0.151389	-158.5	0.148056	-151.5
0.151944	-156.5	0.148611	-149
0.1525	-156.5	0.149167	-149.5
0.152778	-156.5	0.149722	-149.5
0.153333	-155.5	0.15	-149
0.153889	-156	0.150556	-148.5
0.154444	-155.5	0.151111	-148
0.154722	-154	0.151667	-149
0.155278	-154.5	0.151944	-147.5
0.156111	-154.5	0.1525	-146.5
0.156667	-154.5	0.153056	-147
0.156944	-153	0.153611	-146
0.1575	-153.5	0.153889	-146
0.158056	-153.5	0.154444	-146
0.158611	-153	0.155	-146
0.159167	-152.5	0.155556	-147
0.159722	-152.5	0.155833	-145.5
0.160278	-152	0.156389	-144.5
0.160556	-153	0.156944	-143.5
0.161111	-152	0.1575	-143.5
0.161667	-151.5	0.157778	-143
0.162222	-151.5	0.158333	-143
0.1625	-151.5	0.158889	-143.5
0.163056	-150.5	0.159444	-142.5
0.163611	-151.5	0.159722	-142
0.164167	-150.5	0.160278	-141.5
0.164444	-149.5	0.160833	-141
0.165	-150	0.161389	-141
0.165556	-150.5	0.161667	-140.5
0.166111	-150	0.162222	-141
0.166667	-155.5	0.162778	-140.5
0.167222	-150.5	0.163333	-140
0.167778	-149	0.163611	-138.5
0.168056	-149	0.164167	-140.5
0.168889	1023.5	0.164722	-138.5
0.169444	1023.5	0.165278	-138.5
0.17	1023.5	0.165556	-136.5
0.170278	1023.5	0.166111	-137.5
0.170833	1023.5	0.166667	-137.5
0.171389	1023.5	0.167222	-137
0.171944	1023.5	0.1675	-137
0.172222	912	0.168056	-136.5
0.172778	724.5	0.168611	354.5
0.173333	592	0.169167	1023.5
0.173889	498	0.169444	1023.5
0.174444	428	0.17	1023.5
0.175	374.5	0.170556	1023.5
0.175556	332	0.171111	1023.5
0.175833	314.5	0.171389	863
0.176389	280.5	0.171944	743
0.176944	257.5	0.1725	573
0.1775	234.5	0.173056	461
0.177778	225	0.173333	382.5
0.178333	206.5	0.173889	351.5
0.178889	192	0.174444	301
0.179444	178.5	0.175	264
0.179722	171.5	0.175278	233.5
0.180278	159.5	0.175833	222
0.181111	150	0.176389	200.5
0.181667	136.5	0.176944	182
0.181944	131	0.177222	166.5
0.1825	124	0.177778	158
0.183056	118	0.178611	141.5
0.183611	114.5	0.178889	132
0.183889	108.5	0.179444	127
0.184444	102.5	0.18	118.5
0.185	96	0.180556	110
0.185556	94.5	0.180833	104.5
0.185833	89.5	0.181389	100.5
0.186389	85	0.181944	95
0.186944	80	0.1825	89.5
0.1875	78	0.182778	84.5
0.187778	74.5	0.183333	81
0.188333	71	0.183889	79
0.188889	69	0.184444	73
0.189167	61	0.184722	69
0.189722	63.5	0.185278	67.5
0.190278	60.5	0.185833	64.5
0.190833	57.5	0.186389	61
0.191111	55.5	0.186667	58
0.191667	53.5	0.187222	57
0.192222	50.5	0.187778	54
0.192778	48.5	0.188333	51
0.193056	49	0.188611	49.5
0.193611	46	0.189167	47
0.194167	44	0.189722	46
0.194722	42	0.190278	44
0.195	42.5	0.190556	42
0.195556	40.5	0.191111	41
0.196111	37.5	0.191667	39.5
0.196667	37.5	0.192222	37
0.196944	36.5	0.192778	34
0.1975	34.5	0.193333	33
0.198056	36.5	0.193889	32
0.198611	32.5	0.194167	31.5
0.198889	31.5	0.194722	32
0.199722	31.5	0.195278	28.5
0.200278	29.5	0.196111	28
0.200833	27.5	0.196389	28
0.201111	28	0.196944	26.5
0.201667	26.5	0.1975	25.5
0.202222	24.5	0.198056	24.5
0.202778	24	0.198333	22.5
0.203056	24.5	0.198889	21.5
0.203611	23.5	0.199444	22
0.204167	21	0.2	21
0.204722	20.5	0.200278	21.5
0.205	18.5	0.200833	20
0.205556	19	0.201389	20
0.206111	18	0.201944	18.5
0.206667	16.5	0.202222	17
0.206944	16	0.202778	17
0.2075	15	0.203333	15.5
0.208056	15	0.203889	16
0.208611	14	0.204167	14.5
0.208889	12.5	0.204722	13
0.209444	11.5	0.205278	14
0.21	11.5	0.205833	11.5
0.210556	10	0.206111	11.5
0.211111	10	0.206667	10.5
0.211667	10	0.207222	10.5
0.212222	9.5	0.207778	10
0.2125	9	0.208056	9.5
0.213056	8	0.208611	8.5
0.213611	7.5	0.209167	8
0.214167	7	0.209722	7
0.214444	7	0.21	7
0.215	6.5	0.210556	6.5
0.215556	6	0.211111	8.5
0.216111	5.5	0.211667	6
0.216389	5	0.211944	6
0.216944	3.5	0.2125	4.5
0.2175	4	0.213056	4
0.218056	2.5	0.213611	4
0.218889	2.5	0.213889	4
0.219444	2.5	0.214444	3
0.22	2	0.215	2.5
0.220556	1.5	0.215278	3
0.221111	0.5	0.215833	2
0.221667	3.5	0.216389	1.5
0.221944	2	0.216944	1.5
0.2225	1	0.217222	0
0.223056	1	0.217778	0.5
0.223611	0.5	0.218333	0
0.223889	0.5	0.218889	0
0.224444	-0.5	0.219167	0.5
0.225	0.5	0.219722	0.5
0.225556	-0.5	0.220278	-0.5
0.225833	0	0.220833	-0.5
0.226389	0.5	0.221111	-2
0.226944	-0.5	0.221667	-1.5
0.2275	-0.5	0.222222	-1
0.228056	-1	0.222778	-0.5
0.228611	-2	0.223056	-0.5
0.229167	-1	0.223611	-1
0.229722	-1.5	0.224167	-1.5
0.23	-1.5	0.224722	-1
0.230556	-2.5	0.225278	-3
0.231389	-2.5	0.225833	-3
0.231667	-4	0.226389	-3
0.232222	-4.5	0.226944	-3
0.232778	-3.5	0.227222	-3
0.233333	-3.5	0.227778	-4
0.233611	-3.5	0.228333	-4
0.234167	-5	0.228889	-4
0.234722	-4.5	0.229167	-4.5
0.235278	-6.5	0.229722	-4.5
0.235556	-5	0.230278	-4
0.236111	-5.5	0.230833	-5
0.236667	-5.5	0.231111	-5
0.237222	-4.5	0.231667	-4.5
0.2375	-5.5	0.232222	-5
0.238056	-6.5	0.232778	-5
0.238611	-6	0.233056	-6
0.239167	-6.5	0.233611	-6
0.239722	-7	0.234167	-6.5
0.240278	-7	0.234722	-6
0.241111	-7.5	0.235	-5.5
0.241389	-8	0.235556	-7
0.241944	-6.5	0.236111	-5.5
0.2425	-6.5	0.236667	-6.5
0.243056	-7.5	0.236944	-6.5
0.243611	-5.5	0.2375	-7
0.244167	-7	0.238056	-7
0.244722	-7	0.238611	-6
0.245	-6	0.239167	-6
0.245556	-6.5	0.239722	-7.5
0.246111	-7	0.240278	-7.5
0.246667	-6	0.240556	-7
0.246944	-7	0.241111	-8.5
0.2475	-7	0.241667	-8.5
0.248056	-5.5	0.242222	-8
0.248611	-7	0.2425	-7
0.248889	-7	0.243056	-9
0.249444	-7	0.243611	-8.5
0.25	-8.5	0.244167	-8.5
0.250556	-7.5	0.244722	-7.5
0.250833	-7.5	0.245278	-7.5
0.251389	-7	0.245833	-9
0.251944	-7	0.246389	-8.5
0.2525	-2	0.246944	-8.5
0.252778	-8.5	0.2475	-8.5
0.253333	-8.5	0.248056	-9
0.253889	-8.5	0.248333	-9
0.254722	-9	0.248889	-10
0.255	-9	0.249444	-9
0.255556	-9	0.25	-9.5
0.256111	-10	0.250278	-9
0.256667	-8.5	0.250833	-9.5
0.256944	-9	0.251389	-9.5
0.2575	-9.5	0.251944	-9.5
0.258056	-8.5	0.252222	-10
0.258611	-10	0.252778	-10
0.258889	-8.5	0.253333	-11
0.259444	-10	0.253889	-10
0.26	-8.5	0.254167	-10.5
0.260556	-5.5	0.254722	-11
0.260833	-10.5	0.255278	-11.5
0.261389	-9	0.255833	-11
0.261944	-10.5	0.256111	-11
0.2625	-11	0.256667	-10.5
0.262778	-10	0.257222	-11
0.263333	-10.5	0.257778	-10.5
0.263889	-10.5	0.258056	-11
0.264167	-10.5	0.258611	-11.5
0.265	-11.5	0.259167	-11.5
0.265556	-11.5	0.259722	-11
0.266111	-11.5	0.26	-11.5
0.266389	-10	0.260556	-11.5
0.266944	-10.5	0.261111	-11
0.2675	-10	0.261667	-11
0.268056	-9.5	0.261944	-12.5
0.268333	-9	0.2625	-12.5
0.268889	-11	0.263056	-12.5
0.269444	-10	0.263333	-13
0.27	-10	0.263889	-12.5
0.270278	-10.5	0.264444	-13.5
0.270833	-10	0.265	-12
0.271389	-10	0.265278	-13
0.271944	-10	0.265833	-11.5
0.2725	-9.5	0.266389	-12
0.273056	-9	0.266944	-11.5
0.273611	-9	0.267222	-13
0.274167	-4.5	0.267778	-12
0.274722	-12.5	0.268333	-11.5
0.275278	-10.5	0.268889	-13
0.275833	-11	0.269167	-12
0.276111	-9.5	0.27	-12.5
0.276667	-10.5	0.270556	-12
0.277222	-10	0.271111	-11.5
0.277778	-11	0.271389	-12.5
0.278056	-10	0.271944	-11
0.278611	-10	0.2725	-12
0.279167	-10.5	0.273056	-12.5
0.279722	-11	0.273333	-12
0.28	-10.5	0.273889	-12
0.280556	-11	0.274444	-13
0.281111	-11.5	0.275	-12
0.281667	-11	0.275278	-12.5
0.282222	-10	0.275833	-12
0.282778	-11	0.276389	-12.5
0.283333	-11	0.276944	-12
0.283611	-11	0.277222	-12.5
0.284167	-11	0.277778	-13.5
0.284722	-11.5	0.278333	-13.5
0.285278	-11	0.278889	-13
0.285556	-10.5	0.279167	-13
0.286111	-13.5	0.279722	-12
0.286667	-13.5	0.280278	-13
0.287222	-13.5	0.280833	-13
0.2875	-10.5	0.281111	-14
0.288056	-14	0.281667	-14.5
0.288611	-11	0.282222	-14
0.289167	-11.5	0.282778	-13.5
0.289444	-11	0.283056	-13.5
0.29	-10.5	0.283611	-13.5
0.290556	-10.5	0.284167	-14
0.291111	-11	0.284722	-14.5
0.291667	-10	0.285	-12.5
0.292222	-10	0.285556	-13
0.292778	-9.5	0.286111	-13.5
0.293056	-9.5	0.286667	-13.5
0.293611	-10.5	0.286944	-14
0.294167	-11	0.2875	-13.5
0.294722	-9.5	0.288056	-14.5
0.295	-10	0.288333	-13.5
0.295556	-10.5	0.288889	-13.5
0.296111	-11.5	0.289444	-13.5
0.296667	-10.5	0.29	-14
0.296944	-9.5	0.290278	-13
0.2975	-10.5	0.290833	-12.5
0.298056	-11.5	0.291389	-13
0.298611	-10.5	0.291944	-13
0.298889	-11.5	0.292222	-13.5
0.299444	-12	0.292778	-15
0.3	-13	0.293333	-13.5
0.300556	-11	0.293889	-13
0.301389	-11.5	0.294167	-13.5
0.301944	-10.5	0.294722	-14
0.3025	-11.5	0.295278	-13.5
0.302778	-11.5	0.295833	-14
0.303333	-10.5	0.296111	-13.5
0.303889	-11.5	0.296667	-13.5
0.304444	-11.5	0.297222	-13
0.304722	-11.5	0.297778	-14
0.305278	-10.5	0.298056	-14.5
0.305833	-11.5	0.298611	-14.5
0.306389	-12.5	0.299167	-13.5
0.306667	-11	0.299722	-14
0.307222	-11.5	0.3	-14
0.307778	-11.5	0.300556	-13.5
0.308333	-12.5	0.301111	-14
0.308611	-12.5	0.301667	-14
0.309167	-12	0.302222	-11
0.309722	-11.5	0.302778	-11.5
0.310556	-11	0.303333	-13
0.310833	-11	0.303889	-13.5
0.311389	-11	0.304167	-13
0.311944	-10.5	0.304722	-12.5
0.312222	-11	0.305278	-14
0.312778	-11.5	0.305833	-14
0.313333	-11.5	0.306111	-14.5
0.313889	-10	0.306667	-14
0.314167	-10.5	0.307222	-14
0.314722	-5.5	0.307778	-15
0.315278	-10	0.308056	-15
0.315833	-9	0.308611	-14.5
0.316111	-10.5	0.309167	-15
0.316944	-10	0.309722	-14
0.3175	-11	0.31	-13.5
0.318056	-9.5	0.310556	-14.5
0.318333	-11.5	0.311111	-14.5
0.318889	-10.5	0.311667	-15
0.319444	-7	0.311944	-13
0.32	-10.5	0.3125	-14.5
0.320278	-11	0.313056	-14.5
0.320833	-11	0.313333	-14.5
0.321667	-10	0.313889	-14.5
0.321944	-10	0.314444	-12.5
0.3225	-11.5	0.315	-14
0.323056	-11.5	0.315278	-14.5
0.323611	-11	0.315833	-13
0.323889	-12.5	0.316389	-13.5
0.324444	-11.5	0.316944	-14
0.325	-11.5	0.317222	-13.5
0.325556	-11	0.317778	-14.5
0.325833	-11	0.318333	-14.5
0.326389	-11.5	0.318889	-15.5
0.326944	-15	0.319167	-16.5
0.3275	-10.5	0.319722	-16
0.327778	-10.5	0.320278	-16.5
0.328333	-11.5	0.320833	-15.5
0.328889	-11.5	0.321111	-15
0.329722	-11.5	0.321667	-16
0.330278	-10.5	0.322222	-15
0.330833	-11.5	0.322778	-14.5
0.331389	-11	0.323056	-14.5
0.331667	-11.5	0.323611	-15.5
0.332222	-11.5	0.324167	-14.5
0.332778	-9.5	0.324722	-15.5
0.333333	-10	0.325	-14.5
0.333611	-10.5	0.325556	-15
0.334167	-10.5	0.326389	-16
0.334722	-10	0.326944	-15.5
0.335278	-10	0.3275	-15
0.335556	-11	0.328056	-14.5
0.336111	-9.5	0.328611	-14.5
0.336667	-10	0.328889	-14.5
0.337222	-9.5	0.329722	-14.5
0.337778	-11	0.330278	-14.5
0.338333	-9.5	0.330833	-15
0.338889	-9	0.331111	-14.5
0.339444	-10	0.331667	-14.5
0.34	-10.5	0.332222	-15
0.340556	-9.5	0.332778	-15.5
0.341111	-10	0.333056	-14
0.341389	-10	0.333611	-14
0.341944	-10	0.334167	-14.5
0.3425	-11	0.334722	-14
0.343056	-11	0.335	-14
0.343333	-9.5	0.335556	-13.5
0.343889	-10	0.336111	-14
0.344444	-10.5	0.336667	-12.5
0.345	-10.5	0.336944	-14.5
0.345278	-11.5	0.3375	-14
0.346111	-10.5	0.338056	-14
0.346667	-11	0.338333	-14.5
0.346944	-11	0.338889	-13.5
0.3475	-11	0.339444	-14.5
0.348056	-11.5	0.34	-14.5
0.348611	-11	0.340278	-13.5
0.348889	-12.5	0.340833	-15
0.349444	-11.5	0.341389	-14
0.35	-12	0.341944	-15.5
0.350556	-11	0.342222	-14.5
0.350833	-11.5	0.342778	-15
0.351389	-12.5	0.343333	-15.5
0.351944	-12	0.343889	-15
0.3525	-11.5	0.344167	-15
0.352778	-11.5	0.344722	-16
0.353333	-12	0.345278	-15.5
0.353889	-10	0.345833	-17
0.354444	-11.5	0.346111	-15.5
0.354722	-11.5	0.346667	-15.5
0.355278	-12.5	0.347222	-15.5
0.355833	-12	0.347778	-14.5
0.356389	-11.5	0.348056	-15.5
0.356667	-11.5	0.348611	-14.5
0.357222	-10.5	0.349167	-15.5
0.357778	-11.5	0.349722	-15
0.358333	-11.5	0.35	-14.5
0.358611	-11.5	0.350556	-15
0.359167	-12.5	0.351111	-15.5
0.359722	-11	0.351667	-15.5
0.360278	-12.5	0.351944	-16
0.360833	-12.5	0.3525	-16
0.361389	-11.5	0.353056	-16
0.361944	-11.5	0.353611	-15.5
0.362222	-11	0.353889	-15
0.362778	-9	0.354444	-14.5
0.363333	-11	0.355	-16
0.363889	-10.5	0.355556	-15
0.364167	-10.5	0.355833	-15.5
0.364722	-11	0.356389	-15.5
0.365278	-7	0.356944	-15
0.365833	-11.5	0.3575	-15.5
0.366111	-12.5	0.357778	-15.5
0.366667	-11.5	0.358333	-16
0.367222	-13	0.358889	-16.5
0.367778	-12	0.359444	-13
0.368056	-12.5	0.359722	-16
0.368611	-10.5	0.360278	-14
0.369167	-12.5	0.360833	-17
0.369722	-15.5	0.361389	-14.5
0.37	-12.5	0.361667	-14.5
0.370556	-12.5	0.362222	-15
0.371111	-13	0.362778	-15
0.371667	-12.5	0.363333	-14.5
0.371944	-12.5	0.363611	-12
0.372778	-13	0.364167	-12.5
0.373333	-12	0.364722	-14
0.373889	-13	0.365278	-13
0.374167	-13.5	0.365556	-14.5
0.374722	-13	0.366111	-15
0.375278	-13	0.366667	-13
0.375833	-13	0.367222	-14
0.376111	-12.5	0.3675	-15
0.376667	-13.5	0.368056	-14.5
0.3775	-13	0.368611	-14.5
0.377778	-13	0.369167	-15.5
0.378333	-12.5	0.369444	-12.5
0.378889	-12.5	0.37	-15.5
0.379444	-13	0.370556	-15.5
0.38	-12	0.371111	-15.5
0.380556	-12	0.371389	-16
0.381111	-13	0.371944	-15.5
0.381667	-13	0.3725	-15
0.381944	-11	0.373056	-16
0.3825	-12.5	0.373333	-15.5
0.383056	-12.5	0.373889	-16
0.383611	-11.5	0.374444	-16.5
0.383889	-12	0.375	-16.5
0.384722	-12	0.375278	-17
0.385278	-12.5	0.375833	-16
0.385556	-12	0.376389	-16.5
0.386111	-11.5	0.376944	-15.5
0.386667	-11.5	0.377222	-15.5
0.387222	-12	0.377778	-15
0.3875	-12	0.378333	-15.5
0.388056	-12	0.378889	-16
0.388611	-13	0.379167	-16
0.389167	-12.5	0.379722	-16
0.389722	-12.5	0.380278	-16
0.390278	-11.5	0.380833	-16
0.390833	-12.5	0.381111	-15
0.391111	-12	0.381667	-15
0.391667	-13.5	0.382222	-15.5
0.392222	-13	0.382778	-14.5
0.392778	-13	0.383056	-15
0.393056	-10.5	0.383611	-15
0.393889	-13.5	0.384167	-16.5
0.394444	-14.5	0.384722	-14.5
0.395	-13.5	0.385	-15
0.395278	-14	0.385556	-14
0.395833	-13.5	0.386111	-14
0.396389	-14	0.386389	-15
0.396944	-13	0.386944	-15.5
0.397222	-14	0.3875	-15
0.397778	-14	0.388056	-15.5
0.398333	-13.5	0.388333	-16.5
0.398889	-14	0.388889	-16.5
0.399167	-14.5	0.389444	-17
0.399722	-13.5	0.39	-16
0.400278	-14.5	0.390278	-15
0.400833	-14	0.390833	-15.5
0.401111	-13.5	0.391389	-13.5
0.401667	-14.5	0.391944	-14.5
0.4025	-15	0.392222	-16
0.402778	-14	0.392778	-17
0.403333	-14.5	0.393333	-19
0.403889	-14	0.393889	-18
0.404444	-15	0.394167	-17
0.404722	-13.5	0.394722	-17
0.405278	-14	0.395278	-17.5
0.405833	-14.5	0.395833	-17
0.406389	-13.5	0.396111	-17
0.406667	-12.5	0.396667	-17.5
0.4075	-13	0.397222	-17.5
0.408056	-13.5	0.397778	-16.5
0.408611	-13	0.398056	-16.5
0.408889	-13.5	0.398611	-16.5
0.409444	-13	0.399444	-18
0.41	-12.5	0.4	-17
0.410556	-13.5	0.400278	-17.5
0.410833	-13	0.400833	-17.5
0.411389	-13	0.401389	-18.5
0.411944	-14	0.401944	-18
0.4125	-15.5	0.402222	-17
0.412778	-13.5	0.402778	-17.5
0.413333	-13.5	0.403333	-15.5
0.413889	-14.5	0.403889	-17
0.414444	-14	0.404167	-17.5
0.414722	-16.5	0.404722	-17.5
0.415278	-14.5	0.405278	-16.5
0.415833	-15	0.405833	-16
0.416389	-14	0.406111	-17
0.416667	-15	0.406667	-17.5
0.417222	-14.5	0.407222	-16
0.418056	-15.5	0.407778	-16
0.418889	-15	0.408056	-16.5
0.419444	-16	0.408611	-16
0.42	-22	0.409167	-17
0.420278	-15.5	0.409722	-16.5
0.420833	-15	0.41	-16.5
0.421389	-26	0.410556	-17.5
0.421944	-16	0.411111	-17
0.422222	-15	0.411389	-17
0.422778	-16.5	0.411944	-16.5
0.423333	-15.5	0.4125	-16
0.424167	-14.5	0.413056	-16
0.424444	-15	0.413333	-17
0.425	-15	0.413889	-16
0.425556	-16	0.414444	-16.5
0.426111	-15	0.415	-17
0.426389	-15.5	0.415278	-17
0.426944	-16.5	0.415833	-16.5
0.427778	-15.5	0.416389	-16.5
0.428056	-15	0.416944	-16.5
0.428611	-15.5	0.417222	-16.5
0.429167	-15	0.417778	-17
0.429722	-14	0.418333	-17
0.43	-12	0.418889	-18.5
0.430556	-15	0.419167	-17.5
0.431111	-15	0.419722	-17.5
0.431667	-15.5	0.420278	-18
0.431944	-14	0.420833	-17
0.4325	-13	0.421111	-17
0.433056	-14.5	0.421667	-18
0.433611	-15	0.422222	-17
0.433889	-14.5	0.422778	-17
0.434444	-15	0.423056	-17.5
0.435	-16.5	0.423611	-17.5
0.435556	-14.5	0.424167	-17.5
0.435833	-14.5	0.424722	-17.5
0.436389	-15	0.425	-18
0.436944	-14.5	0.425556	-18
0.4375	-14.5	0.426111	-16.5
0.437778	-15.5	0.426667	-17
0.438333	-15.5	0.426944	-17.5
0.438889	-16.5	0.4275	-17.5
0.439444	-14.5	0.428056	-17.5
0.439722	-16.5	0.428611	-15.5
0.440833	-16.5	0.428889	-16.5
0.441389	-15.5	0.429444	-18
0.441667	-15.5	0.43	-17.5
0.442222	-15.5	0.430556	-17
0.442778	-15.5	0.430833	-16.5
0.443333	-16	0.431389	-17
0.443611	-16.5	0.431944	-18
0.444444	-16.5	0.4325	-17.5
0.445	-16.5	0.432778	-17.5
0.445278	-16	0.433333	-17
0.445833	-17	0.433889	-18
0.446389	-16.5	0.434444	-18
0.446944	-17	0.434722	-18.5
0.447222	-16.5	0.435278	-18
0.448056	-14.5	0.435833	-18.5
0.448611	-17	0.436389	-18
0.449167	-15.5	0.436667	-17.5
0.449444	-16.5	0.437222	-18
0.45	-17	0.437778	-18
0.450556	-17	0.438333	-18
0.451111	-16.5	0.438611	-18.5
0.451389	-16.5	0.439167	-18.5
0.452222	-16	0.439722	-19
0.453056	-15.5	0.440278	-18.5
0.453333	-16.5	0.440556	-18.5
0.453889	-11	0.441111	-17
0.454444	-16.5	0.441667	-18
0.455	-14	0.442222	-18.5
0.455278	-16	0.4425	-18.5
0.455833	-15.5	0.443056	-18.5
0.456389	-15	0.443611	-18.5
0.456944	-16.5	0.444167	-20.5
0.457222	-15	0.444722	-19
0.457778	-15.5	0.445278	-18.5
0.458333	-16	0.445833	-19
0.458889	-17	0.446111	-18.5
0.459167	-17	0.446667	-19
0.459722	-16	0.447222	-18
0.460278	-16.5	0.447778	-19
0.460833	-15.5	0.448056	-19
0.461111	-16	0.448611	-19.5
0.461667	-16	0.449167	-18.5
0.462222	-16.5	0.449722	-18.5
0.462778	-16.5	0.45	-19
0.463056	-17	0.450556	-18
0.463611	-16.5	0.451111	-19
0.464167	-19.5	0.451667	-18.5
0.464722	-16.5	0.451944	-18.5
0.465	-16	0.4525	-18.5
0.465556	-16	0.453056	-19.5
0.466111	-17	0.453611	-17.5
0.466667	-17	0.453889	-18
0.466944	-17	0.454444	-18
0.4675	-18	0.455	-19
0.468056	-16.5	0.455833	-17.5
0.468611	-17.5	0.456111	-18
0.468889	-18	0.456667	-18
0.469444	-17.5	0.457222	-19
0.470278	-17	0.457778	-18
0.470556	-17.5	0.458056	-18.5
0.471111	-18	0.458611	-18
0.471944	-15.5	0.459167	-19
0.472222	-17.5	0.459722	-18
0.472778	-17.5	0.46	-19.5
0.473333	-16.5	0.460556	-18.5
0.473889	-17	0.461111	-19.5
0.474167	-16	0.461389	-18.5
0.474722	-17.5	0.461944	-18.5
0.475556	-15.5	0.4625	-18.5
0.476111	-17	0.463056	-18.5
0.476389	-16.5	0.463333	-19
0.476944	-16	0.464167	-18.5
0.4775	-16.5	0.464722	-19
0.478056	-14	0.465278	-18.5
0.478333	-16.5	0.465556	-18.5
0.479167	-16	0.466111	-20.5
0.479722	-16.5	0.466667	-19.5
0.48	-16	0.467222	-19.5
0.480833	-17.5	0.4675	-19.5
0.481389	-17.5	0.468056	-20
0.481944	-17.5	0.468611	-19
0.482222	-17	0.469167	-19.5
0.482778	-16.5	0.469444	-20.5
0.483333	-17	0.47	-19.5
0.483889	-18	0.470556	-18.5
0.484167	-17.5	0.471111	-18
0.484722	-17	0.471389	-19
0.485278	-17	0.471944	-19.5
0.485833	-18	0.4725	-18
0.486111	-17.5	0.473056	-19.5
0.486667	-17.5	0.473333	-17.5
0.487222	-17	0.473889	-19
0.487778	-19	0.474444	-19.5
0.488333	-17.5	0.475	-19
0.488889	-19	0.475278	-18.5
0.489444	-18	0.475833	-18.5
0.489722	-18	0.476667	-18.5
0.490278	-17.5	0.476944	-19
0.490833	-18.5	0.4775	-19.5
0.491389	-18	0.478056	-18
0.491667	-18	0.478611	-18.5
0.492222	-19	0.478889	-18.5
0.492778	-18.5	0.479444	-19
0.493333	-18	0.48	-19
0.493611	-17.5	0.480556	-19.5
0.494167	-18	0.480833	-18
0.494722	-19	0.481389	-20
0.495278	-19	0.481944	-19.5
0.495556	-18.5	0.4825	-20
0.496111	-18	0.482778	-19.5
0.496667	-18	0.483333	-20
0.497222	-19.5	0.483889	-19
0.4975	-17.5	0.484444	-20
0.498056	-18.5	0.484722	-19
0.498889	-18	0.485278	-19.5
0.499167	-17.5	0.485833	-19.5
0.499722	-17.5	0.486389	-19.5
0.500278	-18.5	0.486667	-20
0.500833	-17	0.487222	-19.5
0.501111	-17	0.487778	-19.5
0.501667	-17	0.488333	-19
0.502222	-17.5	0.488611	-20
0.502778	-18.5	0.489167	-20
0.503333	-18	0.489722	-20.5
0.503889	-15	0.490278	-20.5
0.504444	-17	0.490556	-20
0.505	-18	0.491111	-20
0.505278	-17	0.491667	-19.5
0.505833	-17.5	0.492222	-19
0.506389	-18	0.4925	-20.5
0.506944	-17.5	0.493333	-22
0.507222	-18	0.493889	-21
0.508056	-17.5	0.494167	-20
0.508611	-18	0.494722	-21.5
0.508889	-18.5	0.495278	-20
0.509444	-17.5	0.495833	-19.5
0.51	-19	0.496111	-19.5
0.510556	-17.5	0.496667	-19.5
0.510833	-17.5	0.497222	-19.5
0.511389	-18.5	0.497778	-20
0.511944	-18	0.498333	-19.5
0.5125	-19	0.498889	-19
0.512778	-19	0.499444	-20
0.513333	-17.5	0.5	-19.5
0.513889	-20	0.500278	-20
0.514444	-18	0.500833	-19.5
0.514722	-18	0.501389	-18.5
0.515278	-18.5	0.501944	-20
0.515833	-18.5	0.502222	-19.5
0.516389	-18.5	0.502778	-20
0.516667	-18	0.503333	-19
0.517222	-19	0.503889	-20
0.517778	-18	0.504167	-20.5
0.518333	-19	0.504722	-20
0.518889	-19	0.505278	-19
0.519444	-18	0.505833	-19
0.52	-18	0.506111	-19.5
0.520556	-18	0.506667	-20
0.521111	-17.5	0.507222	-19.5
0.521667	-18.5	0.507778	-20
0.522222	-16.5	0.508056	-20
0.5225	-18	0.508611	-20
0.523056	-16	0.509167	-20
0.523611	-17.5	0.509722	-19.5
0.524167	-17	0.51	-20
0.524444	-17.5	0.510556	-19.5
0.525	-16.5	0.511111	-20
0.525556	-17	0.511389	-20
0.526111	-17.5	0.511944	-19.5
0.526389	-18	0.5125	-20
0.526944	-17.5	0.513056	-21
0.5275	-18	0.513333	-19
0.528056	-18.5	0.513889	-20.5
0.528333	-18.5	0.514444	-19.5
0.528889	-18	0.515	-20
0.529444	-17.5	0.515278	-20
0.53	-17.5	0.515833	-20
0.530278	-19	0.516389	-19.5
0.531111	-18	0.516944	-20
0.531667	-18	0.517222	-19.5
0.531944	-17.5	0.517778	-19
0.5325	-18	0.518333	-19
0.533333	-19	0.518889	-20
0.533889	-18	0.519167	-18.5
0.534167	-19.5	0.519722	-19
0.534722	-18.5	0.520278	-19.5
0.535278	-18.5	0.520833	-19.5
0.535833	-19.5	0.521111	-18.5
0.536111	-19.5	0.521667	-19
0.536944	-18.5	0.522222	-19.5
0.5375	-19	0.522778	-19
0.537778	-19	0.523056	-18.5
0.538333	-19.5	0.523611	-19
0.538889	-19	0.524167	-19.5
0.539722	-19	0.524722	-19
0.54	-19	0.525	-19
0.540556	-19	0.525556	-20
0.541111	-18.5	0.526111	-19
0.541667	-19	0.526667	-19.5
0.542222	-18.5	0.526944	-20
0.542778	-19.5	0.5275	-20
0.543333	-19	0.528056	-19
0.543889	-18.5	0.528611	-20
0.544444	-18.5	0.528889	-20
0.545	-17	0.529444	-20
0.545278	-18	0.53	-19.5
0.546111	-19	0.530556	-19.5
0.546667	-23	0.530833	-19.5
0.547222	-18	0.531389	-18.5
0.5475	-18	0.531944	-19.5
0.548333	-19	0.5325	-20
0.548889	-19	0.532778	-20.5
0.549167	-19.5	0.533333	-20.5
0.549722	-19	0.533889	-20
0.550278	-17.5	0.534444	-20.5
0.550833	-17.5	0.534722	-20
0.551111	-18.5	0.535278	-20
0.551667	-17	0.535833	-20.5
0.552222	-18.5	0.536389	-20
0.552778	-18.5	0.536667	-20
0.553056	-18.5	0.537222	-20
0.553611	-18	0.537778	-20.5
0.554167	-17.5	0.538333	-21
0.554722	-19	0.538611	-20.5
0.555	-18	0.539167	-20
0.555556	-18.5	0.539722	-20.5
0.556111	-18.5	0.540278	-20
0.556667	-17.5	0.540556	-19.5
0.556944	-19.5	0.541111	-20.5
0.5575	-18	0.541667	-20.5
0.558056	-20	0.542222	-20
0.558611	-17	0.5425	-20.5
0.558889	-19	0.543056	-21
0.559444	-19	0.543611	-21
0.56	-19	0.544167	-20
0.560556	-19	0.544444	-20
0.561111	-19.5	0.545	-19.5
0.561667	-19	0.545556	-19.5
0.562222	-19	0.546111	-20
0.562778	-19	0.546389	-20.5
0.563056	-18.5	0.546944	-20
0.563889	-18.5	0.5475	-19
0.564444	-18	0.548056	-18.5
0.564722	-18.5	0.548333	-19.5
0.565278	-18.5	0.548889	-19.5
0.565833	-17.5	0.549444	-19.5
0.566667	-19	0.55	-20
0.566944	-18.5	0.550278	-19.5
0.5675	-17.5	0.550833	-19.5
0.568056	-17	0.551389	-20
0.568333	-18	0.551944	-20
0.568889	-18.5	0.5525	-20
0.569444	-19	0.553056	-20.5
0.57	-17.5	0.553611	-20.5
0.570278	-17.5	0.553889	-19
0.570833	-20.5	0.554444	-19.5
0.571389	-17.5	0.555	-19.5
0.572222	-18	0.555556	-20
0.572778	-17.5	0.555833	-20
0.573333	-18.5	0.556389	-20
0.574167	-19.5	0.556944	-20
0.574444	-19	0.5575	-20.5
0.575	-18.5	0.557778	-20
0.575556	-18	0.558333	-19.5
0.576111	-16.5	0.558889	-20.5
0.576389	-18.5	0.559444	-20
0.576944	-20.5	0.559722	-19.5
0.5775	-18	0.560278	-20.5
0.578056	-18	0.560833	-20
0.578333	-20	0.561389	-20
0.579444	-19.5	0.561667	-20.5
0.58	-19	0.562222	-18.5
0.580278	-19.5	0.562778	-20.5
0.580833	-19.5	0.563333	-20
0.581389	-19.5	0.563611	-20
0.581944	-18.5	0.564167	-19.5
0.582222	-19	0.564722	-19
0.582778	-18.5	0.565278	-20
0.583333	-19	0.565556	-21.5
0.583889	-19	0.566111	-19.5
0.584167	-18.5	0.566667	-18.5
0.584722	-20	0.567222	-19
0.585278	-19.5	0.5675	-20
0.585833	-18	0.568056	-18.5
0.586389	-19.5	0.568611	-19
0.586944	-19	0.569167	-20
0.5875	-19.5	0.569444	-19.5
0.587778	-18.5	0.570278	-18.5
0.588333	-19	0.570833	-19.5
0.589167	-18.5	0.571111	-20.5
0.589722	-21	0.571667	-20
0.59	-19	0.572222	-19.5
0.590556	-19.5	0.572778	-20
0.591389	-16	0.573056	-20
0.591667	-18.5	0.573611	-19.5
0.592222	-19	0.574167	-21.5
0.592778	-18	0.574722	-20
0.593333	-18	0.575	-20.5
0.593611	-19	0.575556	-20
0.594167	-19.5	0.576111	-20
0.594722	-19	0.576667	-20.5
0.595278	-17.5	0.576944	-20
0.595833	-18	0.5775	-20
0.596389	-18	0.578056	-20.5
0.596944	-18.5	0.578611	-21
0.5975	-17.5	0.578889	-20.5
0.598056	-18	0.579444	-20.5
0.598611	-18.5	0.58	-19.5
0.599167	-20	0.580556	-21
0.599722	-18.5	0.580833	-21
0.600278	-19.5	0.581389	-20
0.600833	-19.5	0.581944	-20.5
0.601111	-19	0.5825	-21.5
0.601944	-19.5	0.582778	-19.5
0.6025	-19	0.583333	-20.5
0.603056	-18.5	0.583889	-21
0.603333	-18.5	0.584444	-20.5
0.603889	-20	0.584722	-21
0.604444	-19.5	0.585278	-21.5
0.605	-20	0.585833	-20
0.605556	-18.5	0.586389	-20.5
0.606389	-19.5	0.586667	-21.5
0.606944	-19.5	0.587222	-22
0.607222	-19.5	0.588056	-20
0.607778	-19	0.588333	-21
0.608333	-18.5	0.588889	-20.5
0.608889	-19	0.589444	-20.5
0.609444	-17.5	0.59	-20.5
0.61	-20	0.590278	-21
0.610556	-20	0.590833	-20.5
0.610833	-19.5	0.591389	-21
0.611389	-20	0.591944	-20.5
0.611944	-19	0.592222	-18
0.6125	-19.5	0.592778	-20.5
0.612778	-18	0.593333	-19.5
0.613333	-19	0.593889	-20
0.613889	-18.5	0.594444	-20.5
0.614444	-18.5	0.595	-20
0.614722	-17.5	0.595556	-20
0.615556	-18	0.596111	-19.5
0.616111	-18.5	0.596389	-21.5
0.616667	-18	0.596944	-21
0.616944	-17.5	0.5975	-20.5
0.6175	-18.5	0.598056	-20
0.618056	-17	0.598611	-20
0.618333	-18.5	0.599167	-20
0.619167	-17.5	0.599722	-19.5
0.619722	-19.5	0.6	-20
0.620278	-18	0.600556	-20.5
0.620556	-18	0.601111	-20
0.621111	-18.5	0.601667	-20.5
0.621667	-18	0.601944	-21.5
0.622222	-18.5	0.6025	-21
0.6225	-18.5	0.603056	-20
0.623056	-19	0.603611	-20
0.623611	-19	0.603889	-20
0.624167	-21.5	0.604444	-20
0.624444	-19	0.605	-21
0.625	-19.5	0.605556	-20.5
0.625556	-18	0.605833	-19.5
0.626111	-20	0.606389	-20
0.626389	-19	0.606944	-20
0.627222	-19.5	0.6075	-20.5
0.627778	-19.5	0.607778	-20
0.628056	-19	0.608333	-20
0.628611	-19.5	0.608889	-20.5
0.629167	-19.5	0.609444	-20.5
0.629722	-19	0.609722	-20.5
0.63	-19	0.610278	-16
0.630556	-19	0.610833	-19
0.631111	-19	0.611389	-19
0.631944	-19.5	0.611667	-19.5
0.632222	-20	0.612222	-18.5
0.632778	-19	0.612778	-19
0.633611	-19	0.613333	-19.5
0.633889	-20.5	0.613611	-19.5
0.634444	-19.5	0.614167	-19.5
0.635	-20	0.614722	-20.5
0.635556	-20	0.615278	-21.5
0.635833	-20	0.615556	-19
0.636389	-20	0.616111	-19.5
0.636944	-19	0.616667	-19.5
0.6375	-19.5	0.617222	-20
0.637778	-17.5	0.6175	-19.5
0.638611	-19.5	0.618056	-19.5
0.639167	-19	0.618611	-18.5
0.639722	-19.5	0.619167	-19
0.64	-19.5	0.619444	-19.5
0.640556	-19	0.62	-19.5
0.641111	-19	0.620556	-20
0.641667	-18.5	0.621111	-20.5
0.641944	-19	0.621389	-19.5
0.642778	-18.5	0.621944	-20.5
0.643333	-19.5	0.6225	-19.5
0.643611	-18.5	0.623056	-20
0.644167	-18	0.623333	-20.5
0.644722	-18.5	0.623889	-20.5
0.645278	-18	0.624444	-20.5
0.645556	-18.5	0.625	-21
0.646111	-19.5	0.625278	-19.5
0.646667	-18.5	0.625833	-20
0.647222	-19	0.626389	-18.5
0.647778	-19	0.626944	-20
0.648333	-18.5	0.627222	-19
0.648889	-19.5	0.627778	-21
0.649167	-18.5	0.628611	-19.5
0.649722	-19	0.628889	-19.5
0.650278	-19	0.629444	-20
0.650833	-19.5	0.63	-16
0.651111	-18.5	0.630556	-19.5
0.651667	-18	0.630833	-21
0.6525	-18.5	0.631389	-20.5
0.653056	-19.5	0.631944	-21.5
0.653611	-19.5	0.6325	-21.5
0.654167	-19.5	0.632778	-19.5
0.654722	-19	0.633333	-20.5
0.655	-18.5	0.633889	-20.5
0.655556	-19.5	0.634444	-19
0.656111	-19.5	0.634722	-21
0.656667	-19.5	0.635278	-18.5
0.656944	-20	0.635833	-20
0.6575	-18.5	0.636389	-20.5
0.658056	-19.5	0.636667	-20
0.658611	-19.5	0.637222	-19.5
0.658889	-19.5	0.637778	-19.5
0.659444	-18.5	0.638333	-20
0.66	-19	0.638611	-19.5
0.660833	-18.5	0.639167	-20.5
0.661111	-18	0.639722	-20
0.661667	-18.5	0.640278	-19.5
0.662222	-18	0.640556	-19.5
0.662778	-19	0.641111	-19
0.663056	-17	0.641944	-19
0.663611	-18.5	0.642222	-22
0.664167	-17.5	0.642778	-21.5
0.664722	-18	0.643333	-20.5
0.665	-17.5	0.643889	-21.5
0.665556	-19	0.644167	-21
0.666111	-17	0.644722	-21.5
0.666389	-17.5	0.645278	-20.5
0.666944	-18	0.645833	-19.5
0.6675	-18.5	0.646111	-19.5
0.668056	-18	0.646667	-20.5
0.668333	-18.5	0.647222	-19.5
0.668889	-18	0.647778	-20.5
0.669444	-19	0.648056	-19.5
0.67	-19	0.648611	-20.5
0.670278	-18.5	0.649167	-21
0.670833	-18	0.649722	-20
0.671667	-19	0.65	-21.5
0.672222	-19	0.650556	-20
0.6725	-18.5	0.651111	-20.5
0.673056	-19	0.651667	-20
0.673611	-19	0.651944	-20
0.674167	-19	0.6525	-20
0.674444	-18.5	0.653056	-20.5
0.675	-18	0.653611	-19.5
0.675556	-19.5	0.653889	-20
0.676111	-19	0.654444	-19.5
0.676389	-19	0.655	-21
0.676944	-19	0.655556	-21.5
0.6775	-18	0.655833	-21
0.678056	-19	0.656389	-20.5
0.678611	-19	0.656944	-19.5
0.679167	-19	0.6575	-19.5
0.679722	-19	0.657778	-20
0.68	-20.5	0.658333	-21
0.680556	-19	0.658889	-21.5
0.681111	-18.5	0.659444	-20.5
0.681667	-19.5	0.66	-20.5
0.681944	-19.5	0.660556	-21
0.6825	-20	0.661111	-20.5
0.683056	-19.5	0.661389	-21
0.683611	-19.5	0.661944	-20.5
0.683889	-19.5	0.6625	-19
0.684444	-20	0.663056	-20
0.685	-20.5	0.663333	-20
0.685556	-20	0.663889	-17.5
0.685833	-19.5	0.664444	-24
0.686389	-19	0.665	-17
0.686944	-19.5	0.665278	-17.5
0.687778	-18	0.665833	-19
0.688056	-18	0.666389	-18.5
0.688611	-18	0.666944	-19.5
0.689167	-18	0.667222	-20
0.689722	-17.5	0.667778	-19
0.69	-18	0.668333	-19.5
0.690556	-19	0.668889	-19.5
0.691111	-17.5	0.669167	-21
0.691389	-18.5	0.669722	-19.5
0.691944	-17.5	0.670278	-20
0.6925	-18	0.670833	-21.5
0.693056	-18.5	0.671111	-18
0.693333	-18	0.671667	-19
0.693889	-19	0.672222	-20.5
0.694444	-18	0.672778	-20.5
0.695	-18.5	0.673056	-20
0.695278	-19.5	0.673611	-21
0.695833	-18.5	0.674167	-22.5
0.696389	-18.5	0.674722	-22.5
0.696944	-18.5	0.675	-21.5
0.697222	-19	0.675556	-21
0.697778	-19	0.676111	-21
0.698333	-18.5	0.676667	-21.5
0.698889	-19	0.676944	-20.5
0.699167	-19.5	0.677778	-21
0.699722	-18.5	0.678333	-19
0.700278	-18.5	0.678889	-20.5
0.700833	-19	0.679167	-20.5
0.701111	-18.5	0.679722	-22.5
0.701667	-19	0.680278	-21.5
0.702222	-18.5	0.680833	-21
0.702778	-18.5	0.681111	-21
0.703056	-19	0.681667	-21.5
0.703611	-17.5	0.682222	-21
0.704167	-19.5	0.6825	-19
0.704722	-18.5	0.683056	-21
0.705278	-18	0.683611	-20
0.705833	-18	0.684167	-20.5
0.706389	-20	0.684444	-20.5
0.706944	-19	0.685278	-20
0.707222	-19	0.685833	-20
0.707778	-18.5	0.686389	-19.5
0.708333	-18.5	0.686667	-21
0.708889	-18.5	0.687222	-19
0.709167	-14.5	0.687778	-20
0.709722	-18	0.688333	-20
0.710278	-17.5	0.688611	-20.5
0.710833	-18.5	0.689167	-19.5
0.711111	-18	0.689722	-21
0.711667	-18.5	0.690278	-20
0.712222	-17.5	0.690556	-20
0.712778	-17	0.691111	-19
0.713056	-18	0.691667	-18
0.713611	-17.5	0.692222	-19
0.714167	-17	0.6925	-20.5
0.714722	-17.5	0.693056	-19
0.715	-18.5	0.693611	-20
0.715556	-17.5	0.694167	-19
0.716389	-17.5	0.694444	-19.5
0.716667	-17.5	0.695	-20
0.717222	-17.5	0.695833	-20.5
0.717778	-18	0.696111	-19.5
0.718333	-19	0.696667	-20
0.718889	-18.5	0.697222	-20.5
0.719444	-18.5	0.697778	-20.5
0.72	-19	0.698056	-20
0.720278	-19	0.698611	-21
0.720833	-18	0.699167	-19.5
0.721389	-19	0.699722	-20
0.721944	-18.5	0.7	-19.5
0.722222	-18.5	0.700556	-20.5
0.722778	-19	0.701111	-20
0.723611	-18.5	0.701667	-20
0.724167	-18.5	0.701944	-20.5
0.724444	-18.5	0.7025	-21
0.725	-19	0.703056	-21
0.725556	-15.5	0.703611	-19
0.726111	-19	0.703889	-19
0.726389	-18.5	0.704444	-20.5
0.726944	-18	0.705	-20.5
0.7275	-19.5	0.705556	-21.5
0.728056	-19.5	0.705833	-20.5
0.728333	-15.5	0.706389	-21.5
0.728889	-20.5	0.706944	-20.5
0.729444	-19	0.7075	-20.5
0.73	-19	0.707778	-21.5
0.730278	-19.5	0.708333	-20.5
0.730833	-19	0.708889	-20
0.731389	-19	0.709444	-22
0.731944	-21	0.709722	-19
0.732222	-19.5	0.710278	-21
0.732778	-19.5	0.710833	-20
0.733333	-18.5	0.711389	-19.5
0.733889	-19	0.711667	-19
0.734167	-19	0.712222	-19.5
0.734722	-18	0.712778	-19
0.735278	-18	0.713333	-19.5
0.735833	-18	0.713889	-19.5
0.736111	-17.5	0.714444	-19
0.736667	-19	0.715	-20
0.737222	-17.5	0.715278	-21
0.737778	-18.5	0.715833	-20
0.738056	-17	0.716389	-20.5
0.738611	-18	0.716944	-19.5
0.739167	-17.5	0.717222	-20
0.739722	-17.5	0.717778	-20.5
0.74	-17	0.718333	-20.5
0.740556	-21	0.718889	-19.5
0.741111	-20	0.719167	-19.5
0.741389	-17	0.719722	-20.5
0.741944	-18	0.720278	-20
0.7425	-17	0.720833	-21.5
0.743056	-18.5	0.721111	-18
0.743333	-18	0.721667	-20.5
0.743889	-18	0.722222	-20
0.744444	-19	0.722778	-20.5
0.745	-17.5	0.723056	-20
0.745278	-17	0.723611	-20.5
0.746111	-19.5	0.724167	-20.5
0.746667	-17.5	0.724722	-21
0.747222	-18.5	0.725	-19.5
0.7475	-18.5	0.725556	-20
0.748056	-18.5	0.726111	-20.5
0.748611	-18	0.726667	-20.5
0.749167	-18.5	0.726944	-20
0.749722	-19.5	0.7275	-20.5
0.750278	-17.5	0.728056	-19.5
0.750833	-18.5	0.728889	-21
0.751111	-20	0.729167	-21.5
0.751667	-19	0.729722	-21
0.752222	-19.5	0.730278	-21
0.752778	-18.5	0.730833	-20
0.753056	-18.5	0.731111	-21
0.753611	-19	0.731944	-21
0.754167	-19.5	0.7325	-21
0.754722	-19	0.732778	-20.5
0.755	-18	0.733333	-21
0.755556	-18.5	0.733889	-20
0.756111	-18.5	0.734444	-21
0.756667	-17.5	0.734722	-19.5
0.756944	-29	0.735278	-20.5
0.7575	-19.5	0.736111	-20.5
0.758056	-19	0.736389	-19
0.758611	-18.5	0.736944	-20.5
0.758889	-22.5	0.7375	-20
0.759444	-18.5	0.738056	-21
0.76	-18	0.738333	-19.5
0.760833	-16.5	0.738889	-20
0.761111	-18	0.739444	-20
0.761667	-18.5	0.74	-19
0.762222	-19.5	0.740278	-19.5
0.762778	-18.5	0.740833	-19.5
0.763056	-15	0.741389	-19
0.763611	-18	0.741944	-19.5
0.764167	-17	0.742222	-19.5
0.764722	-18	0.742778	-19.5
0.765	-21.5	0.743333	-20.5
0.765556	-18	0.743889	-23.5
0.766111	-16.5	0.744167	-20
0.766389	-18.5	0.744722	-20
0.766944	-18	0.745278	-17
0.7675	-18	0.745833	-20
0.768056	-18.5	0.746111	-16.5
0.768333	-18.5	0.746667	-18.5
0.768889	-19	0.747222	-20
0.769444	-17.5	0.747778	-20
0.77	-18.5	0.748056	-20.5
0.770556	-18	0.748611	-20
0.771111	-18	0.749167	-20.5
0.771667	-18	0.749722	-19.5
0.772222	-18.5	0.75	-20
0.773056	-19	0.750556	-20.5
0.773611	-19	0.751111	-20.5
0.774167	-19	0.751667	-20
0.774444	-18.5	0.751944	-20
0.775	-18	0.7525	-21
0.775833	-18.5	0.753056	-20.5
0.776111	-20	0.753611	-21
0.776667	-18.5	0.753889	-21
0.777222	-18	0.754444	-20.5
0.777778	-18.5	0.755	-20
0.778056	-19.5	0.755556	-20
0.778611	-19.5	0.755833	-20.5
0.779167	-18.5	0.756389	-20
0.779722	-19	0.756944	-20
0.78	-19	0.7575	-20
0.780556	-19.5	0.757778	-20.5
0.781111	-19	0.758333	-19.5
0.781667	-19	0.758889	-20.5
0.781944	-19.5	0.759444	-19.5
0.7825	-18	0.759722	-20
0.783056	-18.5	0.760278	-19.5
0.783611	-18	0.760833	-19.5
0.783889	-18	0.761389	-19
0.784444	-18.5	0.761667	-20
0.785	-14	0.762222	-20
0.785556	-19	0.762778	-19.5
0.786111	-18	0.763333	-19.5
0.786667	-18.5	0.763611	-18.5
0.787222	-18	0.764167	-18.5
0.787778	-17.5	0.764722	-20
0.788889	-17	0.765278	-20
0.789444	-17	0.765556	-19.5
0.789722	-18	0.766111	-18.5
0.790278	-17	0.766667	-20
0.790833	-17.5	0.767222	-19.5
0.791389	-17	0.7675	-21
0.791667	-18.5	0.768056	-20
0.792222	-18.5	0.768611	-21
0.792778	-10	0.769167	-21.5
0.793333	-17	0.769444	-20
0.793611	-18	0.77	-19.5
0.794167	-18.5	0.770556	-20
0.794722	-18	0.771111	-21
0.795278	-19.5	0.771389	-20.5
0.795833	-19	0.771944	-20.5
0.796389	-18.5	0.7725	-20
0.796944	-18.5	0.773056	-22
0.797222	-16.5	0.773333	-20.5
0.797778	-18	0.773889	-20
0.798333	-18	0.774444	-19.5
0.798889	-18.5	0.775	-20.5
0.799167	-17.5	0.775278	-20
0.799722	-18	0.775833	-19
0.800278	-20.5	0.776389	-21
0.800833	-18.5	0.776944	-20
0.801111	-18.5	0.777222	-20
0.801667	-18	0.777778	-20.5
0.802222	-19.5	0.778333	-21.5
0.802778	-19.5	0.778889	-20.5
0.803056	-18	0.779167	-21
0.803611	-19.5	0.779722	-20.5
0.804167	-17.5	0.780278	-20
0.804722	-19	0.780833	-20.5
0.805	-20	0.781111	-19.5
0.805556	-18	0.781667	-20
0.806389	-18	0.782222	-20.5
0.806944	-18.5	0.7825	-20.5
0.807222	-18.5	0.783056	-19.5
0.807778	-19	0.783611	-20
0.808333	-12	0.784167	-20
0.808889	-18	0.784444	-20.5
0.809167	-17.5	0.785	-20
0.809722	-18	0.785833	-19.5
0.810278	-16.5	0.786389	-20.5
0.810833	-20.5	0.786667	-20
0.811111	-17	0.787222	-19.5
0.811667	-17	0.787778	-19.5
0.812222	-17.5	0.788333	-20
0.812778	-11.5	0.788611	-19
0.813056	-17	0.789167	-20
0.813889	-17	0.789722	-19.5
0.814444	-16	0.790278	-20
0.814722	-17	0.790556	-21
0.815278	-17	0.791111	-20
0.815833	-16.5	0.791667	-20
0.816389	-16.5	0.792222	-19.5
0.816667	-16.5	0.7925	-21
0.817222	-18.5	0.793056	-20.5
0.817778	-17	0.793611	-19.5
0.818333	-17	0.794167	-20
0.818611	-17	0.794444	-20
0.819167	-17	0.795	-21
0.819722	-17	0.795556	-20.5
0.820278	-17.5	0.796111	-20.5
0.820556	-16.5	0.796389	-20
0.821111	-17	0.796944	-18
0.821667	-19	0.7975	-20
0.822222	-20.5	0.798056	-19.5
0.8225	-18	0.798333	-20.5
0.823056	-19	0.798889	-21.5
0.823611	-17.5	0.799444	-20
0.824167	-19	0.8	-21
0.824444	-18.5	0.800278	-20
0.825	-18.5	0.800833	-20.5
0.825556	-18	0.801389	-20
0.826111	-17.5	0.801944	-20.5
0.826667	-17.5	0.802222	-21
0.827222	-18	0.802778	-22
0.827778	-18	0.803611	-19.5
0.828056	-17.5	0.803889	-22.5
0.828611	-18.5	0.804444	-20.5
0.829167	-17.5	0.805	-20
0.829722	-18.5	0.805556	-20.5
0.83	-19	0.805833	-19.5
0.830556	-18	0.806389	-20
0.831111	-18.5	0.806944	-20
0.831667	-18.5	0.8075	-20
0.831944	-18.5	0.807778	-21
0.8325	-18.5	0.808333	-20
0.833056	-18	0.808889	-19
0.833611	-19	0.809444	-19.5
0.833889	-17	0.809722	-20.5
0.834444	-17.5	0.810278	-19
0.835	-17.5	0.810833	-19.5
0.835556	-18.5	0.811389	-19
0.835833	-18	0.811667	-19.5
0.836389	-17	0.812222	-20
0.836944	-17	0.812778	-20.5
0.8375	-17.5	0.813333	-20.5
0.837778	-17.5	0.813611	-20.5
0.838333	-16	0.814167	-19.5
0.838889	-16.5	0.814722	-21.5
0.839444	-17	0.815278	-21
0.839722	-16.5	0.815556	-20
0.840278	-17	0.816111	-20.5
0.840833	-17.5	0.816667	-20.5
0.841389	-17.5	0.817222	-20.5
0.841667	-17	0.8175	-19.5
0.8425	-17	0.818056	-19
0.843056	-16.5	0.818611	-21
0.843333	-17.5	0.819167	-20
0.843889	-16.5	0.819444	-20.5
0.844444	-15	0.82	-21.5
0.845	-16.5	0.820556	-21.5
0.845278	-17	0.821111	-19.5
0.845833	-19	0.821667	-20.5
0.846389	-17.5	0.822222	-20.5
0.846944	-16.5	0.822778	-20.5
0.847222	-16	0.823056	-19
0.847778	-18	0.823611	-20.5
0.848333	-19	0.824167	-21
0.849167	-19.5	0.824722	-20.5
0.849444	-17.5	0.825	-20.5
0.85	-17.5	0.825556	-19.5
0.850556	-17.5	0.826111	-20
0.851111	-18	0.826667	-20
0.851667	-17.5	0.826944	-20
0.852222	-16	0.8275	-21
0.852778	-20.5	0.828056	-20
0.853056	-17.5	0.828611	-21
0.853611	-18	0.828889	-20
0.854167	-19	0.829444	-20.5
0.854722	-17.5	0.83	-21
0.855	-17	0.830833	-21.5
0.855556	-18	0.831111	-21
0.856111	-16.5	0.831667	-20
0.856667	-17	0.832222	-20
0.856944	-17.5	0.8325	-20
0.857778	-17	0.833056	-21.5
0.858333	-17	0.833611	-20.5
0.858889	-17	0.834167	-20
0.859444	-16	0.834444	-20
0.86	-16	0.835	-20
0.860833	-17	0.835556	-20
0.861389	-17	0.836111	-19.5
0.861944	-16.5	0.836389	-20.5
0.8625	-16	0.836944	-20.5
0.862778	-16.5	0.8375	-20
0.863333	-16.5	0.838056	-19.5
0.863889	-16	0.838333	-20
0.864444	-16	0.838889	-20
0.864722	-17	0.839722	-20
0.865278	-17	0.840278	-19.5
0.865833	-16.5	0.840556	-20
0.866389	-17.5	0.841111	-19
0.866667	-17	0.841667	-20
0.867222	-17.5	0.842222	-19.5
0.867778	-17.5	0.8425	-20
0.868333	-17.5	0.843056	-20
0.868611	-17.5	0.843611	-19.5
0.869167	-16.5	0.844167	-19.5
0.869722	-17	0.844444	-20.5
0.870278	-17	0.845	-20
0.870556	-18.5	0.845556	-20
0.871111	-18	0.846111	-20
0.871667	-17	0.846389	-16
0.872222	-21.5	0.846944	-18.5
0.8725	-18	0.8475	-19
0.873056	-16.5	0.848056	-18
0.873611	-17.5	0.848333	-19
0.874167	-17.5	0.848889	-19
0.874444	-17	0.849444	-16
0.875	-17	0.85	-18.5
0.875556	-16.5	0.850278	-20
0.876111	-17.5	0.850833	-19.5
0.876389	-19	0.851389	-20.5
0.876944	-17	0.851944	-19
0.8775	-17.5	0.852222	-20
0.878056	-17.5	0.852778	-19.5
0.878333	-17.5	0.853333	-19.5
0.878889	-18	0.853889	-19
0.879444	-17.5	0.854167	-20
0.88	-17.5	0.854722	-19.5
0.880278	-18	0.855278	-20
0.880833	-17.5	0.855556	-19.5
0.881389	-18	0.856111	-19.5
0.881944	-17	0.856667	-19.5
0.882222	-17	0.8575	-19
0.882778	-16	0.857778	-18.5
0.883333	-17	0.858333	-18.5
0.883889	-16.5	0.858889	-19
0.884167	-16.5	0.859444	-18
0.884722	-16	0.859722	-18.5
0.885278	-16.5	0.860278	-19.5
0.885833	-16.5	0.860833	-19
0.886111	-17	0.861389	-18.5
0.886667	-16	0.861667	-19
0.8875	-16	0.862222	-18.5
0.887778	-16.5	0.863056	-19
0.888333	-16	0.863333	-17.5
0.888889	-17.5	0.863889	-19.5
0.889444	-17.5	0.864444	-20.5
0.889722	-16.5	0.865	-21
0.890278	-17.5	0.865278	-20.5
0.890833	-17	0.865833	-20.5
0.891389	-17	0.866389	-19.5
0.891944	-16	0.866944	-18.5
0.8925	-17	0.867222	-19.5
0.893056	-17	0.867778	-19.5
0.893611	-16.5	0.868333	-20.5
0.894167	-16	0.868889	-20
0.894722	-17	0.869167	-20
0.895278	-17	0.869722	-20
0.895556	-18	0.870278	-19
0.896111	-18	0.870833	-19.5
0.896667	-17	0.871111	-20
0.897222	-17	0.871667	-20
0.8975	-17.5	0.872222	-19.5
0.898056	-18	0.872778	-20
0.898611	-17	0.873056	-19
0.899167	-17.5	0.873611	-19.5
0.899722	-18.5	0.874167	-19.5
0.900278	-17.5	0.874722	-19.5
0.900833	-17	0.875	-19.5
0.901111	-17	0.875556	-19.5
0.901667	-16	0.876111	-20.5
0.902222	-18	0.876667	-20.5
0.902778	-18.5	0.876944	-20
0.903056	-19.5	0.8775	-20
0.903611	-16.5	0.878056	-20
0.904167	-16.5	0.878611	-19.5
0.904722	-16.5	0.878889	-19
0.905	-17	0.879444	-19
0.905556	-15.5	0.88	-18.5
0.906111	-15.5	0.880556	-19
0.906667	-16.5	0.880833	-18.5
0.906944	-17.5	0.881389	-19.5
0.9075	-16	0.881944	-18
0.908056	-16	0.8825	-19.5
0.908611	-16.5	0.882778	-19
0.908889	-22	0.883333	-19
0.909444	-16.5	0.883889	-18.5
0.91	-17.5	0.884444	-18.5
0.910556	-15.5	0.884722	-17.5
0.910833	-16.5	0.885278	-19.5
0.911667	-17	0.885833	-18.5
0.912222	-17	0.886389	-18.5
0.9125	-17	0.886667	-17.5
0.913056	-17	0.887222	-19
0.913611	-17	0.887778	-19
0.914444	-16.5	0.888333	-19.5
0.914722	-17.5	0.888611	-18.5
0.915278	-17	0.889167	-20
0.915833	-17.5	0.889722	-19
0.916389	-16.5	0.890278	-19
0.916667	-17.5	0.890556	-19.5
0.917222	-19	0.891111	-18.5
0.917778	-17	0.891667	-19
0.918333	-17	0.892222	-19.5
0.918611	-17	0.8925	-18
0.919167	-17.5	0.893056	-18.5
0.919722	-17.5	0.893611	-21
0.920278	-17.5	0.894167	-18.5
0.920833	-17	0.894722	-19
0.921667	-17	0.895278	-19
0.922222	-18.5	0.895833	-19
0.9225	-17.5	0.896111	-19
0.923056	-18	0.896667	-19.5
0.923611	-18	0.897222	-20
0.924167	-17.5	0.897778	-18
0.924444	-20	0.898056	-19.5
0.925	-17.5	0.898611	-19.5
0.925556	-17	0.899167	-19.5
0.926111	-17	0.899722	-18.5
0.926389	-17	0.9	-18.5
0.926944	-16.5	0.900556	-18.5
0.9275	-16.5	0.901111	-19
0.928056	-17	0.901667	-17.5
0.928333	-16.5	0.902222	-19.5
0.928889	-16	0.902778	-18.5
0.929722	-17	0.903333	-18
0.93	-17	0.903889	-18.5
0.930556	-16.5	0.904167	-18.5
0.931111	-16.5	0.904722	-18.5
0.931667	-16	0.905278	-18
0.931944	-16.5	0.905556	-17.5
0.9325	-15	0.906111	-18
0.933056	-16	0.906667	-17.5
0.933611	-16.5	0.907222	-19.5
0.933889	-17	0.9075	-17.5
0.934444	-16.5	0.908056	-18
0.935	-16.5	0.908611	-19.5
0.935556	-16.5	0.909167	-17.5
0.935833	-17	0.909444	-18.5
0.936389	-15.5	0.91	-18
0.936944	-17.5	0.910556	-18.5
0.9375	-16.5	0.911389	-18
0.937778	-18	0.911667	-20.5
0.938611	-17	0.912222	-20
0.939167	-17	0.912778	-18.5
0.939444	-21.5	0.913333	-19
0.94	-18	0.913611	-16
0.940556	-18	0.914167	-18
0.941111	-17.5	0.914722	-19
0.941389	-17.5	0.915278	-19
0.941944	-15	0.915556	-18
0.9425	-17	0.916111	-18
0.943056	-17	0.916667	-18.5
0.943333	-18	0.917222	-19.5
0.943889	-17.5	0.9175	-19.5
0.944444	-17	0.918056	-19.5
0.945	-16.5	0.918611	-20.5
0.945278	-16	0.919167	-19.5
0.945833	-17.5	0.919444	-19.5
0.946389	-17	0.920278	-19.5
0.946944	-17.5	0.920833	-19
0.947222	-16.5	0.921111	-19.5
0.947778	-17	0.921667	-19.5
0.948333	-17	0.922222	-19.5
0.948889	-17	0.922778	-19
0.949167	-12.5	0.923056	-20
0.949722	-17	0.923611	-19.5
0.950278	-16	0.924167	-19
0.950833	-17	0.924722	-18.5
0.951111	-16.5	0.925	-18
0.951667	-17	0.925556	-19.5
0.952222	-16	0.926111	-19.5
0.952778	-16	0.926667	-18
0.953056	-15.5	0.926944	-19
0.953611	-15	0.927778	-19
0.954167	-15.5	0.928333	-17.5
0.955	-17	0.928889	-19
0.955278	-16	0.929167	-18.5
0.955833	-16	0.929722	-18.5
0.956667	-16.5	0.930278	-18.5
0.956944	-16.5	0.930556	-19
0.9575	-16.5	0.931111	-18.5
0.958056	-17.5	0.931667	-18
0.958611	-17	0.932222	-19
0.958889	-16.5	0.9325	-19.5
0.959444	-17	0.933056	-18
0.96	-17	0.933611	-18.5
0.960556	-18	0.934167	-19
0.960833	-17	0.934444	-17.5
0.961389	-17	0.935	-19
0.961944	-17.5	0.935556	-18.5
0.9625	-17	0.936111	-19
0.962778	-17.5	0.936389	-17
0.963333	-18	0.936944	-20
0.963889	-18	0.9375	-20
0.964444	-17.5	0.938333	-18.5
0.964722	-18	0.938611	-19
0.965278	-20.5	0.939167	-18.5
0.965833	-17.5	0.939722	-19.5
0.966389	-18.5	0.940278	-20.5
0.966667	-17.5	0.940556	-21
0.967222	-17	0.941111	-20
0.967778	-15.5	0.941667	-20
0.968333	-18.5	0.942222	-18
0.968611	-17.5	0.9425	-19
0.969167	-17.5	0.943056	-19.5
0.969722	-17.5	0.943611	-19
0.970278	-17	0.944167	-20.5
0.970556	-16.5	0.944444	-19.5
0.971111	-17.5	0.945	-19.5
0.971667	-16.5	0.945556	-19.5
0.972222	-16.5	0.946111	-18.5
0.9725	-16.5	0.946389	-19.5
0.973056	-17.5	0.946944	-19.5
0.973611	-17	0.9475	-18.5
0.974167	-16	0.948056	-19
0.974722	-17	0.948333	-19
0.975278	-16.5	0.948889	-19
0.975833	-16	0.949444	-18.5
0.976111	-16	0.95	-18
0.976667	-17.5	0.950278	-18.5
0.9775	-15.5	0.950833	-19.5
0.978056	-17	0.951389	-17.5
0.978333	-16.5	0.951944	-18.5
0.978889	-16	0.952222	-18.5
0.979444	-17.5	0.952778	-19
0.98	-17	0.953333	-18.5
0.980278	-16	0.953889	-18
0.980833	-16.5	0.954167	-19
0.981389	-16.5	0.954722	-18
0.981944	-17	0.955278	-19
0.982222	-17.5	0.955556	-18
0.982778	-16	0.956389	-18.5
0.983333	-17	0.956944	-19
0.983889	-17	0.9575	-19
0.984444	-16.5	0.957778	-19
0.985	-16.5	0.958333	-19
0.985556	-18	0.958889	-19
0.985833	-18	0.959444	-16.5
0.986389	-17.5	0.96	-19
0.986944	-17.5	0.960556	-20.5
0.9875	-17.5	0.961111	-19.5
0.987778	-23	0.961389	-18.5
0.988333	-17	0.961944	-19
0.988889	-17.5	0.9625	-19
0.989444	-19.5	0.963056	-19
0.989722	-18	0.963333	-20.5
0.990278	-18	0.963889	-20
0.990833	-16.5	0.964444	-20
0.991389	-17.5	0.965278	-19
0.991667	-16.5	0.965556	-20
0.992222	-16.5	0.966111	-21.5
0.992778	-17.5	0.966667	-20
0.993333	-16.5	0.967222	-19.5
0.993611	-17	0.9675	-19.5
0.994167	-16.5	0.968056	-20
0.994722	-23.5	0.968611	-19
0.995278	-15.5	0.969167	-19.5
0.995833	-16	0.969444	-19
0.996389	-16	0.97	-19.5
0.996944	-16.5	0.970556	-19.5
0.997222	-16	0.971111	-19.5
0.997778	-16.5	0.971389	-18.5
0.998333	-16.5	0.971944	-19
0.998889	-16	0.9725	-20.5
0.999167	-15.5	0.973056	-19
0.999722	-15	0.973333	-19.5
1.00028	-16.5	0.974444	-18.5
1.00083	-17	0.975	-18.5
1.00139	-17.5	0.975278	-17.5
1.00194	-16	0.975833	-18.5
1.0025	-16	0.976389	-19
1.00306	-14.5	0.976944	-19.5
1.00333	-16.5	0.977222	-18.5
1.00389	-16.5	0.977778	-18.5
1.00444	-17	0.978333	-19.5
1.005	-15	0.978889	-18.5
1.00528	-16	0.979167	-19
1.00583	-16.5	0.979722	-19
1.00639	-18	0.980278	-19
1.00694	-16.5	0.980556	-19
1.00722	-16	0.981111	-20
1.00778	-16	0.981667	-20
1.00833	-16.5	0.982222	-19
1.00889	-17	0.9825	-19
1.00917	-16	0.983056	-19
1.00972	-17.5	0.983611	-19
1.01056	-17.5	0.984167	-19
[truncated: 53,470 more rows]
