# Supplementary material for: Wearable Enzymatic Alcohol Biosensor
Source: Sensors (Basel). 2019 May 24;19(10):2380. doi: 10.3390/s19102380 (PMC6566815; doi:10.3390/s19102380)
Supplement: Supplementary file 1 [file sensors-19-02380-s001.zip › Supplementary_Information/Supplementary.log]

This is pdfTeX, Version 3.14159265-2.6-1.40.18 (MiKTeX 2.9.6500 64-bit) (preloaded format=pdflatex 2018.4.16)  23 MAY 2019 14:26
entering extended mode
**./Supplementary.tex
(Supplementary.tex
LaTeX2e <2017-04-15>
Babel <3.15> and hyphenation patterns for 75 language(s) loaded.

! LaTeX Error: File `mdpi.cls' not found.

Type X to quit or <RETURN> to proceed,
or enter new name. (Default extension: cls)

Enter file name: 
! Emergency stop.
<read *> 
         
l.9 

     
*** (cannot \read from terminal in nonstop modes)

 
Here is how much of TeX's memory you used:
 12 strings out of 493312
 256 string characters out of 3138905
 53761 words of memory out of 3000000
 3658 multiletter control sequences out of 15000+200000
 3640 words of font info for 14 fonts, out of 3000000 for 9000
 1141 hyphenation exceptions out of 8191
 10i,0n,7p,243b,8s stack positions out of 5000i,500n,10000p,200000b,50000s
!  ==> Fatal error occurred, no output PDF file produced!
