# Supplementary material for: Wearable Enzymatic Alcohol Biosensor
Source: Sensors (Basel). 2019 May 24;19(10):2380. doi: 10.3390/s19102380 (PMC6566815; doi:10.3390/s19102380)
Supplement: Supplementary file 1 [file sensors-19-02380-s001.zip › Supplementary_Information/Supplementary.tex]

%  LaTeX support: latex@mdpi.com 
%  In case you need support, please attach all files that are necessary for compiling as well as the log file, and specify the details of your LaTeX setup (which operating system and LaTeX version / tools you are using).

% You need to save the "mdpi.cls" and "mdpi.bst" files into the same folder as this template file.

%=================================================================
%\documentclass[journal,article,submit,moreauthors,pdftex,10pt,a4paper]{mdpi} 
\documentclass[sensors,supfile,submit,moreauthors,pdftex,10pt,a4paper]{mdpi} 

% If you would like to post an early version of this manuscript as a preprint, you may use preprint as the journal and change 'submit' to 'accept'. The document class line would be, e.g. \documentclass[preprints,article,accept,moreauthors,pdftex,10pt,a4paper]{mdpi}. This is especially recommended for submission to arXiv, where line numbers should be removed before posting. For preprints.org, the editorial staff will make this change immediately prior to posting.

%
%--------------------
% Class Options:
%--------------------
% journal
%----------
% Choose between the following MDPI journals:
% actuators, addictions, admsci, aerospace, agriculture, agronomy, algorithms, animals, antibiotics, antibodies, antioxidants, applsci, arts, asi, atmosphere, atoms, axioms, batteries, bdcc, behavsci, beverages, bioengineering, biology, biomedicines, biomimetics, biomolecules, biosensors, brainsci, buildings, carbon, cancers, catalysts, cells, ceramics, challenges, chemengineering, chemosensors, children, chromatography, cleantechnol, climate, clockssleep, cmd, coatings, colloids, computation, computers, condensedmatter, cosmetics, cryptography, crystals, cybersecurity, data, dentistry, designs, diagnostics, diseases, diversity, econometrics, economies, education, electrochem, electrochemistry, electronics, energies, entropy, environments, epigenomes, est, fermentation, fibers, fire, fishes, fluids, foods, forecasting, forests, fractalfract, futureinternet, galaxies, games, gastrointestdisord, gels, genealogy, genes, geohazards, geosciences, geriatrics, hazardousmatters, healthcare, heritage, highthroughput, horticulturae, humanities, hydrology, informatics, information, infrastructures, inorganics, insects, instruments, ijerph, ijfs, ijms, ijgi, ijtpp, inventions, j, jcdd, jcm, jcs, jdb, jfb, jfmk, jimaging, jof, jintelligence, jlpea, jmmp, jmse, joitmc, jpm, jrfm, jsan, land, languages, laws, life, literature, logistics, lubricants, machines, magnetochemistry, make, marinedrugs, materials, mathematics, mca, mti, medsci, medicina, medicines, membranes, metabolites, metals, microarrays, micromachines, microorganisms, minerals, modelling, molbank, molecules, mps, nanomaterials, ncrna, neonatalscreening, neuroglia, nitrogen, nutrients, ohbm, particles, pathogens, pharmaceuticals, pharmaceutics, pharmacy, philosophies, photonics, plants, plasma, polymers, polysaccharides, preprints, proceedings, processes, proteomes, publications, quaternary, qubs, reactions, reactions, recycling, religions, remotesensing, reports, resources, risks, robotics, safety, sci, scipharm, sensors, separations, sexes, sinusitis, socsci, societies, soilsystems, sports, standards, stats, surfaces, surgeries, sustainability, symmetry, systems, technologies, toxics, toxins, tropicalmed, universe, urbansci, vaccines, vehicles, vetsci, vibration, viruses, vision, water, wem
%---------
% article
%---------
% The default type of manuscript is article, but can be replaced by: 
% abstract, addendum, article, benchmark, book, bookreview, briefreport, casereport, changes, comment, commentary, communication, conceptpaper, correction, conferenceproceedings, conferencereport, expressionofconcern, meetingreport, creative, datadescriptor, discussion, editorial, essay, erratum, hypothesis, interestingimages, letter, meetingreport, newbookreceived, opinion, obituary, projectreport, reply, reprint, retraction, review, perspective, protocol, shortnote, supfile, technicalnote, viewpoint
% supfile = supplementary materials
% protocol: If you are preparing a "Protocol" paper, please refer to http://www.mdpi.com/journal/mps/instructions for details on its expected structure and content.
%----------
% submit
%----------
% The class option "submit" will be changed to "accept" by the Editorial Office when the paper is accepted. This will only make changes to the frontpage (e.g. the logo of the journal will get visible), the headings, and the copyright information. Also, line numbering will be removed. Journal info and pagination for accepted papers will also be assigned by the Editorial Office.
%------------------
% moreauthors
%------------------
% If there is only one author the class option oneauthor should be used. Otherwise use the class option moreauthors.
%---------
% pdftex
%---------
% The option pdftex is for use with pdfLaTeX. If eps figures are used, remove the option pdftex and use LaTeX and dvi2pdf.

%=================================================================
\firstpage{1} 
\makeatletter 
\setcounter{page}{\@firstpage} 
\makeatother
\pubvolume{xx}
\issuenum{1}
\articlenumber{1}
\pubyear{2018}
\copyrightyear{2018}
\externaleditor{Academic Editor: name}
\history{Received: date; Accepted: date; Published: date}

%\updates{yes} % If there is an update available, un-comment this line
 
%------------------------------------------------------------------
% The following line should be uncommented if the LaTeX file is uploaded to arXiv.org
%\pdfoutput=1

%=================================================================
% Add packages and commands here. The following packages are loaded in our class file: fontenc, calc, indentfirst, fancyhdr, graphicx, lastpage, ifthen, lineno, float, amsmath, setspace, enumitem, mathpazo, booktabs, titlesec, etoolbox, amsthm, hyphenat, natbib, hyperref, footmisc, geometry, caption, url, mdframed, tabto, soul, multirow, microtype, tikz, siunitx

\usepackage{gensymb} %for degree symbol

\usepackage{dingbat} %for checkmark

\usepackage[nolist]{acronym}

\usepackage{siunitx}


%=================================================================
%% Please use the following mathematics environments: Theorem, Lemma, Corollary, Proposition, Characterization, Property, Problem, Example, ExamplesandDefinitions, Hypothesis, Remark, Definition
%% For proofs, please use the proof environment (the amsthm package is loaded by the MDPI class).


\newcommand{\revisions}[1] {\textcolor{red}{#1}}


%=================================================================
% Full title of the paper (Capitalized)
\Title{Wearable enzymatic alcohol biosensor}

% Author Orchid ID: enter ID or remove command
\newcommand{\orcidauthorA}{0000-0000-000-000X} % Add \orcidA{} behind the author's name
%\newcommand{\orcidauthorB}{0000-0000-000-000X} % Add \orcidB{} behind the author's name

% Authors, for the paper (add full first names)
% don't know what Orcid is so this one's out: \Author{Bob Lansdorp $^{1,\dagger}$\orcidA{}, William Ramsay, Rashad Hamid $^{1}$, and Evan Strenk$^{1}}

\Author{Bob Lansdorp$^{*}$, William Ramsay, Rashad Hamid, and Evan Strenk}
%$^{1,\dagger,\ddagger}$
% Authors, for metadata in PDF
\AuthorNames{Bob Lansdorp, William Ramsay, Rashad Hamid, and Evan Strenk}

% Affiliations / Addresses (Add [1] after \address if there is only one affiliation.)
\address{%
%$^{1}$ 
\quad Milo Sensors, Inc.; California NanoSystems Institute (CNSI) Incubator, University of California Santa Barbara, CA 93106-6105, USA\\
%$^{2}$ \quad Correspond bob@milosensor.com
}

% Contact information of the corresponding author
\corres{Correspondence: bob@milosensor.com}

% Simple summary
%\simplesumm{}


%\setcounter{secnumdepth}{4}
%%%%%%%%%%%%%%%%%%%%%%%%%%%%%%%%%%%%%%%%%%
\begin{document}

\begin{acronym}
    \acro{AOD}{Alcohol Oxidase}
	\acro{AUD}{Alcohol Use Disorder}
	\acro{PBS}{Phosphate Buffered Saline}
\end{acronym}

%%%%%%%%%%%%%%%%%%%%%%%%%%%%%%%%%%%%%%%%%%
%% Only for the journal Gels: Please place the Experimental Section after the Conclusions

%%%%%%%%%%%%%%%%%%%%%%%%%%%%%%%%%%%%%%%%%%
%\setcounter{section}{-1} %% Remove this when starting to work on the template.
%\section{How to Use this Template}
%The template details the sections that can be used in a manuscript. Note that the order and names of article sections may differ from the requirements of the journal (e.g. the positioning of the Materials and Methods section). Please check the instructions for authors page of the journal to verify the correct order and names. For any questions, please contact the editorial office of the journal or support@mdpi.com. For LaTeX related questions please contact Janine Daum at latex-support@mdpi.com.
%The order of the section titles is: Introduction, Materials and Methods, Results, Discussion, Conclusions for these journals: aerospace,algorithms,antibodies,antioxidants,atmosphere,axioms,biomedicines,carbon,crystals,designs,diagnostics,environments,fermentation,fluids,forests,fractalfract,informatics,information,inventions,jfmk,jrfm,lubricants,neonatalscreening,neuroglia,particles,pharmaceutics,polymers,processes,technologies,viruses,vision


%Fig S1
\begin{figure}[htbp]
	\includegraphics[width=0.5\textwidth]{Supplementary_Information/SupFigs/FigureS1_v2_t2t4.jpg}
	\centering
	\caption{Amperometric measurement of two cartridges, assembled identically, but with with two different diffusion-limiting membranes from the same manufacturer (Goodfellow \SI{15}{\micro m} thickness and Goodfellow \SI{30}{\micro m} thickness), with measured response times of \SI{77}{\minute} and \SI{69}{\minute}, respectively. Cartridge volume was $\SI{78}{\micro L}$}
	\label{fig:T2T4}
\end{figure}


%Fig S2
\begin{figure}[hp]
\includegraphics[width=0.5\textwidth]{Supplementary_Information/SupFigs/FigureS2_v2_temp.jpg}
\centering
	\caption{Plateau current measurements from amperometric experiments with constant \SI{50}{mM} Ethanol concentration. Temperature was varied between 10 - 40 \degree C using a thermoelectric incubator. Error bars correspond to the standard deviation obtained from experiments at each temperature. Temperature dependence of permeability is fit to an Arrhenius function \cite{flaconneche2001permeability}.}
	\label{fig:plateautemperature}
\end{figure}


%Fig S3
\begin{figure}[htbp]
	\includegraphics[width=0.5\textwidth]{Supplementary_Information/SupFigs/FigureS3_v2_110noAOD.jpg}
	\centering
	\caption{Amperometric measurement of a carbon electrode without mediator in 1x PBS solution at +93mV.}
	\label{fig:drp110noAOD}
\end{figure}


% Fig S4
\begin{figure}[htbp]
	\includegraphics[width=0.5\textwidth]{Supplementary_Information/SupFigs/FigureS4_v2_110AOD.jpg}
	\centering
	\caption{Amperometric measurement with added AOD enzyme in 1X PBS, performed at +93mV.}
	\label{fig:drp110withAOD}
\end{figure}


%Fig S5
\begin{figure}[htbp]
	\includegraphics[width=0.5\textwidth]{Supplementary_Information/SupFigs/FigureS5_v2_potential.jpg}
	\centering
	\caption{Amperometric measurements of plateau currents, before and after addition of \SI{50}{\micro M} hydrogen peroxide. Measurements were performed at various applied potentials in a stirred beaker with \SI{10}{\mL} PBS solution. Measurements were performed in a three-electrode setup with potential controlled with respect to a saturated Ag/AgCl reference electrode (CH Instruments). Note that the quasi-reference electrode of the sensor in the main text was measured using chronopotentiometry to be +20mV relative to saturated Ag/AgCl reference electrode data shown above.}
	\label{fig:peroxidebaselineplateau}
\end{figure}


%Fig S6
\begin{figure}[htbp]
	\includegraphics[width=0.5\textwidth]{Supplementary_Information/SupFigs/FigureS6_v1_AODexcess.jpg}
	\centering
	\caption{Amperometric response of the sensor to the addition of \SI{50}{mM} ethanol, flowed at \SI{0.49}{mL \per \minute} with a syringe-pump setup over the membrane. Measurements were performed with varying amounts of AOD in the reservoir (0.2U, 1.0U, 5.0U).}
	\label{fig:AODsaturation}
\end{figure}


%Fig S7
\begin{figure}[htbp]
	\includegraphics[width=0.5\textwidth]{Supplementary_Information/SupFigs/FigureS7_v1_cartridgedeath.jpg}
	\centering
	\caption{Amperometric measurements of two biosensors (0.1U of AOD added initially) to a constant \SI{50}{mM} of ethanol flowed over sensor membrane. By t=\SI{15}{\hour}, current degraded to \SI{0}{nA}. Exposure to ambient air (t=22hr) and addition of more ethanol (t=25hr) had little effect on current. Upon addition of fresh enzyme to a cartridge (t=26hr), resurgence in measured current is observed.}
	\label{fig:cartridgedeath}
\end{figure}


%%%%%%%%%%%%%%%%%%%%%%%%%%%%%%%%%%%%%%%%%%
\vspace{6pt} 

%%%%%%%%%%%%%%%%%%%%%%%%%%%%%%%%%%%%%%%%%%
%% optional
%\supplementary{The following are available online at \linksupplementary{s1}, \revisions{Figures S1-S6, and} raw data files used to generate Figures \ref{fig:Figure3_v3} and \ref{fig:Figure4_v2}}

% Only for the journal Methods and Protocols:
% If you wish to submit a video article, please do so with any other supplementary material.
% \supplementary{The following are available at \linksupplementary, Figure S1: title, Table S1: title, Video S1: title. A supporting video article is available at doi: link.}

%%%%%%%%%%%%%%%%%%%%%%%%%%%%%%%%%%%%%%%%%%
%please turn to the CRediT taxonomy for the term explanation. Authorship must be limited to those who have contributed substantially to the work reported.

%%%%%%%%%%%%%%%%%%%%%%%%%%%%%%%%%%%%%%%%%%


%\funding{Please add: ``This research received no external funding'' or ``This research was funded by [name of funder] grant number [xxx].'' Check carefully that the details given are accurate and use the standard spelling of funding agency names at \url{https://search.crossref.org/funding}, any errors may affect your future funding.}

%%%%%%%%%%%%%%%%%%%%%%%%%%%%%%%%%%%%%%%%%%

%%%%%%%%%%%%%%%%%%%%%%%%%%%%%%%%%%%%%%%%%%

%%%%%%%%%%%%%%%%%%%%%%%%%%%%%%%%%%%%%%%%%%
%% optional
%\abbreviations{The following abbreviations are used in this manuscript:\\

%\noindent 
%\begin{tabular}{@{}ll}
%MDPI & Multidisciplinary Digital Publishing Institute\\
%DOAJ & Directory of open access journals\\
%AUD & Alcohol Use Disorder \\
%AOD & Alcohol Oxidase\\
%PB & Prussian Blue
%\end{tabular}}
%%%%%%%%%%%%%%%%%%%%%%%%%%%%%%%%%%%%%%%%%%
%% optional
%\appendixtitles{no} %Leave argument "no" if all appendix headings stay EMPTY (then no dot is printed after "Appendix A"). If the appendix sections contain a heading then change the argument to "yes".
%\appendixsections{multiple} %Leave argument "multiple" if there are multiple sections. Then a counter is printed ("Appendix A"). If there is only one appendix section then change the argument to "one" and no counter is printed ("Appendix").
%\appendix
%\section{}
%\subsection{}
%The appendix is an optional section that can contain details and data supplemental to the main text. For example, explanations of experimental details that would disrupt the flow of the main text, but nonetheless remain crucial to understanding and reproducing the research shown; figures of replicates for experiments of which representative data is shown in the main text can be added here if brief, or as Supplementary data. Mathematical proofs of results not central to the paper can be added as an appendix.

%\section{}
%All appendix sections must be cited in the main text. In the appendixes, Figures, Tables, etc. should be labeled starting with `A', e.g., Figure A1, Figure A2, etc. 

%%%%%%%%%%%%%%%%%%%%%%%%%%%%%%%%%%%%%%%%%%
% Citations and References in Supplementary files are permitted provided that they also appear in the reference list here. 

%=====================================
% References, variant A: internal bibliography
%=====================================
\reftitle{References}
%\begin{thebibliography}{999}
% Reference 1
%\bibitem[Author1(year)]{ref-journal}
%Author1, T. The title of the cited article. {\em Journal Abbreviation} {\bf 2008}, {\em 10}, 142-149, DOI.
% Reference 2
%\bibitem[Author2(year)]{ref-book}
%Author2, L. The title of the cited contribution. In {\em The Book Title}; Editor1, F., Editor2, A., Eds.; Publishing House: City, Country, 2007; pp. 32-58, ISBN.
%\end{thebibliography}

% The following MDPI journals use author-date citation: Arts, Econometrics, Economies, Genealogy, Humanities, IJFS, JRFM, Laws, Religions, Risks, Social Sciences. For those journals, please follow the formatting guidelines on http://www.mdpi.com/authors/references
% To cite two works by the same author: \citeauthor{ref-journal-1a} (\citeyear{ref-journal-1a}, \citeyear{ref-journal-1b}). This produces: Whittaker (1967, 1975)
% To cite two works by the same author with specific pages: \citeauthor{ref-journal-3a} (\citeyear{ref-journal-3a}, p. 328; \citeyear{ref-journal-3b}, p.475). This produces: Wong (1999, p. 328; 2000, p. 475)

%=====================================
% References, variant B: external bibliography
%=====================================

\externalbibliography{yes}
%\bibliographystyle{unsrt}
\bibliography{enzymatic}


%%%%%%%%%%%%%%%%%%%%%%%%%%%%%%%%%%%%%%%%%%
%% optional
%\sampleavailability{Samples of the compounds ...... are available from the authors.}

%% for journal Sci
%\reviewreports{\\
%Reviewer 1 comments and authors’ response\\
%Reviewer 2 comments and authors’ response\\
%Reviewer 3 comments and authors’ response
%}

%%%%%%%%%%%%%%%%%%%%%%%%%%%%%%%%%%%%%%%%%%
\end{document}
